# Supplementary material for: Determining the genetic basis of anthracycline-cardiotoxicity by molecular response QTL mapping in induced cardiomyocytes
Source: eLife. 2018 May 8;7:e33480. doi: 10.7554/eLife.33480 (PMC6010343; doi:10.7554/eLife.33480)
Supplement: Supplementary file 1. [file elife-33480-supp1.txt]

gene	cluster
ENSG00000187634	2.Up-DOWN
ENSG00000188976	5.Up-down
ENSG00000187961	3.Up
ENSG00000188290	5.Up-down
ENSG00000187608	5.Up-down
ENSG00000188157	3.Up
ENSG00000131591	6.DOWN-up
ENSG00000078808	3.Up
ENSG00000176022	1.Down
ENSG00000160087	2.Up-DOWN
ENSG00000162572	5.Up-down
ENSG00000131584	5.Up-down
ENSG00000169972	6.DOWN-up
ENSG00000127054	1.Down
ENSG00000224051	1.Down
ENSG00000107404	6.DOWN-up
ENSG00000162576	3.Up
ENSG00000175756	3.Up
ENSG00000221978	5.Up-down
ENSG00000242485	6.DOWN-up
ENSG00000179403	3.Up
ENSG00000160072	4.Down-up
ENSG00000197785	4.Down-up
ENSG00000160075	1.Down
ENSG00000228594	3.Up
ENSG00000197530	5.Up-down
ENSG00000189409	3.Up
ENSG00000248333	1.Down
ENSG00000189339	1.Down
ENSG00000008128	2.Up-DOWN
ENSG00000215790	1.Down
ENSG00000008130	1.Down
ENSG00000078369	4.Down-up
ENSG00000067606	4.Down-up
ENSG00000162585	3.Up
ENSG00000157933	2.Up-DOWN
ENSG00000116151	2.Up-DOWN
ENSG00000157916	5.Up-down
ENSG00000157911	4.Down-up
ENSG00000157881	1.Down
ENSG00000157870	6.DOWN-up
ENSG00000142611	1.Down
ENSG00000130762	1.Down
ENSG00000162591	3.Up
ENSG00000158109	2.Up-DOWN
ENSG00000116213	1.Down
ENSG00000235169	4.Down-up
ENSG00000130764	2.Up-DOWN
ENSG00000116198	2.Up-DOWN
ENSG00000169598	1.Down
ENSG00000198912	1.Down
ENSG00000131697	2.Up-DOWN
ENSG00000069424	2.Up-DOWN
ENSG00000116251	3.Up
ENSG00000158286	4.Down-up
ENSG00000116237	4.Down-up
ENSG00000158292	2.Up-DOWN
ENSG00000097021	5.Up-down
ENSG00000215788	4.Down-up
ENSG00000171680	4.Down-up
ENSG00000162408	2.Up-DOWN
ENSG00000204859	2.Up-DOWN
ENSG00000162413	1.Down
ENSG00000116273	2.Up-DOWN
ENSG00000041988	1.Down
ENSG00000007923	1.Down
ENSG00000171735	3.Up
ENSG00000049245	3.Up
ENSG00000049246	1.Down
ENSG00000049249	4.Down-up
ENSG00000116288	3.Up
ENSG00000116285	1.Down
ENSG00000142599	1.Down
ENSG00000074800	4.Down-up
ENSG00000180758	1.Down
ENSG00000049239	1.Down
ENSG00000171621	2.Up-DOWN
ENSG00000171612	1.Down
ENSG00000188807	2.Up-DOWN
ENSG00000171608	2.Up-DOWN
ENSG00000171603	5.Up-down
ENSG00000178585	5.Up-down
ENSG00000162441	1.Down
ENSG00000173614	2.Up-DOWN
ENSG00000162444	5.Up-down
ENSG00000130939	6.DOWN-up
ENSG00000054523	1.Down
ENSG00000142657	2.Up-DOWN
ENSG00000160049	1.Down
ENSG00000142655	1.Down
ENSG00000130940	1.Down
ENSG00000120948	1.Down
ENSG00000116649	3.Up
ENSG00000171824	1.Down
ENSG00000198793	1.Down
ENSG00000120942	2.Up-DOWN
ENSG00000116661	5.Up-down
ENSG00000132879	5.Up-down
ENSG00000116663	1.Down
ENSG00000116670	5.Up-down
ENSG00000177674	5.Up-down
ENSG00000177000	1.Down
ENSG00000011021	6.DOWN-up
ENSG00000175206	3.Up
ENSG00000120937	3.Up
ENSG00000116685	2.Up-DOWN
ENSG00000083444	3.Up
ENSG00000116688	4.Down-up
ENSG00000116691	1.Down
ENSG00000048707	1.Down
ENSG00000162496	2.Up-DOWN
ENSG00000162494	5.Up-down
ENSG00000162493	3.Up
ENSG00000116731	2.Up-DOWN
ENSG00000189337	2.Up-DOWN
ENSG00000171729	2.Up-DOWN
ENSG00000142634	5.Up-down
ENSG00000132906	1.Down
ENSG00000116138	2.Up-DOWN
ENSG00000116771	5.Up-down
ENSG00000197312	2.Up-DOWN
ENSG00000116786	1.Down
ENSG00000162458	6.DOWN-up
ENSG00000233954	3.Up
ENSG00000065526	2.Up-DOWN
ENSG00000116809	1.Down
ENSG00000173641	4.Down-up
ENSG00000186510	5.Up-down
ENSG00000184908	4.Down-up
ENSG00000142627	2.Up-DOWN
ENSG00000142632	2.Up-DOWN
ENSG00000132881	6.DOWN-up
ENSG00000037637	2.Up-DOWN
ENSG00000055070	5.Up-down
ENSG00000157191	1.Down
ENSG00000219481	1.Down
ENSG00000058453	1.Down
ENSG00000117122	3.Up
ENSG00000159363	5.Up-down
ENSG00000117118	3.Up
ENSG00000117115	5.Up-down
ENSG00000179051	2.Up-DOWN
ENSG00000074964	1.Down
ENSG00000159423	3.Up
ENSG00000169991	2.Up-DOWN
ENSG00000127481	2.Up-DOWN
ENSG00000127463	3.Up
ENSG00000053372	2.Up-DOWN
ENSG00000053371	3.Up
ENSG00000040487	2.Up-DOWN
ENSG00000077549	3.Up
ENSG00000173436	3.Up
ENSG00000158747	5.Up-down
ENSG00000162542	1.Down
ENSG00000169914	2.Up-DOWN
ENSG00000162545	5.Up-down
ENSG00000090432	2.Up-DOWN
ENSG00000158828	3.Up
ENSG00000244038	3.Up
ENSG00000117245	2.Up-DOWN
ENSG00000189410	5.Up-down
ENSG00000127483	1.Down
ENSG00000075151	6.DOWN-up
ENSG00000117298	3.Up
ENSG00000142794	6.DOWN-up
ENSG00000162551	5.Up-down
ENSG00000076864	4.Down-up
ENSG00000090686	1.Down
ENSG00000142798	3.Up
ENSG00000070831	3.Up
ENSG00000162552	2.Up-DOWN
ENSG00000184677	1.Down
ENSG00000133216	5.Up-down
ENSG00000004487	1.Down
ENSG00000169641	1.Down
ENSG00000125944	4.Down-up
ENSG00000125945	2.Up-DOWN
ENSG00000204219	5.Up-down
ENSG00000088280	1.Down
ENSG00000007968	2.Up-DOWN
ENSG00000117318	2.Up-DOWN
ENSG00000142676	3.Up
ENSG00000011007	2.Up-DOWN
ENSG00000057757	2.Up-DOWN
ENSG00000011009	2.Up-DOWN
ENSG00000117308	5.Up-down
ENSG00000117305	5.Up-down
ENSG00000179163	5.Up-down
ENSG00000189266	1.Down
ENSG00000188529	6.DOWN-up
ENSG00000185436	6.DOWN-up
ENSG00000001460	2.Up-DOWN
ENSG00000001461	5.Up-down
ENSG00000117602	2.Up-DOWN
ENSG00000133226	1.Down
ENSG00000169504	3.Up
ENSG00000117614	2.Up-DOWN
ENSG00000117616	5.Up-down
ENSG00000183726	3.Up
ENSG00000204178	2.Up-DOWN
ENSG00000157978	2.Up-DOWN
ENSG00000117643	1.Down
ENSG00000162430	3.Up
ENSG00000117640	4.Down-up
ENSG00000182749	2.Up-DOWN
ENSG00000117632	3.Up
ENSG00000158006	6.DOWN-up
ENSG00000158008	6.DOWN-up
ENSG00000158014	1.Down
ENSG00000158022	1.Down
ENSG00000175087	1.Down
ENSG00000142675	6.DOWN-up
ENSG00000130695	1.Down
ENSG00000142669	3.Up
ENSG00000158062	3.Up
ENSG00000117682	6.DOWN-up
ENSG00000198830	5.Up-down
ENSG00000117676	2.Up-DOWN
ENSG00000117713	2.Up-DOWN
ENSG00000060642	2.Up-DOWN
ENSG00000204160	1.Down
ENSG00000142751	2.Up-DOWN
ENSG00000198746	2.Up-DOWN
ENSG00000090273	1.Down
ENSG00000253368	3.Up
ENSG00000158246	1.Down
ENSG00000090020	2.Up-DOWN
ENSG00000142784	6.DOWN-up
ENSG00000186501	2.Up-DOWN
ENSG00000142765	2.Up-DOWN
ENSG00000142733	2.Up-DOWN
ENSG00000181773	1.Down
ENSG00000158195	2.Up-DOWN
ENSG00000126705	1.Down
ENSG00000126709	5.Up-down
ENSG00000009780	2.Up-DOWN
ENSG00000117758	5.Up-down
ENSG00000117751	2.Up-DOWN
ENSG00000117748	3.Up
ENSG00000130768	5.Up-down
ENSG00000158156	2.Up-DOWN
ENSG00000158161	2.Up-DOWN
ENSG00000126698	5.Up-down
ENSG00000130770	3.Up
ENSG00000130766	2.Up-DOWN
ENSG00000130772	2.Up-DOWN
ENSG00000204138	1.Down
ENSG00000180198	2.Up-DOWN
ENSG00000180098	1.Down
ENSG00000120656	2.Up-DOWN
ENSG00000162419	2.Up-DOWN
ENSG00000198492	2.Up-DOWN
ENSG00000159023	2.Up-DOWN
ENSG00000253304	2.Up-DOWN
ENSG00000116350	1.Down
ENSG00000116353	3.Up
ENSG00000060656	2.Up-DOWN
ENSG00000162512	5.Up-down
ENSG00000134644	2.Up-DOWN
ENSG00000084628	5.Up-down
ENSG00000060688	1.Down
ENSG00000121766	5.Up-down
ENSG00000121769	3.Up
ENSG00000168528	5.Up-down
ENSG00000142910	3.Up
ENSG00000162517	1.Down
ENSG00000084636	3.Up
ENSG00000121753	5.Up-down
ENSG00000134668	4.Down-up
ENSG00000184007	1.Down
ENSG00000121774	1.Down
ENSG00000121775	1.Down
ENSG00000025800	2.Up-DOWN
ENSG00000084652	2.Up-DOWN
ENSG00000160050	4.Down-up
ENSG00000160051	1.Down
ENSG00000160055	4.Down-up
ENSG00000084623	3.Up
ENSG00000116478	4.Down-up
ENSG00000175130	1.Down
ENSG00000225828	5.Up-down
ENSG00000160058	2.Up-DOWN
ENSG00000160062	2.Up-DOWN
ENSG00000176261	3.Up
ENSG00000162521	6.DOWN-up
ENSG00000162520	2.Up-DOWN
ENSG00000162522	2.Up-DOWN
ENSG00000134684	6.DOWN-up
ENSG00000116497	2.Up-DOWN
ENSG00000160097	3.Up
ENSG00000121900	5.Up-down
ENSG00000116514	2.Up-DOWN
ENSG00000004455	4.Down-up
ENSG00000142920	2.Up-DOWN
ENSG00000116525	2.Up-DOWN
ENSG00000160094	1.Down
ENSG00000134686	1.Down
ENSG00000121904	3.Up
ENSG00000163866	1.Down
ENSG00000163867	6.DOWN-up
ENSG00000116560	6.DOWN-up
ENSG00000146463	1.Down
ENSG00000142687	3.Up
ENSG00000020129	4.Down-up
ENSG00000126067	3.Up
ENSG00000142686	1.Down
ENSG00000092853	2.Up-DOWN
ENSG00000134698	6.DOWN-up
ENSG00000092847	1.Down
ENSG00000126070	2.Up-DOWN
ENSG00000116863	2.Up-DOWN
ENSG00000054116	1.Down
ENSG00000116871	1.Down
ENSG00000054118	1.Down
ENSG00000214193	5.Up-down
ENSG00000142694	1.Down
ENSG00000196182	1.Down
ENSG00000181817	1.Down
ENSG00000116885	1.Down
ENSG00000116898	3.Up
ENSG00000163874	2.Up-DOWN
ENSG00000163875	1.Down
ENSG00000163877	2.Up-DOWN
ENSG00000163879	4.Down-up
ENSG00000134697	1.Down
ENSG00000116922	2.Up-DOWN
ENSG00000134690	1.Down
ENSG00000185090	6.DOWN-up
ENSG00000196449	2.Up-DOWN
ENSG00000197982	3.Up
ENSG00000188786	2.Up-DOWN
ENSG00000204084	2.Up-DOWN
ENSG00000183431	1.Down
ENSG00000183386	2.Up-DOWN
ENSG00000183520	1.Down
ENSG00000116954	2.Up-DOWN
ENSG00000214114	3.Up
ENSG00000174574	2.Up-DOWN
ENSG00000168653	3.Up
ENSG00000127603	1.Down
ENSG00000090621	3.Up
ENSG00000084072	5.Up-down
ENSG00000043514	6.DOWN-up
ENSG00000116990	2.Up-DOWN
ENSG00000168389	2.Up-DOWN
ENSG00000131236	6.DOWN-up
ENSG00000131238	3.Up
ENSG00000117000	1.Down
ENSG00000084073	5.Up-down
ENSG00000049089	5.Up-down
ENSG00000084070	2.Up-DOWN
ENSG00000164002	2.Up-DOWN
ENSG00000117010	5.Up-down
ENSG00000117016	6.DOWN-up
ENSG00000066136	5.Up-down
ENSG00000117013	5.Up-down
ENSG00000179862	2.Up-DOWN
ENSG00000171793	5.Up-down
ENSG00000010803	4.Down-up
ENSG00000204060	2.Up-DOWN
ENSG00000127129	2.Up-DOWN
ENSG00000127124	2.Up-DOWN
ENSG00000198815	2.Up-DOWN
ENSG00000177181	6.DOWN-up
ENSG00000127125	1.Down
ENSG00000186409	2.Up-DOWN
ENSG00000171960	3.Up
ENSG00000065978	3.Up
ENSG00000117385	5.Up-down
ENSG00000164008	2.Up-DOWN
ENSG00000177868	5.Up-down
ENSG00000164010	2.Up-DOWN
ENSG00000117394	1.Down
ENSG00000117395	5.Up-down
ENSG00000243710	5.Up-down
ENSG00000066056	3.Up
ENSG00000117399	1.Down
ENSG00000066322	1.Down
ENSG00000159479	1.Down
ENSG00000198198	2.Up-DOWN
ENSG00000178922	5.Up-down
ENSG00000142949	4.Down-up
ENSG00000066135	1.Down
ENSG00000126091	3.Up
ENSG00000117408	2.Up-DOWN
ENSG00000132768	2.Up-DOWN
ENSG00000117410	3.Up
ENSG00000117411	3.Up
ENSG00000159214	6.DOWN-up
ENSG00000196517	2.Up-DOWN
ENSG00000178028	1.Down
ENSG00000117419	4.Down-up
ENSG00000187147	1.Down
ENSG00000126106	1.Down
ENSG00000142945	1.Down
ENSG00000142937	3.Up
ENSG00000173846	2.Up-DOWN
ENSG00000222009	2.Up-DOWN
ENSG00000117425	5.Up-down
ENSG00000070785	4.Down-up
ENSG00000126107	2.Up-DOWN
ENSG00000126088	3.Up
ENSG00000162415	2.Up-DOWN
ENSG00000132781	1.Down
ENSG00000132773	1.Down
ENSG00000070759	2.Up-DOWN
ENSG00000132763	1.Down
ENSG00000117450	3.Up
ENSG00000117448	6.DOWN-up
ENSG00000132780	2.Up-DOWN
ENSG00000159588	5.Up-down
ENSG00000159592	2.Up-DOWN
ENSG00000159596	3.Up
ENSG00000197429	1.Down
ENSG00000086015	1.Down
ENSG00000117461	2.Up-DOWN
ENSG00000117472	5.Up-down
ENSG00000085998	3.Up
ENSG00000085999	1.Down
ENSG00000132128	2.Up-DOWN
ENSG00000173660	3.Up
ENSG00000117481	6.DOWN-up
ENSG00000117480	4.Down-up
ENSG00000079277	1.Down
ENSG00000142961	1.Down
ENSG00000123472	3.Up
ENSG00000159658	6.DOWN-up
ENSG00000123473	1.Down
ENSG00000162368	3.Up
ENSG00000269113	1.Down
ENSG00000132122	6.DOWN-up
ENSG00000185104	6.DOWN-up
ENSG00000123080	2.Up-DOWN
ENSG00000123091	3.Up
ENSG00000085831	5.Up-down
ENSG00000085832	6.DOWN-up
ENSG00000117859	6.DOWN-up
ENSG00000078618	6.DOWN-up
ENSG00000169213	5.Up-down
ENSG00000117862	3.Up
ENSG00000198841	2.Up-DOWN
ENSG00000134717	6.DOWN-up
ENSG00000157077	1.Down
ENSG00000154222	1.Down
ENSG00000085840	2.Up-DOWN
ENSG00000134748	1.Down
ENSG00000134744	1.Down
ENSG00000116157	3.Up
ENSG00000162377	1.Down
ENSG00000162378	1.Down
ENSG00000121310	3.Up
ENSG00000116171	3.Up
ENSG00000174348	5.Up-down
ENSG00000157184	5.Up-down
ENSG00000162384	3.Up
ENSG00000162385	2.Up-DOWN
ENSG00000157193	3.Up
ENSG00000058804	1.Down
ENSG00000058799	1.Down
ENSG00000081870	4.Down-up
ENSG00000116212	1.Down
ENSG00000116209	3.Up
ENSG00000116205	1.Down
ENSG00000215883	1.Down
ENSG00000116221	3.Up
ENSG00000157216	1.Down
ENSG00000162390	6.DOWN-up
ENSG00000162396	2.Up-DOWN
ENSG00000116133	5.Up-down
ENSG00000169174	5.Up-down
ENSG00000162402	1.Down
ENSG00000162407	2.Up-DOWN
ENSG00000162409	6.DOWN-up
ENSG00000173406	6.DOWN-up
ENSG00000162600	4.Down-up
ENSG00000162601	5.Up-down
ENSG00000177606	2.Up-DOWN
ENSG00000172456	4.Down-up
ENSG00000134709	4.Down-up
ENSG00000134716	4.Down-up
ENSG00000162599	1.Down
ENSG00000162604	3.Up
ENSG00000132849	1.Down
ENSG00000162607	2.Up-DOWN
ENSG00000116641	6.DOWN-up
ENSG00000125703	1.Down
ENSG00000088035	1.Down
ENSG00000142856	3.Up
ENSG00000203965	1.Down
ENSG00000079739	4.Down-up
ENSG00000185483	1.Down
ENSG00000158966	1.Down
ENSG00000162437	6.DOWN-up
ENSG00000162434	5.Up-down
ENSG00000162433	5.Up-down
ENSG00000116675	1.Down
ENSG00000213625	3.Up
ENSG00000116678	5.Up-down
ENSG00000118473	6.DOWN-up
ENSG00000152763	2.Up-DOWN
ENSG00000198160	2.Up-DOWN
ENSG00000116704	2.Up-DOWN
ENSG00000142864	6.DOWN-up
ENSG00000116717	2.Up-DOWN
ENSG00000172380	4.Down-up
ENSG00000162595	5.Up-down
ENSG00000116729	3.Up
ENSG00000024526	4.Down-up
ENSG00000066557	4.Down-up
ENSG00000116754	6.DOWN-up
ENSG00000118454	1.Down
ENSG00000197568	5.Up-down
ENSG00000116761	2.Up-DOWN
ENSG00000050628	5.Up-down
ENSG00000132485	1.Down
ENSG00000172260	5.Up-down
ENSG00000254685	6.DOWN-up
ENSG00000259030	4.Down-up
ENSG00000116783	4.Down-up
ENSG00000116791	3.Up
ENSG00000162623	5.Up-down
ENSG00000137968	5.Up-down
ENSG00000117054	3.Up
ENSG00000137955	6.DOWN-up
ENSG00000184005	4.Down-up
ENSG00000117069	6.DOWN-up
ENSG00000142892	3.Up
ENSG00000036549	1.Down
ENSG00000077254	1.Down
ENSG00000180488	1.Down
ENSG00000162614	6.DOWN-up
ENSG00000162613	6.DOWN-up
ENSG00000162616	2.Up-DOWN
ENSG00000162618	4.Down-up
ENSG00000117114	1.Down
ENSG00000137941	6.DOWN-up
ENSG00000142875	6.DOWN-up
ENSG00000117133	2.Up-DOWN
ENSG00000174021	4.Down-up
ENSG00000117151	5.Up-down
ENSG00000117155	2.Up-DOWN
ENSG00000171517	2.Up-DOWN
ENSG00000162643	2.Up-DOWN
ENSG00000055732	5.Up-down
ENSG00000097096	2.Up-DOWN
ENSG00000162642	2.Up-DOWN
ENSG00000142867	2.Up-DOWN
ENSG00000153904	3.Up
ENSG00000142871	1.Down
ENSG00000117174	1.Down
ENSG00000122417	1.Down
ENSG00000097033	6.DOWN-up
ENSG00000183291	5.Up-down
ENSG00000153936	6.DOWN-up
ENSG00000143013	1.Down
ENSG00000065243	1.Down
ENSG00000137947	2.Up-DOWN
ENSG00000137944	3.Up
ENSG00000213516	1.Down
ENSG00000117226	6.DOWN-up
ENSG00000162645	6.DOWN-up
ENSG00000162654	6.DOWN-up
ENSG00000197147	1.Down
ENSG00000171488	2.Up-DOWN
ENSG00000171492	1.Down
ENSG00000162664	6.DOWN-up
ENSG00000122482	1.Down
ENSG00000097046	2.Up-DOWN
ENSG00000069702	2.Up-DOWN
ENSG00000172031	6.DOWN-up
ENSG00000174842	6.DOWN-up
ENSG00000122484	1.Down
ENSG00000067208	1.Down
ENSG00000122406	3.Up
ENSG00000154511	6.DOWN-up
ENSG00000143033	1.Down
ENSG00000117500	3.Up
ENSG00000122483	1.Down
ENSG00000117505	2.Up-DOWN
ENSG00000137942	1.Down
ENSG00000137936	2.Up-DOWN
ENSG00000067334	2.Up-DOWN
ENSG00000023909	2.Up-DOWN
ENSG00000137962	1.Down
ENSG00000117528	6.DOWN-up
ENSG00000117525	2.Up-DOWN
ENSG00000143036	5.Up-down
ENSG00000117519	2.Up-DOWN
ENSG00000172339	6.DOWN-up
ENSG00000152078	5.Up-down
ENSG00000122481	4.Down-up
ENSG00000117569	1.Down
ENSG00000188641	5.Up-down
ENSG00000162627	5.Up-down
ENSG00000156869	4.Down-up
ENSG00000162688	4.Down-up
ENSG00000117620	3.Up
ENSG00000156875	1.Down
ENSG00000156876	1.Down
ENSG00000122435	6.DOWN-up
ENSG00000122477	4.Down-up
ENSG00000137992	3.Up
ENSG00000137996	3.Up
ENSG00000079335	2.Up-DOWN
ENSG00000162692	6.DOWN-up
ENSG00000162694	5.Up-down
ENSG00000162695	2.Up-DOWN
ENSG00000117543	6.DOWN-up
ENSG00000170989	1.Down
ENSG00000060718	5.Up-down
ENSG00000185946	5.Up-down
ENSG00000240038	3.Up
ENSG00000198890	6.DOWN-up
ENSG00000085491	3.Up
ENSG00000162636	2.Up-DOWN
ENSG00000162639	5.Up-down
ENSG00000134186	1.Down
ENSG00000116266	2.Up-DOWN
ENSG00000121957	1.Down
ENSG00000121940	4.Down-up
ENSG00000085433	2.Up-DOWN
ENSG00000197780	5.Up-down
ENSG00000215717	4.Down-up
ENSG00000116299	5.Up-down
ENSG00000031698	2.Up-DOWN
ENSG00000143126	2.Up-DOWN
ENSG00000134222	1.Down
ENSG00000221986	3.Up
ENSG00000134243	3.Up
ENSG00000143106	2.Up-DOWN
ENSG00000143028	5.Up-down
ENSG00000162650	2.Up-DOWN
ENSG00000174151	2.Up-DOWN
ENSG00000181754	1.Down
ENSG00000065135	1.Down
ENSG00000116337	1.Down
ENSG00000168765	3.Up
ENSG00000213366	3.Up
ENSG00000134184	3.Up
ENSG00000134202	3.Up
ENSG00000184371	2.Up-DOWN
ENSG00000168710	2.Up-DOWN
ENSG00000143093	1.Down
ENSG00000197106	1.Down
ENSG00000116396	2.Up-DOWN
ENSG00000162775	2.Up-DOWN
ENSG00000134248	3.Up
ENSG00000121931	2.Up-DOWN
ENSG00000156171	4.Down-up
ENSG00000134255	2.Up-DOWN
ENSG00000173947	3.Up
ENSG00000116455	3.Up
ENSG00000116459	3.Up
ENSG00000116473	6.DOWN-up
ENSG00000197852	2.Up-DOWN
ENSG00000064703	1.Down
ENSG00000171385	2.Up-DOWN
ENSG00000143079	2.Up-DOWN
ENSG00000007341	1.Down
ENSG00000116489	4.Down-up
ENSG00000155363	2.Up-DOWN
ENSG00000155366	3.Up
ENSG00000155367	5.Up-down
ENSG00000155380	6.DOWN-up
ENSG00000198799	1.Down
ENSG00000081026	1.Down
ENSG00000116793	6.DOWN-up
ENSG00000081019	2.Up-DOWN
ENSG00000134262	1.Down
ENSG00000118655	2.Up-DOWN
ENSG00000163349	2.Up-DOWN
ENSG00000116774	3.Up
ENSG00000197323	1.Down
ENSG00000116752	1.Down
ENSG00000175984	2.Up-DOWN
ENSG00000213281	6.DOWN-up
ENSG00000009307	3.Up
ENSG00000052723	6.DOWN-up
ENSG00000134198	4.Down-up
ENSG00000134259	2.Up-DOWN
ENSG00000173218	2.Up-DOWN
ENSG00000118729	3.Up
ENSG00000163393	6.DOWN-up
ENSG00000163399	5.Up-down
ENSG00000116815	1.Down
ENSG00000143061	3.Up
ENSG00000134247	3.Up
ENSG00000116830	2.Up-DOWN
ENSG00000134253	2.Up-DOWN
ENSG00000198162	1.Down
ENSG00000183508	2.Up-DOWN
ENSG00000196505	2.Up-DOWN
ENSG00000065183	2.Up-DOWN
ENSG00000116874	1.Down
ENSG00000143067	2.Up-DOWN
ENSG00000092621	3.Up
ENSG00000134250	2.Up-DOWN
ENSG00000265808	4.Down-up
ENSG00000278882	3.Up
ENSG00000273136	5.Up-down
ENSG00000171943	1.Down
ENSG00000266338	6.DOWN-up
ENSG00000196369	1.Down
ENSG00000117262	5.Up-down
ENSG00000265491	1.Down
ENSG00000186141	1.Down
ENSG00000186364	6.DOWN-up
ENSG00000131788	1.Down
ENSG00000143127	3.Up
ENSG00000131779	1.Down
ENSG00000265241	5.Up-down
ENSG00000271601	6.DOWN-up
ENSG00000272031	1.Down
ENSG00000121851	2.Up-DOWN
ENSG00000265972	1.Down
ENSG00000168509	4.Down-up
ENSG00000268043	2.Up-DOWN
ENSG00000131791	5.Up-down
ENSG00000131781	2.Up-DOWN
ENSG00000131778	4.Down-up
ENSG00000116128	2.Up-DOWN
ENSG00000162836	4.Down-up
ENSG00000265107	6.DOWN-up
ENSG00000188092	4.Down-up
ENSG00000263956	2.Up-DOWN
ENSG00000270629	1.Down
ENSG00000178104	6.DOWN-up
ENSG00000269713	6.DOWN-up
ENSG00000271383	1.Down
ENSG00000184678	5.Up-down
ENSG00000178096	2.Up-DOWN
ENSG00000159164	4.Down-up
ENSG00000143368	2.Up-DOWN
ENSG00000014914	4.Down-up
ENSG00000264522	2.Up-DOWN
ENSG00000136631	4.Down-up
ENSG00000023902	1.Down
ENSG00000143401	4.Down-up
ENSG00000118298	3.Up
ENSG00000117362	6.DOWN-up
ENSG00000118292	3.Up
ENSG00000159208	2.Up-DOWN
ENSG00000266472	3.Up
ENSG00000117360	1.Down
ENSG00000163125	1.Down
ENSG00000143374	4.Down-up
ENSG00000143369	3.Up
ENSG00000143382	3.Up
ENSG00000143384	2.Up-DOWN
ENSG00000143420	6.DOWN-up
ENSG00000143457	1.Down
ENSG00000143437	1.Down
ENSG00000143379	1.Down
ENSG00000143418	3.Up
ENSG00000143409	1.Down
ENSG00000143363	6.DOWN-up
ENSG00000143443	2.Up-DOWN
ENSG00000197622	1.Down
ENSG00000213190	4.Down-up
ENSG00000143458	2.Up-DOWN
ENSG00000143434	2.Up-DOWN
ENSG00000163156	2.Up-DOWN
ENSG00000163155	1.Down
ENSG00000163159	1.Down
ENSG00000143398	2.Up-DOWN
ENSG00000159352	3.Up
ENSG00000143373	2.Up-DOWN
ENSG00000143393	2.Up-DOWN
ENSG00000143390	6.DOWN-up
ENSG00000143416	3.Up
ENSG00000159377	3.Up
ENSG00000143442	1.Down
ENSG00000143375	2.Up-DOWN
ENSG00000143367	1.Down
ENSG00000143376	2.Up-DOWN
ENSG00000143436	1.Down
ENSG00000143450	5.Up-down
ENSG00000182134	1.Down
ENSG00000159445	4.Down-up
ENSG00000197747	3.Up
ENSG00000163191	3.Up
ENSG00000159516	3.Up
ENSG00000197956	3.Up
ENSG00000196154	3.Up
ENSG00000188015	3.Up
ENSG00000196754	3.Up
ENSG00000188643	4.Down-up
ENSG00000189171	5.Up-down
ENSG00000160678	5.Up-down
ENSG00000160679	1.Down
ENSG00000143553	6.DOWN-up
ENSG00000143621	2.Up-DOWN
ENSG00000169418	5.Up-down
ENSG00000143624	6.DOWN-up
ENSG00000143554	2.Up-DOWN
ENSG00000143614	2.Up-DOWN
ENSG00000198837	1.Down
ENSG00000160741	2.Up-DOWN
ENSG00000143570	4.Down-up
ENSG00000143578	2.Up-DOWN
ENSG00000143543	6.DOWN-up
ENSG00000143545	3.Up
ENSG00000177954	3.Up
ENSG00000143549	3.Up
ENSG00000143612	4.Down-up
ENSG00000143569	1.Down
ENSG00000143575	6.DOWN-up
ENSG00000143595	4.Down-up
ENSG00000143515	2.Up-DOWN
ENSG00000160712	2.Up-DOWN
ENSG00000169291	2.Up-DOWN
ENSG00000160714	2.Up-DOWN
ENSG00000160710	1.Down
ENSG00000163344	6.DOWN-up
ENSG00000163346	3.Up
ENSG00000163348	2.Up-DOWN
ENSG00000160691	6.DOWN-up
ENSG00000173207	3.Up
ENSG00000160688	2.Up-DOWN
ENSG00000160685	6.DOWN-up
ENSG00000143537	5.Up-down
ENSG00000243364	2.Up-DOWN
ENSG00000169242	2.Up-DOWN
ENSG00000169241	5.Up-down
ENSG00000179085	4.Down-up
ENSG00000163463	4.Down-up
ENSG00000163462	4.Down-up
ENSG00000185499	4.Down-up
ENSG00000169231	3.Up
ENSG00000173171	1.Down
ENSG00000177628	3.Up
ENSG00000160767	6.DOWN-up
ENSG00000116521	4.Down-up
ENSG00000176444	6.DOWN-up
ENSG00000143630	2.Up-DOWN
ENSG00000160752	4.Down-up
ENSG00000160753	2.Up-DOWN
ENSG00000116539	2.Up-DOWN
ENSG00000125459	4.Down-up
ENSG00000163374	1.Down
ENSG00000132676	3.Up
ENSG00000116580	1.Down
ENSG00000132718	1.Down
ENSG00000143622	4.Down-up
ENSG00000132680	2.Up-DOWN
ENSG00000116584	1.Down
ENSG00000163479	5.Up-down
ENSG00000160803	1.Down
ENSG00000116586	5.Up-down
ENSG00000254726	2.Up-DOWN
ENSG00000160789	2.Up-DOWN
ENSG00000196189	5.Up-down
ENSG00000160785	2.Up-DOWN
ENSG00000160783	4.Down-up
ENSG00000160781	5.Up-down
ENSG00000198952	6.DOWN-up
ENSG00000163472	5.Up-down
ENSG00000198715	3.Up
ENSG00000163468	4.Down-up
ENSG00000116604	2.Up-DOWN
ENSG00000183856	1.Down
ENSG00000163382	3.Up
ENSG00000160818	1.Down
ENSG00000132688	6.DOWN-up
ENSG00000143320	3.Up
ENSG00000143319	1.Down
ENSG00000143303	2.Up-DOWN
ENSG00000143314	3.Up
ENSG00000143321	6.DOWN-up
ENSG00000143294	2.Up-DOWN
ENSG00000198400	5.Up-down
ENSG00000187800	4.Down-up
ENSG00000132694	1.Down
ENSG00000117036	2.Up-DOWN
ENSG00000183853	6.DOWN-up
ENSG00000163565	1.Down
ENSG00000158716	5.Up-down
ENSG00000158710	5.Up-down
ENSG00000085552	6.DOWN-up
ENSG00000143315	1.Down
ENSG00000162729	3.Up
ENSG00000018625	4.Down-up
ENSG00000143318	3.Up
ENSG00000162734	3.Up
ENSG00000132716	6.DOWN-up
ENSG00000162735	3.Up
ENSG00000122218	6.DOWN-up
ENSG00000162736	3.Up
ENSG00000171786	5.Up-down
ENSG00000162738	1.Down
ENSG00000179914	3.Up
ENSG00000158769	5.Up-down
ENSG00000215845	3.Up
ENSG00000158773	2.Up-DOWN
ENSG00000162755	4.Down-up
ENSG00000143256	5.Up-down
ENSG00000158793	1.Down
ENSG00000158796	1.Down
ENSG00000143222	3.Up
ENSG00000143258	1.Down
ENSG00000143224	4.Down-up
ENSG00000158850	2.Up-DOWN
ENSG00000158864	3.Up
ENSG00000158882	6.DOWN-up
ENSG00000143252	3.Up
ENSG00000173110	5.Up-down
ENSG00000132185	5.Up-down
ENSG00000162746	5.Up-down
ENSG00000081721	6.DOWN-up
ENSG00000118217	6.DOWN-up
ENSG00000162745	5.Up-down
ENSG00000198929	2.Up-DOWN
ENSG00000239887	2.Up-DOWN
ENSG00000152332	5.Up-down
ENSG00000117143	2.Up-DOWN
ENSG00000162733	6.DOWN-up
ENSG00000132196	2.Up-DOWN
ENSG00000117152	6.DOWN-up
ENSG00000143248	3.Up
ENSG00000143228	6.DOWN-up
ENSG00000185630	1.Down
ENSG00000143171	4.Down-up
ENSG00000143198	3.Up
ENSG00000143149	3.Up
ENSG00000143183	3.Up
ENSG00000143179	1.Down
ENSG00000143157	1.Down
ENSG00000152382	1.Down
ENSG00000143195	1.Down
ENSG00000198842	6.DOWN-up
ENSG00000143190	2.Up-DOWN
ENSG00000143162	3.Up
ENSG00000198771	6.DOWN-up
ENSG00000197965	5.Up-down
ENSG00000143158	4.Down-up
ENSG00000143164	3.Up
ENSG00000143147	2.Up-DOWN
ENSG00000143155	6.DOWN-up
ENSG00000213064	2.Up-DOWN
ENSG00000143153	6.DOWN-up
ENSG00000143156	6.DOWN-up
ENSG00000117475	2.Up-DOWN
ENSG00000117479	2.Up-DOWN
ENSG00000000460	1.Down
ENSG00000171806	2.Up-DOWN
ENSG00000000457	2.Up-DOWN
ENSG00000075945	4.Down-up
ENSG00000120370	1.Down
ENSG00000116132	6.DOWN-up
ENSG00000076258	6.DOWN-up
ENSG00000117523	2.Up-DOWN
ENSG00000117533	2.Up-DOWN
ENSG00000010165	2.Up-DOWN
ENSG00000135845	2.Up-DOWN
ENSG00000180999	3.Up
ENSG00000094975	2.Up-DOWN
ENSG00000117586	6.DOWN-up
ENSG00000117592	5.Up-down
ENSG00000076321	1.Down
ENSG00000120334	1.Down
ENSG00000117593	3.Up
ENSG00000185278	1.Down
ENSG00000135870	2.Up-DOWN
ENSG00000152061	6.DOWN-up
ENSG00000116161	3.Up
ENSG00000120333	3.Up
ENSG00000235750	2.Up-DOWN
ENSG00000143207	2.Up-DOWN
ENSG00000116183	3.Up
ENSG00000152092	3.Up
ENSG00000075391	1.Down
ENSG00000116191	1.Down
ENSG00000116199	6.DOWN-up
ENSG00000186283	2.Up-DOWN
ENSG00000143322	2.Up-DOWN
ENSG00000057252	5.Up-down
ENSG00000169905	2.Up-DOWN
ENSG00000143337	1.Down
ENSG00000135837	2.Up-DOWN
ENSG00000116260	3.Up
ENSG00000230124	1.Down
ENSG00000143324	5.Up-down
ENSG00000135835	2.Up-DOWN
ENSG00000135823	2.Up-DOWN
ENSG00000162783	2.Up-DOWN
ENSG00000135821	2.Up-DOWN
ENSG00000143333	2.Up-DOWN
ENSG00000135829	4.Down-up
ENSG00000135862	3.Up
ENSG00000058085	3.Up
ENSG00000157064	4.Down-up
ENSG00000116698	2.Up-DOWN
ENSG00000162704	6.DOWN-up
ENSG00000143344	1.Down
ENSG00000198756	3.Up
ENSG00000198860	6.DOWN-up
ENSG00000116667	1.Down
ENSG00000116406	1.Down
ENSG00000135842	4.Down-up
ENSG00000121481	1.Down
ENSG00000121486	2.Up-DOWN
ENSG00000116668	2.Up-DOWN
ENSG00000116679	1.Down
ENSG00000143341	4.Down-up
ENSG00000047410	1.Down
ENSG00000157181	6.DOWN-up
ENSG00000073756	5.Up-down
ENSG00000116741	2.Up-DOWN
ENSG00000116750	4.Down-up
ENSG00000116747	1.Down
ENSG00000023572	1.Down
ENSG00000134371	1.Down
ENSG00000066279	1.Down
ENSG00000177888	2.Up-DOWN
ENSG00000213047	1.Down
ENSG00000203724	3.Up
ENSG00000151414	3.Up
ENSG00000162702	2.Up-DOWN
ENSG00000118193	1.Down
ENSG00000118197	2.Up-DOWN
ENSG00000118200	2.Up-DOWN
ENSG00000116852	2.Up-DOWN
ENSG00000081248	4.Down-up
ENSG00000116857	3.Up
ENSG00000118194	3.Up
ENSG00000159166	4.Down-up
ENSG00000159173	3.Up
ENSG00000174307	2.Up-DOWN
ENSG00000159176	4.Down-up
ENSG00000134369	1.Down
ENSG00000198700	6.DOWN-up
ENSG00000198892	3.Up
ENSG00000163431	4.Down-up
ENSG00000134375	3.Up
ENSG00000176393	5.Up-down
ENSG00000163435	2.Up-DOWN
ENSG00000143862	2.Up-DOWN
ENSG00000077152	6.DOWN-up
ENSG00000077157	4.Down-up
ENSG00000117139	2.Up-DOWN
ENSG00000183155	1.Down
ENSG00000117153	1.Down
ENSG00000159346	3.Up
ENSG00000159348	3.Up
ENSG00000163444	5.Up-down
ENSG00000143847	4.Down-up
ENSG00000163485	1.Down
ENSG00000159388	2.Up-DOWN
ENSG00000122176	3.Up
ENSG00000058668	4.Down-up
ENSG00000058673	1.Down
ENSG00000257315	1.Down
ENSG00000182004	3.Up
ENSG00000143842	2.Up-DOWN
ENSG00000143845	5.Up-down
ENSG00000170498	3.Up
ENSG00000174567	3.Up
ENSG00000143850	1.Down
ENSG00000158615	2.Up-DOWN
ENSG00000133056	1.Down
ENSG00000198625	6.DOWN-up
ENSG00000170382	2.Up-DOWN
ENSG00000163531	3.Up
ENSG00000174529	2.Up-DOWN
ENSG00000117222	2.Up-DOWN
ENSG00000133059	2.Up-DOWN
ENSG00000133069	2.Up-DOWN
ENSG00000163545	2.Up-DOWN
ENSG00000117266	4.Down-up
ENSG00000158711	2.Up-DOWN
ENSG00000158715	2.Up-DOWN
ENSG00000069275	1.Down
ENSG00000117280	2.Up-DOWN
ENSG00000133065	2.Up-DOWN
ENSG00000276600	2.Up-DOWN
ENSG00000266028	2.Up-DOWN
ENSG00000263528	6.DOWN-up
ENSG00000266094	2.Up-DOWN
ENSG00000143486	3.Up
ENSG00000143479	2.Up-DOWN
ENSG00000162889	2.Up-DOWN
ENSG00000123836	5.Up-down
ENSG00000180667	2.Up-DOWN
ENSG00000196352	3.Up
ENSG00000117335	5.Up-down
ENSG00000076356	2.Up-DOWN
ENSG00000196878	5.Up-down
ENSG00000123689	2.Up-DOWN
ENSG00000117597	2.Up-DOWN
ENSG00000082497	2.Up-DOWN
ENSG00000054392	5.Up-down
ENSG00000117625	2.Up-DOWN
ENSG00000082512	1.Down
ENSG00000170385	2.Up-DOWN
ENSG00000117650	1.Down
ENSG00000123684	6.DOWN-up
ENSG00000143493	1.Down
ENSG00000143476	2.Up-DOWN
ENSG00000066027	6.DOWN-up
ENSG00000065600	4.Down-up
ENSG00000117691	3.Up
ENSG00000162772	2.Up-DOWN
ENSG00000117697	1.Down
ENSG00000203705	6.DOWN-up
ENSG00000162769	5.Up-down
ENSG00000143494	2.Up-DOWN
ENSG00000174606	2.Up-DOWN
ENSG00000136643	1.Down
ENSG00000117707	2.Up-DOWN
ENSG00000143499	4.Down-up
ENSG00000152104	2.Up-DOWN
ENSG00000117724	1.Down
ENSG00000136636	1.Down
ENSG00000196482	1.Down
ENSG00000092978	1.Down
ENSG00000067533	6.DOWN-up
ENSG00000092969	1.Down
ENSG00000143353	4.Down-up
ENSG00000136628	4.Down-up
ENSG00000162813	4.Down-up
ENSG00000067704	3.Up
ENSG00000118873	1.Down
ENSG00000116141	1.Down
ENSG00000162817	1.Down
ENSG00000117791	4.Down-up
ENSG00000186205	1.Down
ENSG00000143507	1.Down
ENSG00000154305	1.Down
ENSG00000186063	3.Up
ENSG00000162819	2.Up-DOWN
ENSG00000154309	2.Up-DOWN
ENSG00000143502	5.Up-down
ENSG00000162909	3.Up
ENSG00000143514	2.Up-DOWN
ENSG00000143756	2.Up-DOWN
ENSG00000143753	4.Down-up
ENSG00000143748	1.Down
ENSG00000143771	2.Up-DOWN
ENSG00000162923	2.Up-DOWN
ENSG00000143786	2.Up-DOWN
ENSG00000185842	6.DOWN-up
ENSG00000143815	2.Up-DOWN
ENSG00000154380	1.Down
ENSG00000143742	3.Up
ENSG00000143819	5.Up-down
ENSG00000196187	1.Down
ENSG00000143811	5.Up-down
ENSG00000143768	3.Up
ENSG00000143751	2.Up-DOWN
ENSG00000163041	5.Up-down
ENSG00000182827	2.Up-DOWN
ENSG00000185155	2.Up-DOWN
ENSG00000183814	1.Down
ENSG00000143799	4.Down-up
ENSG00000203685	6.DOWN-up
ENSG00000143772	2.Up-DOWN
ENSG00000143801	1.Down
ENSG00000163050	2.Up-DOWN
ENSG00000143776	1.Down
ENSG00000181450	1.Down
ENSG00000143740	1.Down
ENSG00000081692	1.Down
ENSG00000143816	2.Up-DOWN
ENSG00000143761	6.DOWN-up
ENSG00000143793	1.Down
ENSG00000162910	1.Down
ENSG00000143774	3.Up
ENSG00000181873	5.Up-down
ENSG00000154358	6.DOWN-up
ENSG00000154370	2.Up-DOWN
ENSG00000162931	4.Down-up
ENSG00000181218	5.Up-down
ENSG00000168159	4.Down-up
ENSG00000116574	2.Up-DOWN
ENSG00000168118	4.Down-up
ENSG00000154429	2.Up-DOWN
ENSG00000143632	4.Down-up
ENSG00000069248	1.Down
ENSG00000135776	3.Up
ENSG00000135801	2.Up-DOWN
ENSG00000135763	1.Down
ENSG00000143641	3.Up
ENSG00000177614	2.Up-DOWN
ENSG00000135775	1.Down
ENSG00000135744	3.Up
ENSG00000119280	1.Down
ENSG00000143643	5.Up-down
ENSG00000173409	2.Up-DOWN
ENSG00000182118	2.Up-DOWN
ENSG00000143633	2.Up-DOWN
ENSG00000116906	3.Up
ENSG00000116903	2.Up-DOWN
ENSG00000010072	2.Up-DOWN
ENSG00000135766	1.Down
ENSG00000116918	4.Down-up
ENSG00000162946	6.DOWN-up
ENSG00000116991	1.Down
ENSG00000212916	2.Up-DOWN
ENSG00000135778	5.Up-down
ENSG00000135749	1.Down
ENSG00000143674	2.Up-DOWN
ENSG00000135750	2.Up-DOWN
ENSG00000168275	1.Down
ENSG00000059588	5.Up-down
ENSG00000168264	2.Up-DOWN
ENSG00000173726	4.Down-up
ENSG00000054267	2.Up-DOWN
ENSG00000152904	2.Up-DOWN
ENSG00000116957	6.DOWN-up
ENSG00000162885	2.Up-DOWN
ENSG00000168243	5.Up-down
ENSG00000143669	2.Up-DOWN
ENSG00000116962	3.Up
ENSG00000077585	5.Up-down
ENSG00000086619	5.Up-down
ENSG00000116977	1.Down
ENSG00000119285	1.Down
ENSG00000077522	4.Down-up
ENSG00000116984	1.Down
ENSG00000198626	4.Down-up
ENSG00000133019	1.Down
ENSG00000155816	2.Up-DOWN
ENSG00000091483	3.Up
ENSG00000054277	2.Up-DOWN
ENSG00000203668	1.Down
ENSG00000174371	2.Up-DOWN
ENSG00000180287	3.Up
ENSG00000143702	1.Down
ENSG00000054282	1.Down
ENSG00000117020	6.DOWN-up
ENSG00000179456	2.Up-DOWN
ENSG00000035687	1.Down
ENSG00000121644	1.Down
ENSG00000203667	3.Up
ENSG00000153187	2.Up-DOWN
ENSG00000203666	3.Up
ENSG00000162849	1.Down
ENSG00000185420	4.Down-up
ENSG00000162851	1.Down
ENSG00000162852	2.Up-DOWN
ENSG00000143653	3.Up
ENSG00000153207	1.Down
ENSG00000188295	2.Up-DOWN
ENSG00000196418	2.Up-DOWN
ENSG00000162714	1.Down
ENSG00000162722	6.DOWN-up
ENSG00000238243	6.DOWN-up
ENSG00000175137	2.Up-DOWN
ENSG00000171161	2.Up-DOWN
ENSG00000171163	4.Down-up
ENSG00000185220	2.Up-DOWN
ENSG00000015171	5.Up-down
ENSG00000151240	6.DOWN-up
ENSG00000107929	2.Up-DOWN
ENSG00000107937	2.Up-DOWN
ENSG00000067064	6.DOWN-up
ENSG00000047056	1.Down
ENSG00000067057	3.Up
ENSG00000107959	5.Up-down
ENSG00000067082	1.Down
ENSG00000187134	5.Up-down
ENSG00000173848	1.Down
ENSG00000108021	2.Up-DOWN
ENSG00000057608	1.Down
ENSG00000134461	2.Up-DOWN
ENSG00000134452	1.Down
ENSG00000134470	5.Up-down
ENSG00000134453	1.Down
ENSG00000170525	1.Down
ENSG00000198879	1.Down
ENSG00000123243	5.Up-down
ENSG00000151657	1.Down
ENSG00000165629	3.Up
ENSG00000165632	2.Up-DOWN
ENSG00000048740	4.Down-up
ENSG00000148429	2.Up-DOWN
ENSG00000134463	3.Up
ENSG00000148426	1.Down
ENSG00000151461	2.Up-DOWN
ENSG00000181192	3.Up
ENSG00000065665	3.Up
ENSG00000165609	3.Up
ENSG00000151465	1.Down
ENSG00000183049	1.Down
ENSG00000151468	5.Up-down
ENSG00000123240	5.Up-down
ENSG00000065328	1.Down
ENSG00000107537	5.Up-down
ENSG00000086475	3.Up
ENSG00000165626	2.Up-DOWN
ENSG00000165630	2.Up-DOWN
ENSG00000151474	1.Down
ENSG00000065809	2.Up-DOWN
ENSG00000185267	5.Up-down
ENSG00000187522	2.Up-DOWN
ENSG00000152455	2.Up-DOWN
ENSG00000152457	2.Up-DOWN
ENSG00000176244	5.Up-down
ENSG00000152464	2.Up-DOWN
ENSG00000152465	2.Up-DOWN
ENSG00000148468	1.Down
ENSG00000077943	3.Up
ENSG00000148481	2.Up-DOWN
ENSG00000165983	2.Up-DOWN
ENSG00000165985	5.Up-down
ENSG00000148484	3.Up
ENSG00000107611	2.Up-DOWN
ENSG00000107614	4.Down-up
ENSG00000026025	5.Up-down
ENSG00000148488	5.Up-down
ENSG00000165996	3.Up
ENSG00000136738	1.Down
ENSG00000165995	1.Down
ENSG00000241058	2.Up-DOWN
ENSG00000165997	1.Down
ENSG00000120594	5.Up-down
ENSG00000078114	4.Down-up
ENSG00000204682	1.Down
ENSG00000180592	2.Up-DOWN
ENSG00000078403	1.Down
ENSG00000136770	2.Up-DOWN
ENSG00000148444	6.DOWN-up
ENSG00000168283	2.Up-DOWN
ENSG00000150867	2.Up-DOWN
ENSG00000148450	3.Up
ENSG00000179133	5.Up-down
ENSG00000165312	2.Up-DOWN
ENSG00000120549	1.Down
ENSG00000107863	2.Up-DOWN
ENSG00000099256	3.Up
ENSG00000185875	2.Up-DOWN
ENSG00000151025	1.Down
ENSG00000148459	6.DOWN-up
ENSG00000136754	1.Down
ENSG00000107890	1.Down
ENSG00000136758	3.Up
ENSG00000120539	2.Up-DOWN
ENSG00000107897	4.Down-up
ENSG00000099246	6.DOWN-up
ENSG00000150054	1.Down
ENSG00000095787	1.Down
ENSG00000095739	1.Down
ENSG00000197321	6.DOWN-up
ENSG00000165757	2.Up-DOWN
ENSG00000107951	1.Down
ENSG00000107968	2.Up-DOWN
ENSG00000183621	1.Down
ENSG00000148516	1.Down
ENSG00000165322	1.Down
ENSG00000170759	6.DOWN-up
ENSG00000120616	2.Up-DOWN
ENSG00000150093	3.Up
ENSG00000099250	5.Up-down
ENSG00000148498	2.Up-DOWN
ENSG00000108094	1.Down
ENSG00000095794	5.Up-down
ENSG00000108100	6.DOWN-up
ENSG00000177283	1.Down
ENSG00000198105	1.Down
ENSG00000175395	2.Up-DOWN
ENSG00000189180	1.Down
ENSG00000075407	2.Up-DOWN
ENSG00000196693	1.Down
ENSG00000165733	1.Down
ENSG00000169826	1.Down
ENSG00000198915	6.DOWN-up
ENSG00000169813	2.Up-DOWN
ENSG00000196793	2.Up-DOWN
ENSG00000169740	1.Down
ENSG00000107562	3.Up
ENSG00000107551	4.Down-up
ENSG00000165507	2.Up-DOWN
ENSG00000165512	1.Down
ENSG00000165406	2.Up-DOWN
ENSG00000172671	1.Down
ENSG00000172661	6.DOWN-up
ENSG00000265354	6.DOWN-up
ENSG00000266412	2.Up-DOWN
ENSG00000264230	1.Down
ENSG00000263761	6.DOWN-up
ENSG00000265763	2.Up-DOWN
ENSG00000265190	5.Up-down
ENSG00000107643	1.Down
ENSG00000128805	2.Up-DOWN
ENSG00000225830	1.Down
ENSG00000197444	3.Up
ENSG00000227345	2.Up-DOWN
ENSG00000204152	1.Down
ENSG00000204149	5.Up-down
ENSG00000099290	2.Up-DOWN
ENSG00000198964	1.Down
ENSG00000204147	2.Up-DOWN
ENSG00000185532	6.DOWN-up
ENSG00000177613	2.Up-DOWN
ENSG00000107984	1.Down
ENSG00000122952	4.Down-up
ENSG00000151151	2.Up-DOWN
ENSG00000122873	3.Up
ENSG00000072401	2.Up-DOWN
ENSG00000108064	2.Up-DOWN
ENSG00000122870	1.Down
ENSG00000148541	2.Up-DOWN
ENSG00000108091	1.Down
ENSG00000151150	6.DOWN-up
ENSG00000170312	2.Up-DOWN
ENSG00000072422	2.Up-DOWN
ENSG00000150347	1.Down
ENSG00000182010	1.Down
ENSG00000181915	2.Up-DOWN
ENSG00000148572	2.Up-DOWN
ENSG00000171988	1.Down
ENSG00000165476	3.Up
ENSG00000183230	4.Down-up
ENSG00000096717	2.Up-DOWN
ENSG00000148634	1.Down
ENSG00000138347	6.DOWN-up
ENSG00000108187	5.Up-down
ENSG00000096746	4.Down-up
ENSG00000204130	1.Down
ENSG00000138346	1.Down
ENSG00000122912	3.Up
ENSG00000138336	2.Up-DOWN
ENSG00000060339	2.Up-DOWN
ENSG00000107625	2.Up-DOWN
ENSG00000165732	1.Down
ENSG00000198954	6.DOWN-up
ENSG00000122958	1.Down
ENSG00000156502	2.Up-DOWN
ENSG00000156510	4.Down-up
ENSG00000156515	3.Up
ENSG00000075073	4.Down-up
ENSG00000099282	4.Down-up
ENSG00000171224	6.DOWN-up
ENSG00000197467	3.Up
ENSG00000099284	1.Down
ENSG00000042286	4.Down-up
ENSG00000156521	2.Up-DOWN
ENSG00000079332	2.Up-DOWN
ENSG00000180817	3.Up
ENSG00000172731	4.Down-up
ENSG00000148730	2.Up-DOWN
ENSG00000107719	2.Up-DOWN
ENSG00000138316	5.Up-down
ENSG00000166224	6.DOWN-up
ENSG00000166228	3.Up
ENSG00000107731	2.Up-DOWN
ENSG00000198246	2.Up-DOWN
ENSG00000107738	5.Up-down
ENSG00000197746	3.Up
ENSG00000122863	2.Up-DOWN
ENSG00000107742	5.Up-down
ENSG00000138303	1.Down
ENSG00000166295	3.Up
ENSG00000168209	2.Up-DOWN
ENSG00000148719	2.Up-DOWN
ENSG00000107745	3.Up
ENSG00000156026	6.DOWN-up
ENSG00000122884	5.Up-down
ENSG00000166321	4.Down-up
ENSG00000122882	6.DOWN-up
ENSG00000138286	4.Down-up
ENSG00000213551	1.Down
ENSG00000182180	4.Down-up
ENSG00000138279	4.Down-up
ENSG00000107758	1.Down
ENSG00000166348	1.Down
ENSG00000177791	4.Down-up
ENSG00000166317	1.Down
ENSG00000176986	1.Down
ENSG00000196968	6.DOWN-up
ENSG00000172586	4.Down-up
ENSG00000214655	2.Up-DOWN
ENSG00000166507	5.Up-down
ENSG00000148660	4.Down-up
ENSG00000122861	3.Up
ENSG00000035403	3.Up
ENSG00000185009	4.Down-up
ENSG00000156110	5.Up-down
ENSG00000156650	2.Up-DOWN
ENSG00000079393	3.Up
ENSG00000156671	2.Up-DOWN
ENSG00000165637	3.Up
ENSG00000165644	3.Up
ENSG00000165655	2.Up-DOWN
ENSG00000148655	6.DOWN-up
ENSG00000156113	5.Up-down
ENSG00000151208	2.Up-DOWN
ENSG00000148606	1.Down
ENSG00000138326	3.Up
ENSG00000108175	1.Down
ENSG00000108179	3.Up
ENSG00000165424	2.Up-DOWN
ENSG00000253626	3.Up
ENSG00000133678	3.Up
ENSG00000122359	4.Down-up
ENSG00000122378	3.Up
ENSG00000108219	2.Up-DOWN
ENSG00000165678	3.Up
ENSG00000148600	3.Up
ENSG00000107771	6.DOWN-up
ENSG00000182771	1.Down
ENSG00000062650	1.Down
ENSG00000122367	4.Down-up
ENSG00000107779	1.Down
ENSG00000173269	2.Up-DOWN
ENSG00000173267	3.Up
ENSG00000148672	3.Up
ENSG00000122376	2.Up-DOWN
ENSG00000107789	2.Up-DOWN
ENSG00000198682	3.Up
ENSG00000138138	4.Down-up
ENSG00000227268	2.Up-DOWN
ENSG00000171862	2.Up-DOWN
ENSG00000184719	3.Up
ENSG00000138134	1.Down
ENSG00000107796	3.Up
ENSG00000026103	2.Up-DOWN
ENSG00000107798	5.Up-down
ENSG00000185745	1.Down
ENSG00000152778	2.Up-DOWN
ENSG00000152779	6.DOWN-up
ENSG00000152782	2.Up-DOWN
ENSG00000138182	1.Down
ENSG00000148688	6.DOWN-up
ENSG00000148677	1.Down
ENSG00000180628	4.Down-up
ENSG00000165338	1.Down
ENSG00000119938	1.Down
ENSG00000107854	2.Up-DOWN
ENSG00000174721	5.Up-down
ENSG00000095564	1.Down
ENSG00000107864	2.Up-DOWN
ENSG00000198060	2.Up-DOWN
ENSG00000119912	6.DOWN-up
ENSG00000138160	1.Down
ENSG00000138190	1.Down
ENSG00000138119	4.Down-up
ENSG00000138180	1.Down
ENSG00000148690	6.DOWN-up
ENSG00000176273	3.Up
ENSG00000138193	1.Down
ENSG00000173145	1.Down
ENSG00000108239	2.Up-DOWN
ENSG00000119969	1.Down
ENSG00000107438	4.Down-up
ENSG00000095637	1.Down
ENSG00000059573	6.DOWN-up
ENSG00000119977	3.Up
ENSG00000138185	1.Down
ENSG00000107443	2.Up-DOWN
ENSG00000177853	2.Up-DOWN
ENSG00000095587	5.Up-down
ENSG00000077147	4.Down-up
ENSG00000155629	5.Up-down
ENSG00000196233	2.Up-DOWN
ENSG00000155640	1.Down
ENSG00000213390	1.Down
ENSG00000165879	2.Up-DOWN
ENSG00000181274	2.Up-DOWN
ENSG00000052749	2.Up-DOWN
ENSG00000171314	3.Up
ENSG00000171311	6.DOWN-up
ENSG00000171307	1.Down
ENSG00000155229	1.Down
ENSG00000165886	2.Up-DOWN
ENSG00000241935	6.DOWN-up
ENSG00000171160	4.Down-up
ENSG00000155252	2.Up-DOWN
ENSG00000119986	2.Up-DOWN
ENSG00000155254	5.Up-down
ENSG00000155256	2.Up-DOWN
ENSG00000120057	4.Down-up
ENSG00000095713	5.Up-down
ENSG00000166024	2.Up-DOWN
ENSG00000138131	5.Up-down
ENSG00000119943	3.Up
ENSG00000107521	5.Up-down
ENSG00000120053	3.Up
ENSG00000155287	2.Up-DOWN
ENSG00000198018	1.Down
ENSG00000119929	6.DOWN-up
ENSG00000014919	3.Up
ENSG00000107554	1.Down
ENSG00000107566	3.Up
ENSG00000213341	1.Down
ENSG00000095485	6.DOWN-up
ENSG00000196072	2.Up-DOWN
ENSG00000099194	5.Up-down
ENSG00000075826	5.Up-down
ENSG00000166136	3.Up
ENSG00000166135	1.Down
ENSG00000119906	2.Up-DOWN
ENSG00000055950	6.DOWN-up
ENSG00000095539	4.Down-up
ENSG00000107815	2.Up-DOWN
ENSG00000107816	2.Up-DOWN
ENSG00000186862	5.Up-down
ENSG00000107819	4.Down-up
ENSG00000107821	5.Up-down
ENSG00000166167	1.Down
ENSG00000166171	3.Up
ENSG00000166169	2.Up-DOWN
ENSG00000107829	5.Up-down
ENSG00000107833	6.DOWN-up
ENSG00000198408	1.Down
ENSG00000120049	5.Up-down
ENSG00000120029	6.DOWN-up
ENSG00000166189	2.Up-DOWN
ENSG00000198728	2.Up-DOWN
ENSG00000148840	1.Down
ENSG00000166197	5.Up-down
ENSG00000107862	1.Down
ENSG00000077150	2.Up-DOWN
ENSG00000059915	3.Up
ENSG00000107872	2.Up-DOWN
ENSG00000107874	3.Up
ENSG00000138111	2.Up-DOWN
ENSG00000138107	4.Down-up
ENSG00000107882	2.Up-DOWN
ENSG00000171206	2.Up-DOWN
ENSG00000138175	4.Down-up
ENSG00000156398	3.Up
ENSG00000166272	2.Up-DOWN
ENSG00000166275	3.Up
ENSG00000148842	2.Up-DOWN
ENSG00000076685	4.Down-up
ENSG00000148798	5.Up-down
ENSG00000156374	6.DOWN-up
ENSG00000148835	2.Up-DOWN
ENSG00000173915	3.Up
ENSG00000148843	1.Down
ENSG00000107954	2.Up-DOWN
ENSG00000107957	1.Down
ENSG00000107960	6.DOWN-up
ENSG00000065613	1.Down
ENSG00000156384	1.Down
ENSG00000148834	4.Down-up
ENSG00000065621	5.Up-down
ENSG00000148841	1.Down
ENSG00000120051	4.Down-up
ENSG00000156395	5.Up-down
ENSG00000108018	5.Up-down
ENSG00000108039	3.Up
ENSG00000148700	3.Up
ENSG00000119950	2.Up-DOWN
ENSG00000119953	1.Down
ENSG00000138166	2.Up-DOWN
ENSG00000108055	1.Down
ENSG00000203867	1.Down
ENSG00000150593	2.Up-DOWN
ENSG00000214413	5.Up-down
ENSG00000108061	2.Up-DOWN
ENSG00000119927	2.Up-DOWN
ENSG00000023041	1.Down
ENSG00000151532	2.Up-DOWN
ENSG00000148737	2.Up-DOWN
ENSG00000197893	6.DOWN-up
ENSG00000165806	2.Up-DOWN
ENSG00000198924	1.Down
ENSG00000196865	1.Down
ENSG00000165813	2.Up-DOWN
ENSG00000169129	1.Down
ENSG00000099204	1.Down
ENSG00000151553	1.Down
ENSG00000165832	1.Down
ENSG00000107518	5.Up-down
ENSG00000151892	5.Up-down
ENSG00000165868	2.Up-DOWN
ENSG00000187164	3.Up
ENSG00000165650	2.Up-DOWN
ENSG00000107560	2.Up-DOWN
ENSG00000165669	1.Down
ENSG00000151893	2.Up-DOWN
ENSG00000188613	2.Up-DOWN
ENSG00000107581	1.Down
ENSG00000119979	3.Up
ENSG00000183605	4.Down-up
ENSG00000165672	3.Up
ENSG00000198873	6.DOWN-up
ENSG00000148908	2.Up-DOWN
ENSG00000151923	2.Up-DOWN
ENSG00000151929	2.Up-DOWN
ENSG00000198825	1.Down
ENSG00000197771	2.Up-DOWN
ENSG00000107651	6.DOWN-up
ENSG00000203805	5.Up-down
ENSG00000120008	4.Down-up
ENSG00000066468	2.Up-DOWN
ENSG00000107669	1.Down
ENSG00000107672	6.DOWN-up
ENSG00000138162	1.Down
ENSG00000107679	1.Down
ENSG00000166033	3.Up
ENSG00000119965	2.Up-DOWN
ENSG00000179988	1.Down
ENSG00000095574	2.Up-DOWN
ENSG00000196177	3.Up
ENSG00000154473	1.Down
ENSG00000121898	3.Up
ENSG00000182022	2.Up-DOWN
ENSG00000065154	3.Up
ENSG00000107902	3.Up
ENSG00000189319	2.Up-DOWN
ENSG00000203791	4.Down-up
ENSG00000165660	2.Up-DOWN
ENSG00000019995	2.Up-DOWN
ENSG00000175029	2.Up-DOWN
ENSG00000107938	2.Up-DOWN
ENSG00000188690	3.Up
ENSG00000107949	3.Up
ENSG00000089876	1.Down
ENSG00000203780	5.Up-down
ENSG00000148848	4.Down-up
ENSG00000150760	6.DOWN-up
ENSG00000132334	1.Down
ENSG00000148773	1.Down
ENSG00000170430	3.Up
ENSG00000108010	3.Up
ENSG00000175470	2.Up-DOWN
ENSG00000176171	3.Up
ENSG00000151640	5.Up-down
ENSG00000165752	2.Up-DOWN
ENSG00000148814	6.DOWN-up
ENSG00000171813	2.Up-DOWN
ENSG00000068383	6.DOWN-up
ENSG00000171811	4.Down-up
ENSG00000171798	1.Down
ENSG00000151651	5.Up-down
ENSG00000130640	3.Up
ENSG00000198546	1.Down
ENSG00000130643	3.Up
ENSG00000148803	3.Up
ENSG00000127884	3.Up
ENSG00000148832	1.Down
ENSG00000148824	4.Down-up
ENSG00000203772	1.Down
ENSG00000177951	2.Up-DOWN
ENSG00000177963	2.Up-DOWN
ENSG00000142082	5.Up-down
ENSG00000185627	5.Up-down
ENSG00000142102	3.Up
ENSG00000185201	3.Up
ENSG00000185885	5.Up-down
ENSG00000142089	3.Up
ENSG00000182272	4.Down-up
ENSG00000185187	4.Down-up
ENSG00000174915	3.Up
ENSG00000023191	5.Up-down
ENSG00000174775	5.Up-down
ENSG00000161328	2.Up-DOWN
ENSG00000185522	5.Up-down
ENSG00000099849	1.Down
ENSG00000070047	2.Up-DOWN
ENSG00000185507	2.Up-DOWN
ENSG00000177030	6.DOWN-up
ENSG00000177106	5.Up-down
ENSG00000177042	2.Up-DOWN
ENSG00000177156	3.Up
ENSG00000177225	1.Down
ENSG00000184524	4.Down-up
ENSG00000177542	4.Down-up
ENSG00000177595	5.Up-down
ENSG00000177600	3.Up
ENSG00000177666	5.Up-down
ENSG00000177685	5.Up-down
ENSG00000177697	3.Up
ENSG00000177700	3.Up
ENSG00000214063	5.Up-down
ENSG00000177830	3.Up
ENSG00000183020	6.DOWN-up
ENSG00000078902	2.Up-DOWN
ENSG00000174672	1.Down
ENSG00000182208	2.Up-DOWN
ENSG00000184545	1.Down
ENSG00000244242	5.Up-down
ENSG00000117984	3.Up
ENSG00000214026	3.Up
ENSG00000167244	3.Up
ENSG00000110665	4.Down-up
ENSG00000064201	4.Down-up
ENSG00000110651	3.Up
ENSG00000184281	2.Up-DOWN
ENSG00000053918	3.Up
ENSG00000129757	2.Up-DOWN
ENSG00000110628	4.Down-up
ENSG00000181649	5.Up-down
ENSG00000205531	1.Down
ENSG00000110619	2.Up-DOWN
ENSG00000021762	1.Down
ENSG00000005801	2.Up-DOWN
ENSG00000167311	3.Up
ENSG00000110713	1.Down
ENSG00000148985	6.DOWN-up
ENSG00000177105	1.Down
ENSG00000167323	2.Up-DOWN
ENSG00000167325	5.Up-down
ENSG00000132109	2.Up-DOWN
ENSG00000167333	2.Up-DOWN
ENSG00000121236	6.DOWN-up
ENSG00000132256	6.DOWN-up
ENSG00000132274	5.Up-down
ENSG00000051009	1.Down
ENSG00000170955	4.Down-up
ENSG00000166311	3.Up
ENSG00000166313	4.Down-up
ENSG00000110171	2.Up-DOWN
ENSG00000132254	1.Down
ENSG00000132286	1.Down
ENSG00000179532	2.Up-DOWN
ENSG00000132275	2.Up-DOWN
ENSG00000166333	4.Down-up
ENSG00000166337	3.Up
ENSG00000166340	3.Up
ENSG00000166341	4.Down-up
ENSG00000158042	1.Down
ENSG00000170743	1.Down
ENSG00000166387	1.Down
ENSG00000166394	5.Up-down
ENSG00000175390	3.Up
ENSG00000166402	5.Up-down
ENSG00000166405	4.Down-up
ENSG00000130413	4.Down-up
ENSG00000166436	1.Down
ENSG00000166441	3.Up
ENSG00000166444	1.Down
ENSG00000166452	5.Up-down
ENSG00000175348	5.Up-down
ENSG00000175352	5.Up-down
ENSG00000175356	5.Up-down
ENSG00000184014	1.Down
ENSG00000166471	6.DOWN-up
ENSG00000205339	1.Down
ENSG00000166478	2.Up-DOWN
ENSG00000166483	1.Down
ENSG00000133789	2.Up-DOWN
ENSG00000133812	1.Down
ENSG00000148926	2.Up-DOWN
ENSG00000133805	5.Up-down
ENSG00000110315	3.Up
ENSG00000072952	1.Down
ENSG00000198730	2.Up-DOWN
ENSG00000110321	3.Up
ENSG00000236287	2.Up-DOWN
ENSG00000110328	6.DOWN-up
ENSG00000170242	1.Down
ENSG00000050165	3.Up
ENSG00000133816	6.DOWN-up
ENSG00000133808	1.Down
ENSG00000197702	4.Down-up
ENSG00000187079	6.DOWN-up
ENSG00000133794	2.Up-DOWN
ENSG00000148925	2.Up-DOWN
ENSG00000197601	6.DOWN-up
ENSG00000262655	5.Up-down
ENSG00000133818	1.Down
ENSG00000129083	1.Down
ENSG00000129084	4.Down-up
ENSG00000152270	2.Up-DOWN
ENSG00000186104	1.Down
ENSG00000110693	2.Up-DOWN
ENSG00000110696	3.Up
ENSG00000166689	6.DOWN-up
ENSG00000110700	3.Up
ENSG00000011405	2.Up-DOWN
ENSG00000070081	3.Up
ENSG00000188211	2.Up-DOWN
ENSG00000129158	5.Up-down
ENSG00000166788	6.DOWN-up
ENSG00000110756	1.Down
ENSG00000110768	1.Down
ENSG00000134333	4.Down-up
ENSG00000074319	5.Up-down
ENSG00000151116	3.Up
ENSG00000179119	2.Up-DOWN
ENSG00000151117	2.Up-DOWN
ENSG00000177054	1.Down
ENSG00000129170	4.Down-up
ENSG00000129173	1.Down
ENSG00000166833	1.Down
ENSG00000109854	5.Up-down
ENSG00000185238	5.Up-down
ENSG00000171714	5.Up-down
ENSG00000183161	2.Up-DOWN
ENSG00000148935	4.Down-up
ENSG00000198168	3.Up
ENSG00000148942	4.Down-up
ENSG00000109881	4.Down-up
ENSG00000205213	1.Down
ENSG00000148943	2.Up-DOWN
ENSG00000176697	2.Up-DOWN
ENSG00000121621	1.Down
ENSG00000169519	4.Down-up
ENSG00000152219	1.Down
ENSG00000066382	1.Down
ENSG00000170946	4.Down-up
ENSG00000148950	4.Down-up
ENSG00000109911	6.DOWN-up
ENSG00000049449	3.Up
ENSG00000149100	6.DOWN-up
ENSG00000060749	1.Down
ENSG00000176148	2.Up-DOWN
ENSG00000176102	2.Up-DOWN
ENSG00000110422	2.Up-DOWN
ENSG00000110427	2.Up-DOWN
ENSG00000085063	3.Up
ENSG00000110429	2.Up-DOWN
ENSG00000135363	1.Down
ENSG00000135387	1.Down
ENSG00000135372	1.Down
ENSG00000166016	2.Up-DOWN
ENSG00000121691	3.Up
ENSG00000149089	4.Down-up
ENSG00000110435	3.Up
ENSG00000026508	5.Up-down
ENSG00000149090	5.Up-down
ENSG00000179431	2.Up-DOWN
ENSG00000166326	1.Down
ENSG00000179241	2.Up-DOWN
ENSG00000110442	4.Down-up
ENSG00000135362	2.Up-DOWN
ENSG00000175104	1.Down
ENSG00000166349	2.Up-DOWN
ENSG00000166352	3.Up
ENSG00000166181	6.DOWN-up
ENSG00000052841	2.Up-DOWN
ENSG00000149084	3.Up
ENSG00000166199	1.Down
ENSG00000187479	2.Up-DOWN
ENSG00000110455	4.Down-up
ENSG00000151348	5.Up-down
ENSG00000085117	5.Up-down
ENSG00000157570	1.Down
ENSG00000175274	5.Up-down
ENSG00000019485	2.Up-DOWN
ENSG00000019505	4.Down-up
ENSG00000175264	2.Up-DOWN
ENSG00000181830	2.Up-DOWN
ENSG00000121671	1.Down
ENSG00000121653	1.Down
ENSG00000121680	2.Up-DOWN
ENSG00000165905	5.Up-down
ENSG00000135365	2.Up-DOWN
ENSG00000157613	2.Up-DOWN
ENSG00000149091	5.Up-down
ENSG00000110492	3.Up
ENSG00000110497	2.Up-DOWN
ENSG00000175224	2.Up-DOWN
ENSG00000175220	4.Down-up
ENSG00000175213	2.Up-DOWN
ENSG00000175216	2.Up-DOWN
ENSG00000134569	3.Up
ENSG00000149179	4.Down-up
ENSG00000149182	2.Up-DOWN
ENSG00000165912	2.Up-DOWN
ENSG00000134574	2.Up-DOWN
ENSG00000134575	3.Up
ENSG00000025434	1.Down
ENSG00000110514	1.Down
ENSG00000134571	3.Up
ENSG00000165915	3.Up
ENSG00000165916	3.Up
ENSG00000149187	2.Up-DOWN
ENSG00000213619	3.Up
ENSG00000110536	4.Down-up
ENSG00000123444	2.Up-DOWN
ENSG00000109919	4.Down-up
ENSG00000109920	6.DOWN-up
ENSG00000030066	1.Down
ENSG00000149177	2.Up-DOWN
ENSG00000149115	1.Down
ENSG00000149136	6.DOWN-up
ENSG00000149150	2.Up-DOWN
ENSG00000134809	1.Down
ENSG00000156587	5.Up-down
ENSG00000149131	3.Up
ENSG00000172409	2.Up-DOWN
ENSG00000156599	1.Down
ENSG00000156603	2.Up-DOWN
ENSG00000213593	3.Up
ENSG00000211450	3.Up
ENSG00000198561	6.DOWN-up
ENSG00000110031	2.Up-DOWN
ENSG00000186660	2.Up-DOWN
ENSG00000189057	2.Up-DOWN
ENSG00000166801	2.Up-DOWN
ENSG00000110042	2.Up-DOWN
ENSG00000110048	2.Up-DOWN
ENSG00000166889	1.Down
ENSG00000166900	2.Up-DOWN
ENSG00000166902	4.Down-up
ENSG00000110104	2.Up-DOWN
ENSG00000110107	1.Down
ENSG00000110108	3.Up
ENSG00000006118	3.Up
ENSG00000167987	1.Down
ENSG00000167992	5.Up-down
ENSG00000167986	5.Up-down
ENSG00000149476	3.Up
ENSG00000162144	5.Up-down
[truncated: 10,318 more rows]
