# Supplementary material for: Determining the genetic basis of anthracycline-cardiotoxicity by molecular response QTL mapping in induced cardiomyocytes
Source: eLife. 2018 May 8;7:e33480. doi: 10.7554/eLife.33480 (PMC6010343; doi:10.7554/eLife.33480)
Supplement: Supplementary file 2. — Cluster: One of six clusters. TermID: Gene set ID. Term: gene set name. Odds_ratio: enrichment of this gene set in this cluster compared to background. p: p-value from hypergeometric test. p_adjust: Benjamini-Hochberg adjusted p-value. Overlap: number of genes shared by the gene set and the cluster. cluster_size: number of genes not in the cluster. Geneset_size: number of genes in the cluster. Total genes: total number of genes considered. [file elife-33480-supp2.gz]

Archive with 1 entries (1 files):
- elife-33480-supp2
