# Supplementary material for: Determining the genetic basis of anthracycline-cardiotoxicity by molecular response QTL mapping in induced cardiomyocytes
Source: eLife. 2018 May 8;7:e33480. doi: 10.7554/eLife.33480 (PMC6010343; doi:10.7554/eLife.33480)
Supplement: Supplementary file 2. — Cluster: One of six clusters. TermID: Gene set ID. Term: gene set name. Odds_ratio: enrichment of this gene set in this cluster compared to background. p: p-value from hypergeometric test. p_adjust: Benjamini-Hochberg adjusted p-value. Overlap: number of genes shared by the gene set and the cluster. cluster_size: number of genes not in the cluster. Geneset_size: number of genes in the cluster. Total genes: total number of genes considered. [file elife-33480-supp2.gz › elife-33480-supp2]

Cluster	TermID	Term	Odds_ratio	p	p_adjust	Overlap	Cluster_Size	Geneset_Size	Total Genes
3.Up	GO_ORGANONITROGEN_COMPOUND_METABOLIC_PROCESS	GO_ORGANONITROGEN_COMPOUND_METABOLIC_PROCESS	3.2284	1.0520e-100	1.9129e-96	470	1829	1705	17621
3.Up	MODULE_114	MODULE_114	5.9005	5.8032e-94	5.2763e-90	181	1829	322	17621
3.Up	GO:1901564	organonitrogen compound metabolic process	2.9948	5.1452e-92	3.1187e-88	483	1824	1776	16543
3.Up	MODULE_151	MODULE_151	5.9311	1.2364e-90	5.6206e-87	173	1829	305	17621
3.Up	GO_MITOCHONDRIAL_PART	GO_MITOCHONDRIAL_PART	3.8046	5.6102e-89	2.0403e-85	303	1829	874	17621
3.Up	MODULE_83	MODULE_83	5.7974	1.5741e-87	4.7707e-84	171	1829	308	17621
3.Up	HALLMARK_OXIDATIVE_PHOSPHORYLATION	HALLMARK_OXIDATIVE_PHOSPHORYLATION	7.0486	3.5605e-86	9.2492e-83	135	1829	197	17621
3.Up	GO_MITOCHONDRION	GO_MITOCHONDRION	3.1180	4.9455e-86	1.1241e-82	412	1829	1503	17621
3.Up	GO:0005739	mitochondrion	2.9353	2.8290e-83	5.7159e-80	440	1909	1643	17744
3.Up	GO:0044429	mitochondrial part	3.4868	3.3737e-83	6.1348e-80	318	1909	962	17744
3.Up	KIM_ALL_DISORDERS_OLIGODENDROCYTE_NUMBER_CORR_UP	KIM_ALL_DISORDERS_OLIGODENDROCYTE_NUMBER_CORR_UP	3.9487	3.7407e-83	6.1837e-80	265	1829	725	17621
3.Up	KIM_BIPOLAR_DISORDER_OLIGODENDROCYTE_DENSITY_CORR_UP	KIM_BIPOLAR_DISORDER_OLIGODENDROCYTE_DENSITY_CORR_UP	4.1076	4.4342e-83	6.7193e-80	250	1829	654	17621
3.Up	BLALOCK_ALZHEIMERS_DISEASE_DN	BLALOCK_ALZHEIMERS_DISEASE_DN	3.2842	2.1821e-82	3.0522e-79	354	1829	1200	17621
3.Up	MOOTHA_HUMAN_MITODB_6_2002	MOOTHA_HUMAN_MITODB_6_2002	4.7382	2.1941e-76	2.8498e-73	188	1829	416	17621
1.Down	DACOSTA_UV_RESPONSE_VIA_ERCC3_DN	DACOSTA_UV_RESPONSE_VIA_ERCC3_DN	2.8850	3.9459e-77	7.1753e-73	350	2823	824	17621
2.Up-DOWN	BUYTAERT_PHOTODYNAMIC_THERAPY_STRESS_UP	BUYTAERT_PHOTODYNAMIC_THERAPY_STRESS_UP	2.7468	7.3780e-76	1.3416e-71	358	3191	775	17621
3.Up	HSIAO_HOUSEKEEPING_GENES	HSIAO_HOUSEKEEPING_GENES	4.8612	1.8802e-74	2.2793e-71	177	1829	380	17621
3.Up	MOOTHA_MITOCHONDRIA	MOOTHA_MITOCHONDRIA	4.4882	1.2246e-70	1.3918e-67	185	1829	431	17621
3.Up	REACTOME_TCA_CYCLE_AND_RESPIRATORY_ELECTRON_TRANSPORT	REACTOME_TCA_CYCLE_AND_RESPIRATORY_ELECTRON_TRANSPORT	7.8099	1.4959e-65	1.6001e-62	90	1829	116	17621
3.Up	GO_ORGANELLE_INNER_MEMBRANE	GO_ORGANELLE_INNER_MEMBRANE	4.1112	2.4657e-65	2.4909e-62	191	1829	486	17621
3.Up	MORF_RAN	MORF_RAN	5.3422	2.0115e-64	1.9252e-61	135	1829	259	17621
3.Up	GO:0019866	organelle inner membrane	3.8286	2.1661e-63	1.9229e-60	202	1909	532	17744
3.Up	MORF_NME2	MORF_NME2	6.8078	2.2207e-63	1.9229e-60	101	1829	150	17621
3.Up	GO:0005743	mitochondrial inner membrane	3.9949	4.4319e-63	3.6631e-60	189	1909	475	17744
3.Up	GO_MITOCHONDRIAL_ENVELOPE	GO_MITOCHONDRIAL_ENVELOPE	3.6127	7.3088e-62	5.7784e-59	217	1829	633	17621
3.Up	WONG_MITOCHONDRIA_GENE_MODULE	WONG_MITOCHONDRIA_GENE_MODULE	5.6846	9.9765e-62	7.5588e-59	120	1829	215	17621
3.Up	MODULE_152	MODULE_152	7.3625	1.2060e-61	8.7723e-59	90	1829	123	17621
3.Up	R-HSA-1428517	The citric acid (TCA) cycle and respiratory electron transport	5.8429	2.2562e-61	1.5780e-58	109	1298	159	10293
1.Down	GRAESSMANN_APOPTOSIS_BY_DOXORUBICIN_DN	GRAESSMANN_APOPTOSIS_BY_DOXORUBICIN_DN	2.1831	1.8886e-62	1.7171e-58	530	2823	1687	17621
3.Up	GO:0005740	mitochondrial envelope	3.3519	1.9263e-59	1.2973e-56	231	1909	700	17744
3.Up	GO:0031966	mitochondrial membrane	3.3943	3.3525e-58	2.1772e-55	221	1909	659	17744
3.Up	MORF_NPM1	MORF_NPM1	6.3118	4.4023e-58	2.7604e-55	100	1829	160	17621
3.Up	REACTOME_SRP_DEPENDENT_COTRANSLATIONAL_PROTEIN_TARGETING_TO_MEMBRANE	REACTOME_SRP_DEPENDENT_COTRANSLATIONAL_PROTEIN_TARGETING_TO_MEMBRANE	7.5848	1.4421e-57	8.7410e-55	81	1829	107	17621
3.Up	26270	FBXO6 (F-box protein 6)	3.3355	1.8261e-56	1.0712e-53	217	1871	618	16330
3.Up	MORF_ACTG1	MORF_ACTG1	6.7035	5.6048e-56	3.1849e-53	90	1829	135	17621
3.Up	REACTOME_METABOLISM_OF_PROTEINS	REACTOME_METABOLISM_OF_PROTEINS	4.0538	6.8917e-56	3.7975e-53	164	1829	418	17621
3.Up	GO_SMALL_MOLECULE_METABOLIC_PROCESS	GO_SMALL_MOLECULE_METABOLIC_PROCESS	2.5117	8.7811e-56	4.6963e-53	385	1829	1691	17621
3.Up	GO_MITOCHONDRIAL_PROTEIN_COMPLEX	GO_MITOCHONDRIAL_PROTEIN_COMPLEX	6.8509	7.6068e-55	3.9521e-52	86	1829	126	17621
3.Up	KEGG_OXIDATIVE_PHOSPHORYLATION	KEGG_OXIDATIVE_PHOSPHORYLATION	7.1451	9.4022e-55	4.7491e-52	82	1829	115	17621
3.Up	GO:0006091	generation of precursor metabolites and energy	4.4773	1.1915e-54	5.8558e-52	138	1824	297	16543
3.Up	GO_GENERATION_OF_PRECURSOR_METABOLITES_AND_ENERGY	GO_GENERATION_OF_PRECURSOR_METABOLITES_AND_ENERGY	4.7388	1.9913e-54	9.5288e-52	130	1829	280	17621
3.Up	GO_OXIDATION_REDUCTION_PROCESS	GO_OXIDATION_REDUCTION_PROCESS	3.0601	8.9509e-54	4.1734e-51	244	1829	844	17621
3.Up	REACTOME_TRANSLATION	REACTOME_TRANSLATION	6.3547	1.5446e-53	7.0219e-51	91	1829	144	17621
3.Up	REACTOME_RESPIRATORY_ELECTRON_TRANSPORT_ATP_SYNTHESIS_BY_CHEMIOSMOTIC_COUPLING_AND_HEAT_PRODUCTION_BY_UNCOUPLING_PROTEINS_	REACTOME_RESPIRATORY_ELECTRON_TRANSPORT_ATP_SYNTHESIS_BY_CHEMIOSMOTIC_COUPLING_AND_HEAT_PRODUCTION_BY_UNCOUPLING_PROTEINS_	8.3375	3.2944e-53	1.4386e-50	67	1829	80	17621
3.Up	GSE2405_0H_VS_24H_A_PHAGOCYTOPHILUM_STIM_NEUTROPHIL_UP	GSE2405_0H_VS_24H_A_PHAGOCYTOPHILUM_STIM_NEUTROPHIL_UP	5.5580	3.3227e-53	1.4386e-50	105	1829	191	17621
3.Up	GO:0098798	mitochondrial protein complex	6.3313	5.6661e-53	2.3961e-50	89	1909	136	17744
3.Up	R-HSA-163200	Respiratory electron transport, ATP synthesis by chemiosmotic coupling, and heat production by uncoupling proteins.	6.2569	8.4295e-53	3.4837e-50	85	1298	114	10293
3.Up	GO_CELLULAR_RESPIRATION	GO_CELLULAR_RESPIRATION	6.4507	1.0989e-52	4.4406e-50	88	1829	137	17621
3.Up	GO:0044281	small molecule metabolic process	2.4007	1.1500e-52	4.5461e-50	397	1824	1718	16543
3.Up	R-HSA-1799339	SRP-dependent cotranslational protein targeting to membrane	6.2019	2.8509e-52	1.1030e-49	85	1298	115	10293
3.Up	GO:0045333	cellular respiration	5.8984	4.0765e-52	1.5443e-49	94	1824	151	16543
3.Up	GO:0055114	oxidation-reduction process	2.8649	6.3352e-52	2.3510e-49	262	1824	915	16543
3.Up	GO_ENVELOPE	GO_ENVELOPE	2.8236	3.8743e-51	1.4090e-48	268	1829	1010	17621
3.Up	GO:0044455	mitochondrial membrane part	5.3837	4.1130e-51	1.4519e-48	103	1909	186	17744
3.Up	GO_INNER_MITOCHONDRIAL_MEMBRANE_PROTEIN_COMPLEX	GO_INNER_MITOCHONDRIAL_MEMBRANE_PROTEIN_COMPLEX	7.4333	4.1518e-51	1.4519e-48	73	1829	98	17621
3.Up	GO_PEPTIDE_METABOLIC_PROCESS	GO_PEPTIDE_METABOLIC_PROCESS	3.5155	6.8867e-51	2.3628e-48	182	1829	537	17621
3.Up	KEGG_RIBOSOME	KEGG_RIBOSOME	7.8733	9.5151e-51	3.2041e-48	68	1829	86	17621
3.Up	GO_PROTEIN_LOCALIZATION_TO_ENDOPLASMIC_RETICULUM	GO_PROTEIN_LOCALIZATION_TO_ENDOPLASMIC_RETICULUM	6.7019	1.1004e-50	3.6380e-48	81	1829	121	17621
3.Up	GO_MITOCHONDRIAL_MATRIX	GO_MITOCHONDRIAL_MATRIX	3.9890	1.7627e-50	5.7236e-48	150	1829	386	17621
3.Up	GSE2405_0H_VS_9H_A_PHAGOCYTOPHILUM_STIM_NEUTROPHIL_DN	GSE2405_0H_VS_9H_A_PHAGOCYTOPHILUM_STIM_NEUTROPHIL_DN	5.3898	4.1590e-50	1.3268e-47	102	1829	191	17621
3.Up	GO_CELLULAR_AMIDE_METABOLIC_PROCESS	GO_CELLULAR_AMIDE_METABOLIC_PROCESS	3.1897	5.0461e-50	1.5820e-47	209	1829	685	17621
3.Up	GO_MITOCHONDRIAL_MEMBRANE_PART	GO_MITOCHONDRIAL_MEMBRANE_PART	5.8916	5.2814e-50	1.6277e-47	92	1829	157	17621
3.Up	GO_ORGANONITROGEN_COMPOUND_BIOSYNTHETIC_PROCESS	GO_ORGANONITROGEN_COMPOUND_BIOSYNTHETIC_PROCESS	2.8318	6.6270e-50	2.0084e-47	259	1829	970	17621
3.Up	REACTOME_PEPTIDE_CHAIN_ELONGATION	REACTOME_PEPTIDE_CHAIN_ELONGATION	7.8448	7.4911e-50	2.2331e-47	67	1829	85	17621
3.Up	REACTOME_INFLUENZA_VIRAL_RNA_TRANSCRIPTION_AND_REPLICATION	REACTOME_INFLUENZA_VIRAL_RNA_TRANSCRIPTION_AND_REPLICATION	7.2113	1.5458e-49	4.5337e-47	73	1829	101	17621
3.Up	GO_ESTABLISHMENT_OF_PROTEIN_LOCALIZATION_TO_ENDOPLASMIC_RETICULUM	GO_ESTABLISHMENT_OF_PROTEIN_LOCALIZATION_TO_ENDOPLASMIC_RETICULUM	7.1402	4.8997e-49	1.4142e-46	73	1829	102	17621
3.Up	MOOTHA_VOXPHOS	MOOTHA_VOXPHOS	7.8157	5.8764e-49	1.6628e-46	66	1829	84	17621
3.Up	MODULE_62	MODULE_62	7.6066	5.9440e-49	1.6628e-46	68	1829	89	17621
3.Up	REACTOME_3_UTR_MEDIATED_TRANSLATIONAL_REGULATION	REACTOME_3_UTR_MEDIATED_TRANSLATIONAL_REGULATION	7.0340	6.5149e-49	1.7950e-46	74	1829	105	17621
3.Up	GO:0098800	inner mitochondrial membrane protein complex	6.5880	8.9068e-49	2.4173e-46	78	1909	114	17744
3.Up	GO:0009144	purine nucleoside triphosphate metabolic process	4.8510	1.1751e-48	3.1424e-46	110	1824	216	16543
3.Up	GO_ENERGY_DERIVATION_BY_OXIDATION_OF_ORGANIC_COMPOUNDS	GO_ENERGY_DERIVATION_BY_OXIDATION_OF_ORGANIC_COMPOUNDS	5.0987	1.8387e-48	4.8456e-46	105	1829	208	17621
3.Up	GO_NUCLEOSIDE_TRIPHOSPHATE_METABOLIC_PROCESS	GO_NUCLEOSIDE_TRIPHOSPHATE_METABOLIC_PROCESS	5.0069	2.4343e-48	6.3237e-46	107	1829	216	17621
3.Up	R-HSA-72689	Formation of a pool of free 40S subunits	6.2035	2.6852e-48	6.8772e-46	78	1298	105	10293
3.Up	MORF_AP2M1	MORF_AP2M1	5.0740	3.3331e-48	8.4179e-46	105	1829	209	17621
3.Up	ko00190	Oxidative phosphorylation	5.7241	4.1745e-48	1.0258e-45	85	948	120	7094
3.Up	hsa00190	Oxidative phosphorylation	5.7241	4.1745e-48	1.0258e-45	85	948	120	7094
3.Up	GO:0015980	energy derivation by oxidation of organic compounds	4.7639	4.6640e-48	1.1308e-45	111	1824	222	16543
3.Up	GO:1901566	organonitrogen compound biosynthetic process	2.7115	5.4059e-48	1.2934e-45	267	1824	984	16543
3.Up	GO:0009141	nucleoside triphosphate metabolic process	4.6100	8.3519e-48	1.9723e-45	115	1824	238	16543
3.Up	R-HSA-72766	Translation	5.1072	1.0011e-47	2.3337e-45	98	1298	162	10293
3.Up	GO:0009205	purine ribonucleoside triphosphate metabolic process	4.8703	1.2244e-47	2.8183e-45	107	1824	209	16543
3.Up	GO:0006614	SRP-dependent cotranslational protein targeting to membrane	6.9836	2.8744e-47	6.5326e-45	70	1824	94	16543
3.Up	GO_RESPIRATORY_CHAIN	GO_RESPIRATORY_CHAIN	7.9945	2.9099e-47	6.5326e-45	62	1829	77	17621
3.Up	GO:0045047	protein targeting to ER	6.7199	3.3170e-47	7.3557e-45	73	1824	102	16543
1.Down	DACOSTA_UV_RESPONSE_VIA_ERCC3_COMMON_DN	DACOSTA_UV_RESPONSE_VIA_ERCC3_COMMON_DN	2.8875	3.1558e-48	1.9129e-44	207	2823	470	17621
3.Up	GO:0070972	protein localization to endoplasmic reticulum	6.0550	1.2895e-46	2.8252e-44	81	1824	126	16543
3.Up	GO:0031967	organelle envelope	2.6016	1.5034e-46	3.2546e-44	281	1909	1104	17744
3.Up	WP477	Cytoplasmic Ribosomal Proteins	6.3321	1.5719e-46	3.3627e-44	72	732	90	5314
3.Up	R-HSA-72764	Eukaryotic Translation Termination	6.3298	1.7540e-46	3.6660e-44	73	1298	96	10293
3.Up	R-HSA-156842	Eukaryotic Translation Elongation	6.3298	1.7540e-46	3.6660e-44	73	1298	96	10293
3.Up	GO:0006518	peptide metabolic process	3.3005	2.3115e-46	4.7764e-44	179	1824	528	16543
3.Up	GO:0031975	envelope	2.5941	2.6644e-46	5.4438e-44	281	1909	1107	17744
3.Up	R-HSA-71291	Metabolism of amino acids and derivatives	3.6283	3.8339e-46	7.7463e-44	152	1298	363	10293
3.Up	GO:0009199	ribonucleoside triphosphate metabolic process	4.7327	4.2323e-46	8.4571e-44	107	1824	215	16543
3.Up	R-HSA-156902	Peptide chain elongation	6.4161	5.2134e-46	1.0194e-43	71	1298	92	10293
3.Up	R-HSA-192823	Viral mRNA Translation	6.4161	5.2134e-46	1.0194e-43	71	1298	92	10293
3.Up	MORF_TPT1	MORF_TPT1	6.9725	5.2881e-46	1.0230e-43	70	1829	100	17621
3.Up	GO:0046034	ATP metabolic process	5.0197	7.3833e-46	1.4132e-43	99	1824	187	16543
3.Up	DIAZ_CHRONIC_MEYLOGENOUS_LEUKEMIA_UP	DIAZ_CHRONIC_MEYLOGENOUS_LEUKEMIA_UP	2.4772	1.1113e-45	2.1049e-43	311	1829	1346	17621
3.Up	GO:0043603	cellular amide metabolic process	2.9733	2.4717e-45	4.6335e-43	209	1824	690	16543
3.Up	GO:0072599	establishment of protein localization to endoplasmic reticulum	6.4648	2.5839e-45	4.7944e-43	73	1824	106	16543
3.Up	2335	FN1 (fibronectin 1)	2.8249	3.2775e-45	6.0200e-43	227	1871	761	16330
3.Up	REACTOME_RESPIRATORY_ELECTRON_TRANSPORT	REACTOME_RESPIRATORY_ELECTRON_TRANSPORT	8.5051	4.0012e-45	7.2758e-43	55	1829	64	17621
3.Up	GO:0006613	cotranslational protein targeting to membrane	6.5934	4.4948e-45	8.0925e-43	71	1824	101	16543
3.Up	WP111	Electron Transport Chain	6.1243	1.0290e-44	1.8344e-42	72	732	93	5314
3.Up	R-HSA-2408557	Selenocysteine synthesis	6.2116	2.4417e-44	4.3107e-42	71	1298	95	10293
3.Up	STARK_PREFRONTAL_CORTEX_22Q11_DELETION_DN	STARK_PREFRONTAL_CORTEX_22Q11_DELETION_DN	3.4605	2.5624e-44	4.4802e-42	160	1829	475	17621
1.Down	4914	NTRK1 (neurotrophic receptor tyrosine kinase 1)	1.8658	1.0772e-45	4.8969e-42	582	2881	1951	16330
3.Up	8266	UBL4A (ubiquitin like 4A)	3.9720	3.7704e-44	6.5295e-42	127	1871	294	16330
3.Up	R-HSA-611105	Respiratory electron transport	6.2520	4.3935e-44	7.5369e-42	70	1298	93	10293
3.Up	GO:0005759	mitochondrial matrix	3.5339	5.7174e-44	9.7164e-42	152	1909	424	17744
3.Up	R-HSA-156827	L13a-mediated translational silencing of Ceruloplasmin expression	5.6366	7.7987e-44	1.3010e-41	79	1298	117	10293
3.Up	R-HSA-72706	GTP hydrolysis and joining of the 60S ribosomal subunit	5.6366	7.7987e-44	1.3010e-41	79	1298	117	10293
3.Up	GO:0070469	respiratory chain	7.1750	1.3323e-43	2.2024e-41	63	1909	84	17744
3.Up	GO:0042278	purine nucleoside metabolic process	4.0107	1.3486e-43	2.2092e-41	125	1824	298	16543
3.Up	GO:0046128	purine ribonucleoside metabolic process	4.0175	2.2810e-43	3.7034e-41	124	1824	295	16543
3.Up	GO_RIBOSOMAL_SUBUNIT	GO_RIBOSOMAL_SUBUNIT	5.4920	4.0226e-43	6.4732e-41	85	1829	155	17621
3.Up	GO_OXIDOREDUCTASE_ACTIVITY	GO_OXIDOREDUCTASE_ACTIVITY	2.9973	1.5499e-42	2.4723e-40	194	1829	671	17621
3.Up	hsa_M00177	Ribosome, eukaryotes	6.0409	2.0817e-42	3.2633e-40	69	948	91	7094
3.Up	M00177	Ribosome, eukaryotes	6.0409	2.0817e-42	3.2633e-40	69	948	91	7094
3.Up	R-HSA-975956	Nonsense Mediated Decay (NMD) independent of the Exon Junction Complex (EJC)	5.9583	2.7096e-42	4.2112e-40	71	1298	99	10293
3.Up	GNF2_EIF3S6	GNF2_EIF3S6	6.1664	3.3377e-42	5.1435e-40	73	1829	118	17621
3.Up	GO:0022904	respiratory electron transport chain	6.4653	8.2625e-42	1.2626e-39	67	1824	97	16543
3.Up	R-HSA-72613	Eukaryotic Translation Initiation	5.3428	1.0033e-41	1.5078e-39	80	1298	125	10293
3.Up	R-HSA-72737	Cap-dependent Translation Initiation	5.3428	1.0033e-41	1.5078e-39	80	1298	125	10293
3.Up	GO_CATABOLIC_PROCESS	GO_CATABOLIC_PROCESS	2.2436	1.3662e-41	2.0363e-39	357	1829	1719	17621
3.Up	101929876	LOC101929876 (40S ribosomal protein S26)	7.4633	2.6166e-41	3.8683e-39	55	1871	66	16330
3.Up	GO_CYTOSOLIC_RIBOSOME	GO_CYTOSOLIC_RIBOSOME	6.3573	2.6650e-41	3.9081e-39	69	1829	108	17621
3.Up	GO_OXIDATIVE_PHOSPHORYLATION	GO_OXIDATIVE_PHOSPHORYLATION	7.3088	4.3512e-41	6.3297e-39	59	1829	80	17621
3.Up	GO_TRANSLATIONAL_INITIATION	GO_TRANSLATIONAL_INITIATION	5.5964	4.4165e-41	6.3738e-39	79	1829	141	17621
3.Up	GO_ELECTRON_TRANSPORT_CHAIN	GO_ELECTRON_TRANSPORT_CHAIN	6.8721	4.7849e-41	6.8511e-39	63	1829	91	17621
3.Up	KEGG_PARKINSONS_DISEASE	KEGG_PARKINSONS_DISEASE	6.2212	6.0514e-41	8.5968e-39	70	1829	112	17621
3.Up	GO:0022900	electron transport chain	6.3340	6.4705e-41	9.1208e-39	67	1824	99	16543
3.Up	REACTOME_NONSENSE_MEDIATED_DECAY_ENHANCED_BY_THE_EXON_JUNCTION_COMPLEX	REACTOME_NONSENSE_MEDIATED_DECAY_ENHANCED_BY_THE_EXON_JUNCTION_COMPLEX	6.3805	6.8569e-41	9.5912e-39	68	1829	106	17621
3.Up	GO:0009167	purine ribonucleoside monophosphate metabolic process	4.3323	7.8804e-41	1.0939e-38	105	1824	230	16543
3.Up	GO:0005746	mitochondrial respiratory chain	7.1313	1.0059e-40	1.3858e-38	59	1909	79	17744
3.Up	LOPEZ_MBD_TARGETS	LOPEZ_MBD_TARGETS	2.6748	1.1941e-40	1.6326e-38	229	1829	895	17621
3.Up	GO:0009126	purine nucleoside monophosphate metabolic process	4.3133	1.2942e-40	1.7562e-38	105	1824	231	16543
3.Up	GO:0098796	membrane protein complex	2.9568	1.7951e-40	2.4180e-38	186	1909	625	17744
3.Up	MORF_UBE2I	MORF_UBE2I	4.4268	3.4627e-40	4.6298e-38	102	1829	232	17621
3.Up	GO:0003735	structural constituent of ribosome	5.1401	4.3823e-40	5.8167e-38	84	1790	158	16652
3.Up	MORF_CSNK2B	MORF_CSNK2B	4.0635	7.6737e-40	1.0111e-37	113	1829	281	17621
3.Up	GO:0016491	oxidoreductase activity	2.8020	7.9102e-40	1.0348e-37	203	1790	727	16652
3.Up	GO:0006119	oxidative phosphorylation	6.5796	1.3576e-39	1.7633e-37	62	1824	88	16543
3.Up	GO:1990204	oxidoreductase complex	6.2556	1.7018e-39	2.1947e-37	66	1909	101	17744
3.Up	GSE22886_DAY1_VS_DAY7_MONOCYTE_IN_CULTURE_DN	GSE22886_DAY1_VS_DAY7_MONOCYTE_IN_CULTURE_DN	4.7781	1.8131e-39	2.3217e-37	91	1829	191	17621
3.Up	REACTOME_INFLUENZA_LIFE_CYCLE	REACTOME_INFLUENZA_LIFE_CYCLE	5.5739	1.8762e-39	2.3857e-37	76	1829	136	17621
3.Up	GO:0006753	nucleoside phosphate metabolic process	3.1928	3.0649e-39	3.8703e-37	157	1824	474	16543
3.Up	GCM_TPT1	GCM_TPT1	7.7033	3.3693e-39	4.2254e-37	53	1829	68	17621
3.Up	GO:0009161	ribonucleoside monophosphate metabolic process	4.1561	3.6682e-39	4.5686e-37	106	1824	242	16543
3.Up	GO:0009119	ribonucleoside metabolic process	3.6829	4.9245e-39	6.0916e-37	125	1824	324	16543
3.Up	GO:0009117	nucleotide metabolic process	3.2040	5.4078e-39	6.6443e-37	155	1824	466	16543
3.Up	GO_NUCLEOSIDE_MONOPHOSPHATE_METABOLIC_PROCESS	GO_NUCLEOSIDE_MONOPHOSPHATE_METABOLIC_PROCESS	4.3732	6.7606e-39	8.2506e-37	100	1829	230	17621
3.Up	GO:0009123	nucleoside monophosphate metabolic process	4.0436	7.7391e-39	9.3818e-37	109	1824	256	16543
3.Up	R-HSA-2408522	Selenoamino acid metabolism	5.2283	7.9308e-39	9.5505e-37	76	1298	121	10293
3.Up	GO:0042775	mitochondrial ATP synthesis coupled electron transport	6.8446	9.1714e-39	1.0972e-36	58	1824	79	16543
3.Up	GO:0022626	cytosolic ribosome	5.7844	1.8770e-38	2.2308e-36	70	1909	116	17744
3.Up	GO:0055086	nucleobase-containing small molecule metabolic process	3.0487	1.9097e-38	2.2550e-36	166	1824	526	16543
2.Up-DOWN	R-HSA-212436	Generic Transcription Pathway	2.2341	2.5393e-40	2.3087e-36	306	1797	866	10293
3.Up	GO_NUCLEOBASE_CONTAINING_SMALL_MOLECULE_METABOLIC_PROCESS	GO_NUCLEOBASE_CONTAINING_SMALL_MOLECULE_METABOLIC_PROCESS	3.1696	2.2356e-38	2.6228e-36	157	1829	507	17621
3.Up	REN_ALVEOLAR_RHABDOMYOSARCOMA_DN	REN_ALVEOLAR_RHABDOMYOSARCOMA_DN	3.4673	2.3535e-38	2.7434e-36	136	1829	399	17621
3.Up	1017	CDK2 (cyclin dependent kinase 2)	2.7651	2.5151e-38	2.9130e-36	196	1871	663	16330
3.Up	GO:0009116	nucleoside metabolic process	3.5522	2.9376e-38	3.3808e-36	129	1824	347	16543
3.Up	GO:0042773	ATP synthesis coupled electron transport	6.7586	2.9837e-38	3.4123e-36	58	1824	80	16543
3.Up	GO_OXIDOREDUCTASE_COMPLEX	GO_OXIDOREDUCTASE_COMPLEX	6.5738	4.5936e-38	5.2207e-36	61	1829	92	17621
3.Up	GO:0044391	ribosomal subunit	4.6669	4.8789e-38	5.5104e-36	89	1909	184	17744
3.Up	GO:0006413	translational initiation	5.1198	5.3945e-38	6.0552e-36	79	1824	145	16543
3.Up	GO_CARBOHYDRATE_DERIVATIVE_METABOLIC_PROCESS	GO_CARBOHYDRATE_DERIVATIVE_METABOLIC_PROCESS	2.5145	6.3036e-38	7.0322e-36	241	1829	1003	17621
2.Up-DOWN	PEREZ_TP53_TARGETS	PEREZ_TP53_TARGETS	2.0177	1.9997e-39	9.0907e-36	364	3191	1057	17621
2.Up-DOWN	PS00028	ZINC_FINGER_C2H2_1	2.2291	1.8762e-39	9.0907e-36	286	2192	754	11955
3.Up	GO:0006163	purine nucleotide metabolic process	3.4994	9.6248e-38	1.0672e-35	130	1824	355	16543
3.Up	GO:1901657	glycosyl compound metabolic process	3.4475	9.6858e-38	1.0674e-35	133	1824	369	16543
3.Up	GO:0098803	respiratory chain complex	7.1450	1.5454e-37	1.6928e-35	54	1909	72	17744
3.Up	GO_STRUCTURAL_CONSTITUENT_OF_RIBOSOME	GO_STRUCTURAL_CONSTITUENT_OF_RIBOSOME	4.5607	1.9660e-37	2.1407e-35	91	1829	200	17621
3.Up	GO_PROTEIN_TARGETING_TO_MEMBRANE	GO_PROTEIN_TARGETING_TO_MEMBRANE	5.1202	2.3597e-37	2.5541e-35	79	1829	154	17621
3.Up	GO_NUCLEAR_TRANSCRIBED_MRNA_CATABOLIC_PROCESS_NONSENSE_MEDIATED_DECAY	GO_NUCLEAR_TRANSCRIBED_MRNA_CATABOLIC_PROCESS_NONSENSE_MEDIATED_DECAY	5.8271	3.0150e-37	3.2440e-35	68	1829	116	17621
1.Down	7514	XPO1 (exportin 1)	1.9661	9.0461e-39	3.2899e-35	395	2881	1221	16330
3.Up	GO_AMIDE_BIOSYNTHETIC_PROCESS	GO_AMIDE_BIOSYNTHETIC_PROCESS	3.1835	4.4711e-37	4.7825e-35	150	1829	481	17621
3.Up	GO_GLYCOSYL_COMPOUND_METABOLIC_PROCESS	GO_GLYCOSYL_COMPOUND_METABOLIC_PROCESS	3.5783	8.1350e-37	8.6507e-35	124	1829	351	17621
3.Up	GO_ORGANIC_ACID_METABOLIC_PROCESS	GO_ORGANIC_ACID_METABOLIC_PROCESS	2.5570	9.3869e-37	9.9239e-35	224	1829	912	17621
3.Up	GO:0009150	purine ribonucleotide metabolic process	3.5167	1.1405e-36	1.1988e-34	125	1824	339	16543
3.Up	GO:1901135	carbohydrate derivative metabolic process	2.4147	1.6376e-36	1.7114e-34	250	1824	1021	16543
3.Up	GO:0072521	purine-containing compound metabolic process	3.3196	1.6862e-36	1.7521e-34	136	1824	392	16543
3.Up	GO:0019083	viral transcription	5.5807	2.7936e-36	2.8863e-34	68	1824	114	16543
2.Up-DOWN	IPR015880	Znf_C2H2-like	2.1790	1.0858e-37	3.9487e-34	277	3359	730	18428
2.Up-DOWN	PS50157	ZINC_FINGER_C2H2_2	2.2086	1.7425e-37	5.2810e-34	276	2192	732	11955
3.Up	hsa05012	Parkinson's disease	4.7731	1.4592e-35	1.4991e-33	77	948	129	7094
2.Up-DOWN	R-HSA-74160	Gene Expression	1.8601	7.3836e-37	1.9181e-33	514	1797	1824	10293
3.Up	GO_PURINE_CONTAINING_COMPOUND_METABOLIC_PROCESS	GO_PURINE_CONTAINING_COMPOUND_METABOLIC_PROCESS	3.4050	2.1384e-35	2.1845e-33	128	1829	381	17621
3.Up	6231	RPS26 (ribosomal protein S26)	5.0149	2.2766e-35	2.3127e-33	74	1871	133	16330
3.Up	hsa01100	Metabolic pathways	2.2935	2.7795e-35	2.8080e-33	312	948	1250	7094
3.Up	MORF_ANP32B	MORF_ANP32B	4.4863	3.1150e-35	3.1295e-33	87	1829	194	17621
3.Up	KEGG_ALZHEIMERS_DISEASE	KEGG_ALZHEIMERS_DISEASE	4.9524	3.6052e-35	3.6021e-33	77	1829	155	17621
3.Up	GO:0043436	oxoacid metabolic process	2.4419	3.6984e-35	3.6749e-33	233	1824	936	16543
2.Up-DOWN	IPR007087	Znf_C2H2	2.1295	1.6396e-36	3.7269e-33	284	3359	766	18428
3.Up	GO:0009259	ribonucleotide metabolic process	3.3935	3.8048e-35	3.7602e-33	126	1824	354	16543
3.Up	GO:0000184	nuclear-transcribed mRNA catabolic process, nonsense-mediated decay	5.3902	5.9673e-35	5.8654e-33	68	1824	118	16543
3.Up	GO_RIBOSOME	GO_RIBOSOME	4.2996	6.0621e-35	5.9266e-33	91	1829	212	17621
3.Up	ko03010	Ribosome	4.6567	6.2752e-35	6.0696e-33	78	948	134	7094
3.Up	hsa03010	Ribosome	4.6567	6.2752e-35	6.0696e-33	78	948	134	7094
3.Up	R-HSA-975957	Nonsense Mediated Decay (NMD) enhanced by the Exon Junction Complex (EJC)	4.9786	6.3776e-35	6.1037e-33	72	1298	120	10293
3.Up	R-HSA-927802	Nonsense-Mediated Decay (NMD)	4.9786	6.3776e-35	6.1037e-33	72	1298	120	10293
3.Up	GO:0019080	viral gene expression	5.2418	7.7745e-35	7.3985e-33	70	1824	125	16543
3.Up	YAO_TEMPORAL_RESPONSE_TO_PROGESTERONE_CLUSTER_13	YAO_TEMPORAL_RESPONSE_TO_PROGESTERONE_CLUSTER_13	4.8052	7.8119e-35	7.3985e-33	79	1829	164	17621
2.Up-DOWN	IPR013087	Znf_C2H2/integrase_DNA-bd	2.1846	4.3380e-36	8.7647e-33	262	3359	687	18428
3.Up	R-HSA-168255	Influenza Life Cycle	4.5649	9.7878e-35	9.2218e-33	80	1298	146	10293
3.Up	GO:0009056	catabolic process	2.0836	9.8963e-35	9.2760e-33	349	1824	1687	16543
3.Up	GO_CELLULAR_CATABOLIC_PROCESS	GO_CELLULAR_CATABOLIC_PROCESS	2.2690	1.1029e-34	1.0284e-32	277	1829	1285	17621
3.Up	R-HSA-168273	Influenza Viral RNA Transcription and Replication	4.6750	1.6610e-34	1.5410e-32	77	1298	137	10293
1.Down	GO:0000278	mitotic cell cycle	2.2033	8.2863e-36	2.5113e-32	267	2716	780	16543
3.Up	GRADE_COLON_CANCER_UP	GRADE_COLON_CANCER_UP	2.5834	3.0177e-34	2.7855e-32	202	1829	808	17621
3.Up	MORF_HDAC1	MORF_HDAC1	3.9602	3.6004e-34	3.3066e-32	99	1829	251	17621
3.Up	MORF_SOD1	MORF_SOD1	3.8349	5.0090e-34	4.5771e-32	103	1829	270	17621
3.Up	GO:0006612	protein targeting to membrane	4.6356	5.6231e-34	5.1125e-32	79	1824	160	16543
3.Up	GO:0019693	ribose phosphate metabolic process	3.2894	7.3691e-34	6.6667e-32	127	1824	368	16543
3.Up	GO:0006082	organic acid metabolic process	2.3957	7.4082e-34	6.6688e-32	233	1824	953	16543
3.Up	6209	RPS15 (ribosomal protein S15)	5.0870	1.1311e-33	1.0132e-31	69	1871	122	16330
3.Up	GO_MULTI_ORGANISM_METABOLIC_PROCESS	GO_MULTI_ORGANISM_METABOLIC_PROCESS	5.1545	1.2778e-33	1.1390e-31	70	1829	135	17621
3.Up	GCM_NPM1	GCM_NPM1	5.5686	1.4291e-33	1.2677e-31	64	1829	114	17621
3.Up	GO:0043043	peptide biosynthetic process	3.2048	1.6028e-33	1.4149e-31	131	1824	390	16543
3.Up	3676	ITGA4 (integrin subunit alpha 4)	2.8553	2.0238e-33	1.7778e-31	158	1871	511	16330
1.Down	GO:1903047	mitotic cell cycle process	2.2041	8.8228e-35	2.0054e-31	258	2716	752	16543
1.Down	GO_CELL_CYCLE	GO_CELL_CYCLE	1.9549	8.2574e-35	2.0054e-31	365	2823	1244	17621
1.Down	GO:0007049	cell cycle	1.9169	1.2823e-34	2.5907e-31	386	2716	1316	16543
3.Up	4697	NDUFA4 (NDUFA4, mitochondrial complex associated)	4.4836	4.7350e-33	4.1395e-31	79	1871	159	16330
3.Up	GO:0043604	amide biosynthetic process	2.9729	9.5144e-33	8.2780e-31	145	1824	467	16543
3.Up	R-HSA-168254	Influenza Infection	4.2970	1.1845e-32	1.0256e-30	81	1298	157	10293
3.Up	MORF_PPP1CA	MORF_PPP1CA	4.6724	1.4455e-32	1.2457e-30	76	1829	162	17621
1.Down	GO_MITOTIC_CELL_CYCLE	GO_MITOTIC_CELL_CYCLE	2.2155	9.6185e-34	1.7490e-30	247	2823	731	17621
3.Up	KAAB_HEART_ATRIUM_VS_VENTRICLE_DN	KAAB_HEART_ATRIUM_VS_VENTRICLE_DN	3.8251	2.0982e-32	1.7997e-30	98	1829	257	17621
3.Up	GO:0005840	ribosome	3.9093	2.3596e-32	2.0144e-30	94	1909	232	17744
3.Up	KEGG_HUNTINGTONS_DISEASE	KEGG_HUNTINGTONS_DISEASE	4.5458	2.4642e-32	2.0939e-30	78	1829	171	17621
2.Up-DOWN	3.30.160.60	-	2.1463	1.1530e-33	2.0966e-30	262	2003	687	10485
3.Up	GO:0019752	carboxylic acid metabolic process	2.4530	2.5980e-32	2.1973e-30	209	1824	829	16543
3.Up	MOOTHA_PGC	MOOTHA_PGC	3.1961	4.2476e-32	3.5759e-30	127	1829	402	17621
3.Up	GO:0006412	translation	3.2060	6.4253e-32	5.3842e-30	124	1824	368	16543
3.Up	GO:0044033	multi-organism metabolic process	4.7131	8.9387e-32	7.4560e-30	72	1824	143	16543
2.Up-DOWN	ZWANG_CLASS_1_TRANSIENTLY_INDUCED_BY_EGF	ZWANG_CLASS_1_TRANSIENTLY_INDUCED_BY_EGF	2.3699	6.1311e-33	1.0135e-29	195	3191	471	17621
3.Up	GO:0031012	extracellular matrix	2.8586	1.2502e-31	1.0380e-29	150	1909	514	17744
2.Up-DOWN	GO:0044451	nucleoplasm part	2.1029	7.2387e-33	1.0969e-29	264	3161	737	17744
3.Up	REACTOME_METABOLISM_OF_MRNA	REACTOME_METABOLISM_OF_MRNA	4.1106	1.9707e-31	1.6289e-29	86	1829	209	17621
1.Down	GRAESSMANN_RESPONSE_TO_MC_AND_DOXORUBICIN_DN	GRAESSMANN_RESPONSE_TO_MC_AND_DOXORUBICIN_DN	2.1982	1.1068e-32	1.8297e-29	243	2823	724	17621
3.Up	GSE22886_DAY0_VS_DAY7_MONOCYTE_IN_CULTURE_DN	GSE22886_DAY0_VS_DAY7_MONOCYTE_IN_CULTURE_DN	4.2969	2.3051e-31	1.8967e-29	81	1829	188	17621
3.Up	GO_ESTABLISHMENT_OF_PROTEIN_LOCALIZATION_TO_MEMBRANE	GO_ESTABLISHMENT_OF_PROTEIN_LOCALIZATION_TO_MEMBRANE	3.7543	2.4241e-31	1.9856e-29	97	1829	259	17621
3.Up	LI_AMPLIFIED_IN_LUNG_CANCER	LI_AMPLIFIED_IN_LUNG_CANCER	4.4586	3.0002e-31	2.4464e-29	77	1829	172	17621
3.Up	RHEIN_ALL_GLUCOCORTICOID_THERAPY_DN	RHEIN_ALL_GLUCOCORTICOID_THERAPY_DN	3.3108	7.0883e-31	5.7541e-29	115	1829	350	17621
3.Up	ko05010	Alzheimer's disease	4.0295	7.2685e-31	5.8482e-29	83	948	165	7094
3.Up	hsa05010	Alzheimer's disease	4.0295	7.2685e-31	5.8482e-29	83	948	165	7094
3.Up	KIM_ALL_DISORDERS_CALB1_CORR_UP	KIM_ALL_DISORDERS_CALB1_CORR_UP	2.8572	8.8637e-31	7.1003e-29	147	1829	523	17621
3.Up	6181	RPLP2 (ribosomal protein lateral stalk subunit P2)	4.8578	1.1006e-30	8.7774e-29	66	1871	122	16330
3.Up	9924	PAN2 (PAN2 poly(A) specific ribonuclease subunit)	3.1945	1.2543e-30	9.9599e-29	118	1871	337	16330
3.Up	GO_SINGLE_ORGANISM_CATABOLIC_PROCESS	GO_SINGLE_ORGANISM_CATABOLIC_PROCESS	2.3764	1.4349e-30	1.1345e-28	213	1829	926	17621
2.Up-DOWN	GO:0051172	negative regulation of nitrogen compound metabolic process	1.7684	1.4453e-31	2.0217e-28	441	2998	1470	16543
3.Up	6139	RPL17 (ribosomal protein L17)	4.7384	2.9935e-30	2.3564e-28	67	1871	127	16330
2.Up-DOWN	1994	ELAVL1 (ELAV like RNA binding protein 1)	1.6664	1.9478e-31	2.5299e-28	541	3215	1768	16330
3.Up	3396	MRPL58 (mitochondrial ribosomal protein L58)	3.6106	3.7050e-30	2.9039e-28	96	1871	241	16330
3.Up	GSE45837_WT_VS_GFI1_KO_PDC_DN	GSE45837_WT_VS_GFI1_KO_PDC_DN	4.1410	5.1577e-30	4.0252e-28	81	1829	195	17621
3.Up	6206	RPS12 (ribosomal protein S12)	5.0079	5.8358e-30	4.5349e-28	62	1871	111	16330
3.Up	6165	RPL35A (ribosomal protein L35a)	5.7066	7.4783e-30	5.7866e-28	53	1871	83	16330
2.Up-DOWN	GO_NUCLEIC_ACID_BINDING_TRANSCRIPTION_FACTOR_ACTIVITY	GO_NUCLEIC_ACID_BINDING_TRANSCRIPTION_FACTOR_ACTIVITY	1.8459	7.0577e-31	8.5558e-28	364	3191	1149	17621
1.Down	R-HSA-74160	Gene Expression	1.8167	6.8297e-31	1.0349e-27	466	1657	1824	10293
3.Up	9349	RPL23 (ribosomal protein L23)	4.0149	1.3436e-29	1.0353e-27	81	1871	182	16330
3.Up	PECE_MAMMARY_STEM_CELL_UP	PECE_MAMMARY_STEM_CELL_UP	4.8821	1.3760e-29	1.0558e-27	65	1829	132	17621
3.Up	FLECHNER_BIOPSY_KIDNEY_TRANSPLANT_REJECTED_VS_OK_DN	FLECHNER_BIOPSY_KIDNEY_TRANSPLANT_REJECTED_VS_OK_DN	2.7984	2.1864e-29	1.6705e-27	145	1829	526	17621
3.Up	4171	MCM2 (minichromosome maintenance complex component 2)	2.2835	2.3201e-29	1.7652e-27	219	1871	896	16330
3.Up	9820	CUL7 (cullin 7)	2.5173	2.4654e-29	1.8679e-27	175	1871	643	16330
3.Up	GO_ESTABLISHMENT_OF_PROTEIN_LOCALIZATION_TO_ORGANELLE	GO_ESTABLISHMENT_OF_PROTEIN_LOCALIZATION_TO_ORGANELLE	3.2472	2.5398e-29	1.9164e-27	112	1829	347	17621
3.Up	6155	RPL27 (ribosomal protein L27)	4.6651	2.6334e-29	1.9788e-27	66	1871	127	16330
2.Up-DOWN	GO:2000113	negative regulation of cellular macromolecule biosynthetic process	1.7996	2.1674e-30	2.3183e-27	394	2998	1283	16543
2.Up-DOWN	SM00355	ZnF_C2H2	2.0086	2.1622e-30	2.3183e-27	277	1930	730	9480
3.Up	6143	RPL19 (ribosomal protein L19)	4.4309	3.7798e-29	2.8285e-27	70	1871	142	16330
1.Down	GO_CELL_CYCLE_PROCESS	GO_CELL_CYCLE_PROCESS	1.9662	2.8365e-30	3.9677e-27	304	2823	1019	17621
3.Up	GO_PROTEIN_TARGETING	GO_PROTEIN_TARGETING	3.0861	5.9351e-29	4.4231e-27	120	1829	392	17621
2.Up-DOWN	GO:0006357	regulation of transcription from RNA polymerase II promoter	1.6791	5.0213e-30	4.8057e-27	514	2998	1815	16543
2.Up-DOWN	GO:0003700	transcription factor activity, sequence-specific DNA binding	1.8016	4.7596e-30	4.8057e-27	383	3084	1215	16652
3.Up	GO_CYTOSOLIC_PART	GO_CYTOSOLIC_PART	3.9413	6.7620e-29	5.0188e-27	83	1829	210	17621
2.Up-DOWN	GO:0001071	nucleic acid binding transcription factor activity	1.8000	5.7385e-30	5.2174e-27	383	3084	1216	16652
2.Up-DOWN	GO:0010558	negative regulation of macromolecule biosynthetic process	1.7681	6.6637e-30	5.7702e-27	413	2998	1371	16543
3.Up	6144	RPL21 (ribosomal protein L21)	4.4908	7.8845e-29	5.8281e-27	68	1871	136	16330
3.Up	7412	VCAM1 (vascular cell adhesion molecule 1)	2.8138	9.9514e-29	7.3261e-27	137	1871	446	16330
3.Up	GO_MEMBRANE_PROTEIN_COMPLEX	GO_MEMBRANE_PROTEIN_COMPLEX	2.2912	1.0175e-28	7.4606e-27	216	1829	973	17621
3.Up	6141	RPL18 (ribosomal protein L18)	4.2095	1.6650e-28	1.2159e-26	73	1871	156	16330
3.Up	6210	RPS15A (ribosomal protein S15a)	4.0732	2.0348e-28	1.4801e-26	76	1871	168	16330
3.Up	6152	RPL24 (ribosomal protein L24)	4.2836	2.2531e-28	1.6323e-26	71	1871	149	16330
3.Up	GO:0044432	endoplasmic reticulum part	2.1425	2.4723e-28	1.7840e-26	250	1909	1166	17744
3.Up	6224	RPS20 (ribosomal protein S20)	4.2316	2.5244e-28	1.8143e-26	72	1871	153	16330
3.Up	GO:0090150	establishment of protein localization to membrane	3.4221	2.6298e-28	1.8827e-26	98	1824	270	16543
3.Up	6168	RPL37A (ribosomal protein L37a)	4.5215	2.8654e-28	2.0433e-26	66	1871	131	16330
3.Up	GO:0044248	cellular catabolic process	2.0432	2.9778e-28	2.1152e-26	286	1824	1380	16543
3.Up	GO:1901575	organic substance catabolic process	1.9797	3.3901e-28	2.3987e-26	315	1824	1578	16543
3.Up	6136	RPL12 (ribosomal protein L12)	4.3931	4.2666e-28	3.0072e-26	68	1871	139	16330
1.Down	PILON_KLF1_TARGETS_DN	PILON_KLF1_TARGETS_DN	1.7149	2.3802e-29	3.0915e-26	478	2823	1872	17621
2.Up-DOWN	PILON_KLF1_TARGETS_DN	PILON_KLF1_TARGETS_DN	1.6529	4.1258e-29	3.4102e-26	524	3191	1872	17621
3.Up	140801	RPL10L (ribosomal protein L10 like)	5.6482	5.7411e-28	4.0307e-26	50	1871	79	16330
3.Up	GO_VIRAL_LIFE_CYCLE	GO_VIRAL_LIFE_CYCLE	3.4685	5.8282e-28	4.0762e-26	96	1829	277	17621
3.Up	GO:0044712	single-organism catabolic process	2.3669	7.1935e-28	5.0117e-26	191	1824	779	16543
2.Up-DOWN	GO:0045934	negative regulation of nucleobase-containing compound metabolic process	1.7605	6.4718e-29	5.1166e-26	403	2998	1341	16543
3.Up	GO:0005788	endoplasmic reticulum lumen	3.8674	7.6217e-28	5.2898e-26	81	1909	201	17744
3.Up	MORF_G22P1	MORF_G22P1	4.2572	7.7685e-28	5.3712e-26	72	1829	168	17621
3.Up	6217	RPS16 (ribosomal protein S16)	4.0417	8.3039e-28	5.7196e-26	75	1871	167	16330
3.Up	REACTOME_METABOLISM_OF_RNA	REACTOME_METABOLISM_OF_RNA	3.5800	8.6702e-28	5.9494e-26	91	1829	254	17621
1.Down	GO:0022402	cell cycle process	1.9070	5.8538e-29	7.0964e-26	317	2716	1072	16543
3.Up	BURTON_ADIPOGENESIS_6	BURTON_ADIPOGENESIS_6	4.0971	1.3053e-27	8.9233e-26	75	1829	182	17621
3.Up	6164	RPL34 (ribosomal protein L34)	5.4852	1.3172e-27	8.9709e-26	51	1871	83	16330
3.Up	MORF_MAP2K2	MORF_MAP2K2	4.7578	1.5685e-27	1.0642e-25	62	1829	129	17621
3.Up	GO:0005783	endoplasmic reticulum	1.9571	1.6103e-27	1.0885e-25	316	1909	1633	17744
2.Up-DOWN	GO_REGULATION_OF_TRANSCRIPTION_FROM_RNA_POLYMERASE_II_PROMOTER	GO_REGULATION_OF_TRANSCRIPTION_FROM_RNA_POLYMERASE_II_PROMOTER	1.6701	1.5209e-28	1.1523e-25	488	3191	1719	17621
3.Up	220717	RPLP0P6 (ribosomal protein lateral stalk subunit P0 pseudogene 6)	5.2605	2.4065e-27	1.6208e-25	53	1871	90	16330
3.Up	11224	RPL35 (ribosomal protein L35)	4.7127	3.7827e-27	2.5382e-25	60	1871	114	16330
2.Up-DOWN	GO:0051254	positive regulation of RNA metabolic process	1.7374	3.6435e-28	2.6501e-25	411	2998	1386	16543
3.Up	GO_ORGANOPHOSPHATE_METABOLIC_PROCESS	GO_ORGANOPHOSPHATE_METABOLIC_PROCESS	2.3402	4.0911e-27	2.7350e-25	192	1829	841	17621
3.Up	4722	NDUFS3 (NADH:ubiquinone oxidoreductase core subunit S3)	4.2154	4.1163e-27	2.7418e-25	69	1871	147	16330
1.Down	DODD_NASOPHARYNGEAL_CARCINOMA_DN	DODD_NASOPHARYNGEAL_CARCINOMA_DN	1.8415	2.5816e-28	2.9340e-25	348	2823	1250	17621
3.Up	6147	RPL23A (ribosomal protein L23a)	3.9461	5.4082e-27	3.5891e-25	75	1871	171	16330
3.Up	6228	RPS23 (ribosomal protein S23)	4.2949	5.5124e-27	3.6450e-25	67	1871	140	16330
2.Up-DOWN	GO:0051253	negative regulation of RNA metabolic process	1.7842	5.6843e-28	3.9755e-25	368	2998	1203	16543
3.Up	MODULE_93	MODULE_93	4.0970	6.1955e-27	4.0819e-25	73	1829	177	17621
3.Up	6230	RPS25 (ribosomal protein S25)	4.2393	6.2201e-27	4.0833e-25	68	1871	144	16330
3.Up	MORF_EIF3S6	MORF_EIF3S6	4.8614	6.2704e-27	4.1015e-25	59	1829	120	17621
2.Up-DOWN	GO_NEGATIVE_REGULATION_OF_NITROGEN_COMPOUND_METABOLIC_PROCESS	GO_NEGATIVE_REGULATION_OF_NITROGEN_COMPOUND_METABOLIC_PROCESS	1.7149	6.1933e-28	4.1711e-25	425	3191	1449	17621
3.Up	25873	RPL36 (ribosomal protein L36)	4.6715	7.0423e-27	4.5735e-25	60	1871	115	16330
3.Up	GO_ELECTRON_CARRIER_ACTIVITY	GO_ELECTRON_CARRIER_ACTIVITY	5.0744	7.0206e-27	4.5735e-25	56	1829	109	17621
3.Up	GO_CYTOSOLIC_LARGE_RIBOSOMAL_SUBUNIT	GO_CYTOSOLIC_LARGE_RIBOSOMAL_SUBUNIT	6.8897	7.1314e-27	4.6149e-25	40	1829	57	17621
3.Up	6223	RPS19 (ribosomal protein S19)	4.0021	8.4594e-27	5.4548e-25	73	1871	164	16330
3.Up	6222	RPS18 (ribosomal protein S18)	4.1583	1.1389e-26	7.3182e-25	69	1871	149	16330
3.Up	ZHONG_SECRETOME_OF_LUNG_CANCER_AND_FIBROBLAST	ZHONG_SECRETOME_OF_LUNG_CANCER_AND_FIBROBLAST	4.6784	1.2774e-26	8.1792e-25	61	1829	129	17621
3.Up	GO_ENDOPLASMIC_RETICULUM_LUMEN	GO_ENDOPLASMIC_RETICULUM_LUMEN	3.9355	1.3076e-26	8.3426e-25	76	1829	192	17621
3.Up	GO_STRUCTURAL_MOLECULE_ACTIVITY	GO_STRUCTURAL_MOLECULE_ACTIVITY	2.4908	1.4938e-26	9.4976e-25	163	1829	666	17621
3.Up	MORF_DAP3	MORF_DAP3	3.9650	1.5636e-26	9.9065e-25	75	1829	188	17621
3.Up	GO_CELL_SUBSTRATE_JUNCTION	GO_CELL_SUBSTRATE_JUNCTION	2.9879	1.5779e-26	9.9629e-25	115	1829	387	17621
1.Down	MARTINEZ_RESPONSE_TO_TRABECTEDIN_DN	MARTINEZ_RESPONSE_TO_TRABECTEDIN_DN	2.8318	1.0071e-27	1.0772e-24	117	2823	265	17621
2.Up-DOWN	GO:0031327	negative regulation of cellular biosynthetic process	1.7139	2.0480e-27	1.3300e-24	420	2998	1436	16543
3.Up	6133	RPL9 (ribosomal protein L9)	3.9943	2.1268e-26	1.3363e-24	72	1871	162	16330
3.Up	6176	RPLP1 (ribosomal protein lateral stalk subunit P1)	4.4793	2.1311e-26	1.3363e-24	62	1871	124	16330
3.Up	23521	RPL13A (ribosomal protein L13a)	4.5910	2.3738e-26	1.4833e-24	60	1871	117	16330
3.Up	GO:0044445	cytosolic part	3.5454	2.8067e-26	1.7478e-24	86	1909	233	17744
3.Up	6138	RPL15 (ribosomal protein L15)	4.1027	3.0798e-26	1.9114e-24	69	1871	151	16330
3.Up	GO_ENDOPLASMIC_RETICULUM_PART	GO_ENDOPLASMIC_RETICULUM_PART	2.1514	3.1330e-26	1.9377e-24	228	1829	1094	17621
3.Up	GO:0009060	aerobic respiration	6.4246	3.1891e-26	1.9658e-24	41	1824	59	16543
3.Up	GO:0019058	viral life cycle	3.1948	3.7598e-26	2.3097e-24	100	1824	295	16543
3.Up	HALLMARK_EPITHELIAL_MESENCHYMAL_TRANSITION	HALLMARK_EPITHELIAL_MESENCHYMAL_TRANSITION	3.8743	4.2501e-26	2.6021e-24	76	1829	195	17621
1.Down	HAMAI_APOPTOSIS_VIA_TRAIL_UP	HAMAI_APOPTOSIS_VIA_TRAIL_UP	2.2356	2.6767e-27	2.7041e-24	190	2823	551	17621
3.Up	ko05016	Huntington's disease	3.5441	4.9113e-26	2.9869e-24	83	948	187	7094
3.Up	hsa05016	Huntington's disease	3.5441	4.9113e-26	2.9869e-24	83	948	187	7094
3.Up	6204	RPS10 (ribosomal protein S10)	4.0754	5.0225e-26	3.0443e-24	69	1871	152	16330
3.Up	GO_ENDOPLASMIC_RETICULUM	GO_ENDOPLASMIC_RETICULUM	1.9747	5.1028e-26	3.0827e-24	290	1829	1535	17621
2.Up-DOWN	GO:0010629	negative regulation of gene expression	1.7061	5.3128e-27	3.3313e-24	420	2998	1442	16543
2.Up-DOWN	GO_NUCLEOPLASM_PART	GO_NUCLEOPLASM_PART	2.0277	5.7084e-27	3.4601e-24	232	3191	656	17621
2.Up-DOWN	PDGF_ERK_DN.V1_DN	PDGF_ERK_DN.V1_DN	3.2872	6.0060e-27	3.5230e-24	83	3191	142	17621
3.Up	6169	RPL38 (ribosomal protein L38)	4.4076	6.5997e-26	3.9738e-24	62	1871	126	16330
3.Up	6142	RPL18A (ribosomal protein L18a)	4.1982	6.6894e-26	4.0145e-24	66	1871	141	16330
3.Up	GSE41978_ID2_KO_VS_ID2_KO_AND_BIM_KO_KLRG1_LOW_EFFECTOR_CD8_TCELL_DN	GSE41978_ID2_KO_VS_ID2_KO_AND_BIM_KO_KLRG1_LOW_EFFECTOR_CD8_TCELL_DN	3.8815	7.6253e-26	4.5611e-24	75	1829	192	17621
3.Up	6205	RPS11 (ribosomal protein S11)	4.0486	8.1462e-26	4.8532e-24	69	1871	153	16330
3.Up	6135	RPL11 (ribosomal protein L11)	3.8459	8.1669e-26	4.8532e-24	74	1871	173	16330
3.Up	GO_MITOCHONDRIAL_RESPIRATORY_CHAIN_COMPLEX_I_ASSEMBLY	GO_MITOCHONDRIAL_RESPIRATORY_CHAIN_COMPLEX_I_ASSEMBLY	7.1132	8.5546e-26	5.0342e-24	37	1829	51	17621
3.Up	GO_NADH_DEHYDROGENASE_COMPLEX_ASSEMBLY	GO_NADH_DEHYDROGENASE_COMPLEX_ASSEMBLY	7.1132	8.5546e-26	5.0342e-24	37	1829	51	17621
3.Up	GO_MITOCHONDRIAL_RESPIRATORY_CHAIN_COMPLEX_I_BIOGENESIS	GO_MITOCHONDRIAL_RESPIRATORY_CHAIN_COMPLEX_I_BIOGENESIS	7.1132	8.5546e-26	5.0342e-24	37	1829	51	17621
3.Up	MORF_SKP1A	MORF_SKP1A	3.8345	9.1745e-26	5.3816e-24	76	1829	197	17621
3.Up	GO:0022625	cytosolic large ribosomal subunit	6.2145	1.0564e-25	6.1765e-24	42	1909	64	17744
3.Up	MORF_RAD23A	MORF_RAD23A	3.1015	1.2008e-25	6.9984e-24	104	1829	336	17621
3.Up	GO:0009055	electron carrier activity	4.8126	1.3253e-25	7.6997e-24	56	1790	111	16652
2.Up-DOWN	GO:0009890	negative regulation of biosynthetic process	1.6962	1.4003e-26	7.9571e-24	422	2998	1457	16543
3.Up	84419	C15orf48 (chromosome 15 open reading frame 48)	4.4754	1.3751e-25	7.9632e-24	60	1871	120	16330
3.Up	GO:0019637	organophosphate metabolic process	2.2069	1.7434e-25	1.0064e-23	204	1824	893	16543
2.Up-DOWN	GO:1902679	negative regulation of RNA biosynthetic process	1.7715	1.9946e-26	1.0668e-23	353	2998	1159	16543
2.Up-DOWN	GRAESSMANN_APOPTOSIS_BY_DOXORUBICIN_UP	GRAESSMANN_APOPTOSIS_BY_DOXORUBICIN_UP	1.7908	1.9768e-26	1.0668e-23	337	3191	1090	17621
3.Up	8452	CUL3 (cullin 3)	2.0260	2.0373e-25	1.1723e-23	255	1871	1180	16330
3.Up	MORF_ERH	MORF_ERH	4.8907	2.0866e-25	1.1969e-23	55	1829	111	17621
3.Up	6203	RPS9 (ribosomal protein S9)	3.9958	2.1093e-25	1.2061e-23	69	1871	155	16330
3.Up	55967	NDUFA12 (NADH:ubiquinone oxidoreductase subunit A12)	5.8862	2.1283e-25	1.2132e-23	43	1871	65	16330
2.Up-DOWN	DAZARD_RESPONSE_TO_UV_NHEK_DN	DAZARD_RESPONSE_TO_UV_NHEK_DN	2.5053	3.1696e-26	1.6468e-23	134	3191	303	17621
3.Up	GSE42724_NAIVE_VS_B1_BCELL_DN	GSE42724_NAIVE_VS_B1_BCELL_DN	3.9265	2.9494e-25	1.6760e-23	72	1829	182	17621
3.Up	MODULE_32	MODULE_32	3.5475	2.9771e-25	1.6865e-23	83	1829	233	17621
3.Up	6191	RPS4X (ribosomal protein S4, X-linked)	3.6103	3.0209e-25	1.7060e-23	79	1871	197	16330
3.Up	3921	RPSA (ribosomal protein SA)	3.5184	3.1145e-25	1.7534e-23	82	1871	210	16330
3.Up	WP623	Oxidative phosphorylation	5.7796	3.5111e-25	1.9705e-23	41	732	54	5314
3.Up	BILANGES_SERUM_AND_RAPAMYCIN_SENSITIVE_GENES	BILANGES_SERUM_AND_RAPAMYCIN_SENSITIVE_GENES	6.1578	3.8305e-25	2.1432e-23	42	1829	67	17621
2.Up-DOWN	GO:1903507	negative regulation of nucleic acid-templated transcription	1.7693	5.1322e-26	2.5923e-23	348	2998	1143	16543
3.Up	6128	RPL6 (ribosomal protein L6)	3.2904	5.0478e-25	2.8156e-23	90	1871	247	16330
3.Up	ENK_UV_RESPONSE_KERATINOCYTE_UP	ENK_UV_RESPONSE_KERATINOCYTE_UP	2.6418	5.1225e-25	2.8485e-23	135	1829	516	17621
3.Up	6130	RPL7A (ribosomal protein L7a)	4.0333	5.1621e-25	2.8618e-23	67	1871	149	16330
3.Up	GO:0005924	cell-substrate adherens junction	2.8489	5.3099e-25	2.9348e-23	116	1909	394	17744
3.Up	6227	RPS21 (ribosomal protein S21)	4.6344	5.3731e-25	2.9607e-23	56	1871	108	16330
1.Down	GO_RNA_BINDING	GO_RNA_BINDING	1.7357	3.6114e-26	3.4563e-23	394	2823	1506	17621
2.Up-DOWN	GO:0045892	negative regulation of transcription, DNA-templated	1.7814	7.2206e-26	3.5486e-23	337	2998	1098	16543
3.Up	STEIN_ESRRA_TARGETS_UP	STEIN_ESRRA_TARGETS_UP	2.9751	6.5070e-25	3.5747e-23	108	1829	364	17621
3.Up	6160	RPL31 (ribosomal protein L31)	4.0532	8.0349e-25	4.4008e-23	66	1871	146	16330
3.Up	CHICAS_RB1_TARGETS_CONFLUENT	CHICAS_RB1_TARGETS_CONFLUENT	2.6159	9.4506e-25	5.1607e-23	136	1829	525	17621
3.Up	6124	RPL4 (ribosomal protein L4)	3.7156	1.0626e-24	5.7850e-23	74	1871	179	16330
3.Up	GO:0072594	establishment of protein localization to organelle	2.8433	1.3310e-24	7.2248e-23	114	1824	379	16543
3.Up	GO_PROTEIN_LOCALIZATION_TO_MEMBRANE	GO_PROTEIN_LOCALIZATION_TO_MEMBRANE	2.9421	1.7367e-24	9.3989e-23	108	1829	368	17621
3.Up	GO:0030055	cell-substrate junction	2.8124	1.7442e-24	9.4115e-23	116	1909	399	17744
3.Up	6189	RPS3A (ribosomal protein S3A)	3.4962	1.8298e-24	9.8443e-23	80	1871	206	16330
3.Up	SPIELMAN_LYMPHOBLAST_EUROPEAN_VS_ASIAN_UP	SPIELMAN_LYMPHOBLAST_EUROPEAN_VS_ASIAN_UP	2.7125	1.8812e-24	1.0091e-22	125	1829	464	17621
3.Up	KEGG_LYSOSOME	KEGG_LYSOSOME	4.6454	2.0545e-24	1.0988e-22	56	1829	119	17621
1.Down	DAZARD_RESPONSE_TO_UV_NHEK_DN	DAZARD_RESPONSE_TO_UV_NHEK_DN	2.6259	1.3004e-25	1.1824e-22	124	2823	303	17621
2.Up-DOWN	HALLMARK_TNFA_SIGNALING_VIA_NFKB	HALLMARK_TNFA_SIGNALING_VIA_NFKB	2.8468	2.5063e-25	1.1993e-22	100	3191	198	17621
3.Up	MORF_GPX4	MORF_GPX4	6.7169	2.2809e-24	1.2163e-22	37	1829	54	17621
3.Up	MORF_DEK	MORF_DEK	3.3736	2.2886e-24	1.2168e-22	86	1829	254	17621
1.Down	KINSEY_TARGETS_OF_EWSR1_FLII_FUSION_UP	KINSEY_TARGETS_OF_EWSR1_FLII_FUSION_UP	1.8147	1.4924e-25	1.2923e-22	324	2823	1175	17621
3.Up	GNF2_ST13	GNF2_ST13	6.2314	2.5637e-24	1.3552e-22	40	1829	63	17621
3.Up	GO_MITOCHONDRIAL_RESPIRATORY_CHAIN_COMPLEX_ASSEMBLY	GO_MITOCHONDRIAL_RESPIRATORY_CHAIN_COMPLEX_ASSEMBLY	6.2314	2.5637e-24	1.3552e-22	40	1829	63	17621
3.Up	GO_LYSOSOMAL_LUMEN	GO_LYSOSOMAL_LUMEN	5.3777	2.6250e-24	1.3836e-22	47	1829	86	17621
3.Up	51026	GOLT1B (golgi transport 1B)	3.7378	2.8117e-24	1.4777e-22	72	1871	173	16330
1.Down	RODRIGUES_THYROID_CARCINOMA_ANAPLASTIC_UP	RODRIGUES_THYROID_CARCINOMA_ANAPLASTIC_UP	2.0744	1.8921e-25	1.5639e-22	213	2823	667	17621
3.Up	TIEN_INTESTINE_PROBIOTICS_24HR_UP	TIEN_INTESTINE_PROBIOTICS_24HR_UP	2.5759	3.0483e-24	1.5974e-22	137	1829	537	17621
3.Up	6193	RPS5 (ribosomal protein S5)	3.8078	3.1311e-24	1.6314e-22	70	1871	165	16330
3.Up	6207	RPS13 (ribosomal protein S13)	3.8078	3.1311e-24	1.6314e-22	70	1871	165	16330
3.Up	MODULE_212	MODULE_212	3.0744	3.2243e-24	1.6752e-22	99	1829	322	17621
3.Up	GO:0005925	focal adhesion	2.8186	3.4018e-24	1.7624e-22	114	1909	391	17744
2.Up-DOWN	GO_REGULATORY_REGION_NUCLEIC_ACID_BINDING	GO_REGULATORY_REGION_NUCLEIC_ACID_BINDING	1.8978	3.9795e-25	1.8555e-22	261	3191	790	17621
3.Up	6156	RPL30 (ribosomal protein L30)	4.1997	4.1537e-24	2.1458e-22	61	1871	130	16330
3.Up	GO:0033108	mitochondrial respiratory chain complex assembly	5.2452	4.2865e-24	2.2081e-22	47	1824	83	16543
3.Up	MARTINEZ_RESPONSE_TO_TRABECTEDIN_UP	MARTINEZ_RESPONSE_TO_TRABECTEDIN_UP	6.0078	5.4815e-24	2.8157e-22	41	1829	67	17621
3.Up	GCM_ACTG1	GCM_ACTG1	4.5681	5.8177e-24	2.9800e-22	56	1829	121	17621
2.Up-DOWN	GO:0045935	positive regulation of nucleobase-containing compound metabolic process	1.6372	6.7188e-25	3.0544e-22	454	2998	1626	16543
3.Up	6125	RPL5 (ribosomal protein L5)	3.4676	6.4143e-24	3.2763e-22	79	1871	205	16330
3.Up	GO:0000956	nuclear-transcribed mRNA catabolic process	3.6138	6.7835e-24	3.4552e-22	75	1824	194	16543
3.Up	ko01200	Carbon metabolism	4.1370	6.9048e-24	3.4974e-22	60	948	114	7094
3.Up	hsa01200	Carbon metabolism	4.1370	6.9048e-24	3.4974e-22	60	948	114	7094
3.Up	6146	RPL22 (ribosomal protein L22)	4.1115	7.4728e-24	3.7746e-22	62	1871	135	16330
3.Up	GNF2_FBL	GNF2_FBL	4.2469	7.6109e-24	3.8337e-22	61	1829	142	17621
1.Down	3428	IFI16 (interferon gamma inducible protein 16)	2.3813	5.0605e-25	4.0009e-22	144	2881	353	16330
3.Up	R-HSA-392499	Metabolism of proteins	1.8597	8.1496e-24	4.0937e-22	335	1298	1622	10293
3.Up	GO:0097031	mitochondrial respiratory chain complex I biogenesis	6.2641	8.2740e-24	4.1108e-22	38	1824	56	16543
3.Up	GO:0032981	mitochondrial respiratory chain complex I assembly	6.2641	8.2740e-24	4.1108e-22	38	1824	56	16543
3.Up	GO:0010257	NADH dehydrogenase complex assembly	6.2641	8.2740e-24	4.1108e-22	38	1824	56	16543
3.Up	GO_EXTRACELLULAR_STRUCTURE_ORGANIZATION	GO_EXTRACELLULAR_STRUCTURE_ORGANIZATION	3.1573	8.2557e-24	4.1108e-22	93	1829	294	17621
3.Up	4736	RPL10A (ribosomal protein L10a)	3.9178	8.3891e-24	4.1566e-22	66	1871	151	16330
2.Up-DOWN	GO:0044212	transcription regulatory region DNA binding	1.8502	1.2189e-24	5.4060e-22	276	3084	840	16652
2.Up-DOWN	GO:1902680	positive regulation of RNA biosynthetic process	1.6902	1.3812e-24	5.9801e-22	389	2998	1341	16543
1.Down	GO:0005730	nucleolus	1.9368	7.8984e-25	5.9844e-22	253	2827	857	17744
1.Down	GO:0044822	poly(A) RNA binding	1.7847	8.6997e-25	6.3278e-22	330	2750	1182	16652
3.Up	57017	COQ9 (coenzyme Q9)	3.6224	1.3306e-23	6.5751e-22	73	1871	181	16330
2.Up-DOWN	SCGGAAGY_V$ELK1_02	SCGGAAGY_V$ELK1_02	1.7437	1.6531e-24	6.9906e-22	340	3191	1128	17621
2.Up-DOWN	GO:0000975	regulatory region DNA binding	1.8456	1.8308e-24	7.5660e-22	276	3084	842	16652
1.Down	GO:0003723	RNA binding	1.6803	1.1234e-24	7.8570e-22	417	2750	1601	16652
3.Up	6157	RPL27A (ribosomal protein L27a)	4.1609	1.7484e-23	8.6158e-22	60	1871	129	16330
3.Up	GO_INTRACELLULAR_PROTEIN_TRANSPORT	GO_INTRACELLULAR_PROTEIN_TRANSPORT	2.2955	1.7600e-23	8.6495e-22	170	1829	753	17621
3.Up	51065	RPS27L (ribosomal protein S27 like)	5.5739	1.8437e-23	9.0365e-22	42	1871	67	16330
2.Up-DOWN	GO:0001067	regulatory region nucleic acid binding	1.8433	2.2417e-24	9.0585e-22	276	3084	843	16652
1.Down	GO_RNA_PROCESSING	GO_RNA_PROCESSING	1.9708	1.3650e-24	9.1932e-22	237	2823	783	17621
3.Up	GO_PROTEIN_LOCALIZATION_TO_ORGANELLE	GO_PROTEIN_LOCALIZATION_TO_ORGANELLE	2.5543	2.0285e-23	9.9158e-22	134	1829	529	17621
2.Up-DOWN	KIM_WT1_TARGETS_UP	KIM_WT1_TARGETS_UP	2.7510	2.6304e-24	1.0398e-21	102	3191	209	17621
3.Up	GO:0006605	protein targeting	2.6837	2.1374e-23	1.0420e-21	120	1824	423	16543
3.Up	MODULE_47	MODULE_47	3.5249	2.1535e-23	1.0470e-21	77	1829	217	17621
1.Down	HALLMARK_MITOTIC_SPINDLE	HALLMARK_MITOTIC_SPINDLE	2.9824	1.7006e-24	1.1044e-21	93	2823	199	17621
3.Up	6188	RPS3 (ribosomal protein S3)	3.3258	2.3539e-23	1.1414e-21	82	1871	222	16330
1.Down	51547	SIRT7 (sirtuin 7)	1.9857	2.1653e-24	1.3577e-21	223	2881	662	16330
3.Up	R-HSA-5663205	Infectious disease	2.6342	3.7578e-23	1.8173e-21	122	1298	390	10293
1.Down	JOHNSTONE_PARVB_TARGETS_3_DN	JOHNSTONE_PARVB_TARGETS_3_DN	1.9289	3.5943e-24	2.1786e-21	248	2823	838	17621
3.Up	GO:0043202	lysosomal lumen	5.0644	4.6359e-23	2.2361e-21	47	1909	88	17744
2.Up-DOWN	GO:0051173	positive regulation of nitrogen compound metabolic process	1.6049	6.2269e-24	2.4091e-21	474	2998	1733	16543
1.Down	GO_POLY_A_RNA_BINDING	GO_POLY_A_RNA_BINDING	1.8084	4.1409e-24	2.4290e-21	306	2823	1110	17621
3.Up	GO_HYDROGEN_ION_TRANSMEMBRANE_TRANSPORT	GO_HYDROGEN_ION_TRANSMEMBRANE_TRANSPORT	4.9222	5.2606e-23	2.5306e-21	49	1829	98	17621
3.Up	MORF_CTBP1	MORF_CTBP1	3.9223	5.5892e-23	2.6817e-21	65	1829	164	17621
2.Up-DOWN	NAGASHIMA_NRG1_SIGNALING_UP	NAGASHIMA_NRG1_SIGNALING_UP	2.9278	7.1305e-24	2.7013e-21	89	3191	171	17621
3.Up	6129	RPL7 (ribosomal protein L7)	3.6513	5.8773e-23	2.8124e-21	70	1871	172	16330
1.Down	GO_NUCLEOPLASM_PART	GO_NUCLEOPLASM_PART	2.0464	5.0637e-24	2.8775e-21	207	2823	656	17621
2.Up-DOWN	GO_NEGATIVE_REGULATION_OF_GENE_EXPRESSION	GO_NEGATIVE_REGULATION_OF_GENE_EXPRESSION	1.6527	9.1011e-24	3.3774e-21	407	3191	1432	17621
3.Up	GO_RNA_CATABOLIC_PROCESS	GO_RNA_CATABOLIC_PROCESS	3.4934	7.6125e-23	3.6332e-21	76	1829	216	17621
2.Up-DOWN	GO:0000122	negative regulation of transcription from RNA polymerase II promoter	1.8978	1.0616e-23	3.7354e-21	245	2998	741	16543
2.Up-DOWN	GO:1903508	positive regulation of nucleic acid-templated transcription	1.6804	1.0682e-23	3.7354e-21	381	2998	1319	16543
2.Up-DOWN	GO:0045893	positive regulation of transcription, DNA-templated	1.6804	1.0682e-23	3.7354e-21	381	2998	1319	16543
3.Up	HALLMARK_FATTY_ACID_METABOLISM	HALLMARK_FATTY_ACID_METABOLISM	3.9939	7.8558e-23	3.7395e-21	63	1829	156	17621
1.Down	GO:0006396	RNA processing	1.9012	7.0111e-24	3.8633e-21	255	2716	855	16543
3.Up	GO:0006402	mRNA catabolic process	3.4481	1.0174e-22	4.8306e-21	76	1824	206	16543
3.Up	GO:0005198	structural molecule activity	2.2985	1.1253e-22	5.3286e-21	162	1790	691	16652
2.Up-DOWN	GARGALOVIC_RESPONSE_TO_OXIDIZED_PHOSPHOLIPIDS_BLUE_UP	GARGALOVIC_RESPONSE_TO_OXIDIZED_PHOSPHOLIPIDS_BLUE_UP	3.3269	1.8210e-23	6.2476e-21	70	3191	118	17621
2.Up-DOWN	GENTILE_UV_HIGH_DOSE_DN	GENTILE_UV_HIGH_DOSE_DN	2.4079	1.9027e-23	6.4071e-21	129	3191	303	17621
3.Up	6232	RPS27 (ribosomal protein S27)	4.2390	1.5241e-22	7.1985e-21	56	1871	118	16330
3.Up	GO_LARGE_RIBOSOMAL_SUBUNIT	GO_LARGE_RIBOSOMAL_SUBUNIT	5.0822	1.8413e-22	8.6740e-21	46	1829	89	17621
1.Down	BENPORATH_CYCLING_GENES	BENPORATH_CYCLING_GENES	2.0666	1.8760e-23	1.0033e-20	196	2823	614	17621
3.Up	GO:1902600	hydrogen ion transmembrane transport	4.5077	2.1761e-22	1.0225e-20	52	1824	107	16543
3.Up	GO_ESTABLISHMENT_OF_PROTEIN_LOCALIZATION	GO_ESTABLISHMENT_OF_PROTEIN_LOCALIZATION	1.9366	2.2423e-22	1.0509e-20	256	1829	1366	17621
3.Up	REACTOME_ACTIVATION_OF_THE_MRNA_UPON_BINDING_OF_THE_CAP_BINDING_COMPLEX_AND_EIFS_AND_SUBSEQUENT_BINDING_TO_43S	REACTOME_ACTIVATION_OF_THE_MRNA_UPON_BINDING_OF_THE_CAP_BINDING_COMPLEX_AND_EIFS_AND_SUBSEQUENT_BINDING_TO_43S	6.2977	2.7261e-22	1.2743e-20	36	1829	56	17621
3.Up	10075	HUWE1 (HECT, UBA and WWE domain containing 1, E3 ubiquitin protein ligase)	2.5307	3.3387e-22	1.5567e-20	126	1871	453	16330
3.Up	MORF_PSMC1	MORF_PSMC1	3.7262	3.6757e-22	1.7094e-20	67	1829	178	17621
3.Up	GO_ANCHORING_JUNCTION	GO_ANCHORING_JUNCTION	2.5911	4.0451e-22	1.8764e-20	122	1829	473	17621
3.Up	MORF_BUB3	MORF_BUB3	3.1471	4.3215e-22	1.9959e-20	86	1829	272	17621
3.Up	GO_SMALL_RIBOSOMAL_SUBUNIT	GO_SMALL_RIBOSOMAL_SUBUNIT	5.7952	4.3246e-22	1.9959e-20	39	1829	66	17621
3.Up	GO:0071822	protein complex subunit organization	1.9614	4.8669e-22	2.2405e-20	239	1824	1181	16543
1.Down	GO:0044451	nucleoplasm part	1.9666	4.3952e-23	2.2835e-20	222	2827	737	17744
3.Up	GO:0030198	extracellular matrix organization	2.9694	5.7581e-22	2.6441e-20	93	1824	294	16543
3.Up	GO:0043209	myelin sheath	3.7555	5.8962e-22	2.7007e-20	65	1909	165	17744
2.Up-DOWN	GO_NEGATIVE_REGULATION_OF_TRANSCRIPTION_FROM_RNA_POLYMERASE_II_PROMOTER	GO_NEGATIVE_REGULATION_OF_TRANSCRIPTION_FROM_RNA_POLYMERASE_II_PROMOTER	1.8888	8.2020e-23	2.7117e-20	237	3191	718	17621
2.Up-DOWN	GCACTTT,MIR-17-5P,MIR-20A,MIR-106A,MIR-106B,MIR-20B,MIR-519D	GCACTTT,MIR-17-5P,MIR-20A,MIR-106A,MIR-106B,MIR-20B,MIR-519D	1.9966	8.8870e-23	2.8857e-20	200	3191	571	17621
6.DOWN-up	GRAESSMANN_APOPTOSIS_BY_DOXORUBICIN_DN	GRAESSMANN_APOPTOSIS_BY_DOXORUBICIN_DN	2.2945	1.6300e-24	2.9640e-20	206	1054	1687	17621
3.Up	GO_HYDROGEN_ION_TRANSMEMBRANE_TRANSPORTER_ACTIVITY	GO_HYDROGEN_ION_TRANSMEMBRANE_TRANSPORTER_ACTIVITY	4.8657	7.1751e-22	3.2782e-20	47	1829	95	17621
3.Up	HALLMARK_ADIPOGENESIS	HALLMARK_ADIPOGENESIS	3.5748	7.3240e-22	3.3378e-20	70	1829	194	17621
3.Up	GO:0043062	extracellular structure organization	2.9591	7.5261e-22	3.4214e-20	93	1824	295	16543
3.Up	NABA_CORE_MATRISOME	NABA_CORE_MATRISOME	3.1439	7.9037e-22	3.5841e-20	85	1829	269	17621
1.Down	GO_PROTEIN_MODIFICATION_BY_SMALL_PROTEIN_CONJUGATION_OR_REMOVAL	GO_PROTEIN_MODIFICATION_BY_SMALL_PROTEIN_CONJUGATION_OR_REMOVAL	1.8886	7.8149e-23	3.9474e-20	248	2823	855	17621
3.Up	6132	RPL8 (ribosomal protein L8)	3.5070	9.0826e-22	4.1084e-20	70	1871	179	16330
3.Up	MORF_FBL	MORF_FBL	4.1356	9.9444e-22	4.4871e-20	57	1829	136	17621
3.Up	GO:0005775	vacuolar lumen	4.7908	1.0206e-21	4.5936e-20	47	1909	93	17744
3.Up	ONKEN_UVEAL_MELANOMA_DN	ONKEN_UVEAL_MELANOMA_DN	2.5231	1.0581e-21	4.7508e-20	126	1829	502	17621
3.Up	MORF_JUND	MORF_JUND	5.8205	1.1576e-21	5.1846e-20	38	1829	64	17621
3.Up	MODULE_43	MODULE_43	4.8148	1.2662e-21	5.6569e-20	47	1829	96	17621
3.Up	GSE22886_NAIVE_CD4_TCELL_VS_DC_DN	GSE22886_NAIVE_CD4_TCELL_VS_DC_DN	3.5777	1.3321e-21	5.9368e-20	69	1829	191	17621
1.Down	GO:0015630	microtubule cytoskeleton	1.7909	1.2649e-22	6.2165e-20	294	2827	1080	17744
3.Up	GO_EXTRACELLULAR_MATRIX	GO_EXTRACELLULAR_MATRIX	2.6929	1.4238e-21	6.3300e-20	110	1829	409	17621
3.Up	MORF_PRKAR1A	MORF_PRKAR1A	4.1052	1.5339e-21	6.8030e-20	57	1829	137	17621
1.Down	GO:0070647	protein modification by small protein conjugation or removal	1.8540	1.4414e-22	6.8976e-20	259	2716	890	16543
2.Up-DOWN	breast-carcinoma-ER-PR-positive_carcinoma	breast-carcinoma-ER-PR-positive_carcinoma	1.5543	2.3995e-22	7.5229e-20	506	3162	1925	17630
2.Up-DOWN	ER-PR-positive_carcinoma	ER-PR-positive_carcinoma	1.5543	2.3995e-22	7.5229e-20	506	3162	1925	17630
3.Up	79600	TCTN1 (tectonic family member 1)	4.3720	1.8447e-21	8.1613e-20	51	1871	104	16330
3.Up	6201	RPS7 (ribosomal protein S7)	3.5729	1.9031e-21	8.3994e-20	67	1871	168	16330
3.Up	GO:0006886	intracellular protein transport	2.2146	1.9821e-21	8.7269e-20	165	1824	711	16543
1.Down	GO:0032446	protein modification by small protein conjugation	1.9187	2.0649e-22	9.3871e-20	230	2716	761	16543
1.Down	GO:0005694	chromosome	1.8501	2.0185e-22	9.3871e-20	260	2827	921	17744
3.Up	GO_SMALL_MOLECULE_CATABOLIC_PROCESS	GO_SMALL_MOLECULE_CATABOLIC_PROCESS	2.9337	2.4724e-21	1.0859e-19	93	1829	316	17621
3.Up	GO_VACUOLAR_LUMEN	GO_VACUOLAR_LUMEN	4.4442	2.4871e-21	1.0898e-19	51	1829	113	17621
3.Up	GO_MYELIN_SHEATH	GO_MYELIN_SHEATH	3.7741	2.6787e-21	1.1709e-19	63	1829	165	17621
3.Up	6161	RPL32 (ribosomal protein L32)	4.8919	2.7989e-21	1.2205e-19	44	1871	80	16330
3.Up	GO:0072657	protein localization to membrane	2.6674	2.8656e-21	1.2466e-19	109	1824	385	16543
3.Up	1386	ATF2 (activating transcription factor 2)	3.2658	2.9317e-21	1.2723e-19	76	1871	209	16330
3.Up	69253	Hspb2 (heat shock protein 2)	5.6600	3.2663e-21	1.4141e-19	37	1871	58	16330
3.Up	16341	Eif3e (eukaryotic translation initiation factor 3, subunit E)	4.2542	3.6864e-21	1.5922e-19	52	1871	109	16330
3.Up	DANG_BOUND_BY_MYC	DANG_BOUND_BY_MYC	2.0217	4.2481e-21	1.8305e-19	209	1829	1057	17621
3.Up	MORF_EIF3S2	MORF_EIF3S2	3.2397	4.2837e-21	1.8415e-19	78	1829	239	17621
3.Up	GO:0044282	small molecule catabolic process	2.8069	4.5866e-21	1.9671e-19	98	1824	328	16543
3.Up	6208	RPS14 (ribosomal protein S14)	3.5605	4.6325e-21	1.9821e-19	66	1871	166	16330
3.Up	6229	RPS24 (ribosomal protein S24)	3.8039	4.8862e-21	2.0857e-19	60	1871	141	16330
2.Up-DOWN	GO:0010628	positive regulation of gene expression	1.5845	6.8897e-22	2.0937e-19	450	2998	1659	16543
2.Up-DOWN	REACTOME_GENERIC_TRANSCRIPTION_PATHWAY	REACTOME_GENERIC_TRANSCRIPTION_PATHWAY	2.2897	6.9085e-22	2.0937e-19	134	3191	331	17621
2.Up-DOWN	KRIGE_RESPONSE_TO_TOSEDOSTAT_24HR_UP	KRIGE_RESPONSE_TO_TOSEDOSTAT_24HR_UP	1.8874	7.5235e-22	2.2427e-19	226	3191	684	17621
3.Up	6194	RPS6 (ribosomal protein S6)	3.3463	5.9695e-21	2.5421e-19	72	1871	193	16330
3.Up	MORF_GNB1	MORF_GNB1	2.9734	6.1230e-21	2.6014e-19	89	1829	298	17621
2.Up-DOWN	SMIRNOV_RESPONSE_TO_IR_6HR_UP	SMIRNOV_RESPONSE_TO_IR_6HR_UP	2.9359	9.1933e-22	2.6963e-19	80	3191	153	17621
3.Up	GO_LYTIC_VACUOLE	GO_LYTIC_VACUOLE	2.4903	6.7404e-21	2.8570e-19	124	1829	500	17621
2.Up-DOWN	PF00096	zf-C2H2	2.0079	1.1292e-21	3.2593e-19	185	3110	514	16832
3.Up	GSE22886_NEUTROPHIL_VS_MONOCYTE_DN	GSE22886_NEUTROPHIL_VS_MONOCYTE_DN	3.5053	9.3268e-21	3.9442e-19	68	1829	192	17621
3.Up	R-HSA-72695	Formation of the ternary complex, and subsequently, the 43S complex	5.5115	1.0192e-20	4.3000e-19	36	1298	53	10293
2.Up-DOWN	lung-carcinoma-undifferentiated_carcinoma	lung-carcinoma-undifferentiated_carcinoma	1.6212	1.5637e-21	4.4429e-19	394	3162	1423	17630
3.Up	YAO_TEMPORAL_RESPONSE_TO_PROGESTERONE_CLUSTER_17	YAO_TEMPORAL_RESPONSE_TO_PROGESTERONE_CLUSTER_17	3.6839	1.1641e-20	4.9001e-19	63	1829	169	17621
1.Down	MILI_PSEUDOPODIA_HAPTOTAXIS_UP	MILI_PSEUDOPODIA_HAPTOTAXIS_UP	2.1464	1.1390e-21	5.0517e-19	162	2823	486	17621
3.Up	GO:0015934	large ribosomal subunit	4.2188	1.2193e-20	5.1203e-19	52	1909	117	17744
2.Up-DOWN	GO_POSITIVE_REGULATION_OF_GENE_EXPRESSION	GO_POSITIVE_REGULATION_OF_GENE_EXPRESSION	1.5709	1.8729e-21	5.2394e-19	453	3191	1679	17621
3.Up	WANG_TUMOR_INVASIVENESS_UP	WANG_TUMOR_INVASIVENESS_UP	2.7575	1.2673e-20	5.3097e-19	100	1829	362	17621
3.Up	R-HSA-1474244	Extracellular matrix organization	2.7486	1.3544e-20	5.6615e-19	98	1298	297	10293
3.Up	MORF_DAP	MORF_DAP	5.1573	1.5795e-20	6.5873e-19	41	1829	78	17621
3.Up	GO:0007005	mitochondrion organization	2.4166	1.6564e-20	6.8924e-19	128	1824	501	16543
3.Up	GSE9006_HEALTHY_VS_TYPE_2_DIABETES_PBMC_AT_DX_UP	GSE9006_HEALTHY_VS_TYPE_2_DIABETES_PBMC_AT_DX_UP	3.5071	1.6990e-20	7.0535e-19	67	1829	189	17621
3.Up	GO:0015078	hydrogen ion transmembrane transporter activity	4.4709	1.7450e-20	7.2280e-19	48	1790	102	16652
1.Down	1994	ELAVL1 (ELAV like RNA binding protein 1)	1.5731	1.8119e-21	7.8445e-19	462	2881	1768	16330
1.Down	GO_MICROTUBULE_CYTOSKELETON	GO_MICROTUBULE_CYTOSKELETON	1.7920	1.8765e-21	7.9356e-19	275	2823	1001	17621
1.Down	GO:1902494	catalytic complex	1.7098	1.9389e-21	8.0129e-19	328	2827	1265	17744
2.Up-DOWN	undifferentiated_carcinoma	undifferentiated_carcinoma	1.6135	3.3067e-21	9.1104e-19	395	3162	1433	17630
3.Up	GO_COFACTOR_BINDING	GO_COFACTOR_BINDING	3.1367	2.2365e-20	9.2427e-19	79	1829	250	17621
3.Up	R-HSA-8868773	rRNA processing in the nucleus and cytosol	3.1976	2.3878e-20	9.8458e-19	74	1298	191	10293
3.Up	6122	RPL3 (ribosomal protein L3)	3.6599	2.4841e-20	1.0220e-18	61	1871	149	16330
1.Down	GO_NUCLEOLUS	GO_NUCLEOLUS	1.8768	2.7993e-21	1.1312e-18	233	2823	806	17621
3.Up	R-HSA-6791226	Major pathway of rRNA processing in the nucleolus and cytosol	3.2695	2.9834e-20	1.2246e-18	71	1298	179	10293
3.Up	GO:0070161	anchoring junction	2.1894	3.0699e-20	1.2573e-18	159	1909	707	17744
3.Up	GO:0005764	lysosome	2.3666	3.3679e-20	1.3731e-18	132	1909	540	17744
3.Up	GO:0000323	lytic vacuole	2.3666	3.3679e-20	1.3731e-18	132	1909	540	17744
3.Up	MORF_RAC1	MORF_RAC1	3.3643	3.6265e-20	1.4753e-18	70	1829	206	17621
3.Up	GO_ESTABLISHMENT_OF_LOCALIZATION_IN_CELL	GO_ESTABLISHMENT_OF_LOCALIZATION_IN_CELL	1.8162	3.6535e-20	1.4829e-18	280	1829	1595	17621
1.Down	GO:0044427	chromosomal part	1.8730	3.8879e-21	1.5369e-18	233	2827	812	17744
1.Down	GO:0007067	mitotic nuclear division	2.2656	4.0051e-21	1.5495e-18	137	2716	379	16543
3.Up	6234	RPS28 (ribosomal protein S28)	4.2025	3.9706e-20	1.6080e-18	50	1871	106	16330
3.Up	GO:0005912	adherens junction	2.1995	4.1603e-20	1.6811e-18	156	1909	690	17744
3.Up	GO:0005615	extracellular space	1.8414	4.4059e-20	1.7764e-18	262	1909	1411	17744
3.Up	GO:0005773	vacuole	2.2515	4.5722e-20	1.8394e-18	147	1909	634	17744
2.Up-DOWN	GO:0010557	positive regulation of macromolecule biosynthetic process	1.5829	6.8998e-21	1.8726e-18	426	2998	1567	16543
3.Up	7385	UQCRC2 (ubiquinol-cytochrome c reductase core protein II)	3.8449	4.9646e-20	1.9929e-18	56	1871	130	16330
2.Up-DOWN	GSE18791_UNSTIM_VS_NEWCATSLE_VIRUS_DC_6H_UP	GSE18791_UNSTIM_VS_NEWCATSLE_VIRUS_DC_6H_UP	2.7174	8.2541e-21	2.2072e-18	88	3191	182	17621
3.Up	6137	RPL13 (ribosomal protein L13)	3.2638	5.5514e-20	2.2235e-18	71	1871	195	16330
2.Up-DOWN	DUTERTRE_ESTRADIOL_RESPONSE_24HR_DN	DUTERTRE_ESTRADIOL_RESPONSE_24HR_DN	2.0253	8.7987e-21	2.3188e-18	173	3191	485	17621
2.Up-DOWN	GTGCCTT,MIR-506	GTGCCTT,MIR-506	1.8581	9.1864e-21	2.3864e-18	224	3191	688	17621
3.Up	PID_INTEGRIN1_PATHWAY	PID_INTEGRIN1_PATHWAY	5.4919	6.1788e-20	2.4693e-18	37	1829	66	17621
3.Up	GO:0048037	cofactor binding	2.9839	6.8084e-20	2.7150e-18	83	1790	267	16652
2.Up-DOWN	TGCTGCT,MIR-15A,MIR-16,MIR-15B,MIR-195,MIR-424,MIR-497	TGCTGCT,MIR-15A,MIR-16,MIR-15B,MIR-195,MIR-424,MIR-497	1.9434	1.0765e-20	2.7571e-18	194	3191	568	17621
3.Up	GO:0015935	small ribosomal subunit	5.2794	7.9443e-20	3.1598e-18	38	1909	68	17744
3.Up	GO_HYDROGEN_TRANSPORT	GO_HYDROGEN_TRANSPORT	4.0465	7.9587e-20	3.1598e-18	53	1829	129	17621
2.Up-DOWN	GO:0070647	protein modification by small protein conjugation or removal	1.7549	1.2528e-20	3.1640e-18	272	2998	890	16543
3.Up	26123	TCTN3 (tectonic family member 3)	2.7373	7.9966e-20	3.1680e-18	95	1871	313	16330
1.Down	PUJANA_BRCA1_PCC_NETWORK	PUJANA_BRCA1_PCC_NETWORK	1.6287	8.7562e-21	3.3172e-18	387	2823	1566	17621
3.Up	GO:0046907	intracellular transport	1.8599	8.6196e-20	3.4000e-18	249	1824	1296	16543
3.Up	GSE22886_NEUTROPHIL_VS_DC_DN	GSE22886_NEUTROPHIL_VS_DC_DN	3.4158	8.6161e-20	3.4000e-18	67	1829	194	17621
3.Up	4704	NDUFA9 (NADH:ubiquinone oxidoreductase subunit A9)	4.8558	8.6670e-20	3.4113e-18	41	1871	75	16330
3.Up	GO:0006401	RNA catabolic process	3.0988	8.7584e-20	3.4357e-18	77	1824	232	16543
3.Up	6202	RPS8 (ribosomal protein S8)	2.9075	8.7667e-20	3.4357e-18	85	1871	263	16330
1.Down	LEE_BMP2_TARGETS_DN	LEE_BMP2_TARGETS_DN	1.8525	9.4869e-21	3.5206e-18	236	2823	827	17621
3.Up	GO:0033365	protein localization to organelle	2.2718	1.2596e-19	4.9257e-18	140	1824	584	16543
1.Down	GO:1902589	single-organism organelle organization	1.6547	1.5858e-20	5.6715e-18	355	2716	1378	16543
1.Down	988	CDC5L (cell division cycle 5 like)	1.9529	1.5907e-20	5.6715e-18	192	2881	576	16330
1.Down	ZHANG_TLX_TARGETS_36HR_DN	ZHANG_TLX_TARGETS_36HR_DN	2.8665	1.6994e-20	5.9428e-18	82	2823	182	17621
3.Up	R-HSA-72312	rRNA processing	3.0790	1.7616e-19	6.8742e-18	75	1298	201	10293
2.Up-DOWN	GSE14769_UNSTIM_VS_60MIN_LPS_BMDM_DN	GSE14769_UNSTIM_VS_60MIN_LPS_BMDM_DN	2.6605	2.9770e-20	7.4156e-18	89	3191	188	17621
3.Up	4914	NTRK1 (neurotrophic receptor tyrosine kinase 1)	1.6900	1.9491e-19	7.5893e-18	349	1871	1951	16330
2.Up-DOWN	TTTGCAC,MIR-19A,MIR-19B	TTTGCAC,MIR-19A,MIR-19B	1.9995	3.0961e-20	7.6079e-18	174	3191	494	17621
3.Up	GSE29617_CTRL_VS_DAY3_TIV_FLU_VACCINE_PBMC_2008_DN	GSE29617_CTRL_VS_DAY3_TIV_FLU_VACCINE_PBMC_2008_DN	3.4744	1.9846e-19	7.7112e-18	64	1829	182	17621
3.Up	GO_VACUOLE	GO_VACUOLE	1.9419	2.1677e-19	8.4045e-18	213	1829	1120	17621
3.Up	7381	UQCRB (ubiquinol-cytochrome c reductase binding protein)	5.4424	2.3969e-19	9.2736e-18	35	1871	57	16330
3.Up	MORF_RAD21	MORF_RAD21	3.5388	2.4245e-19	9.3605e-18	62	1829	173	17621
2.Up-DOWN	GSE14769_UNSTIM_VS_40MIN_LPS_BMDM_DN	GSE14769_UNSTIM_VS_40MIN_LPS_BMDM_DN	2.6346	4.2048e-20	1.0195e-17	90	3191	192	17621
3.Up	4724	NDUFS4 (NADH:ubiquinone oxidoreductase subunit S4)	4.9449	2.7655e-19	1.0654e-17	39	1871	70	16330
3.Up	ko04142	Lysosome	3.6257	2.8106e-19	1.0782e-17	57	948	123	7094
3.Up	hsa04142	Lysosome	3.6257	2.8106e-19	1.0782e-17	57	948	123	7094
1.Down	R-HSA-1640170	Cell Cycle	1.9984	3.1968e-20	1.0968e-17	189	1657	623	10293
3.Up	ACEVEDO_LIVER_TUMOR_VS_NORMAL_ADJACENT_TISSUE_UP	ACEVEDO_LIVER_TUMOR_VS_NORMAL_ADJACENT_TISSUE_UP	2.1072	2.9938e-19	1.1461e-17	167	1829	802	17621
3.Up	R-HSA-6799198	Complex I biogenesis	5.4019	3.0737e-19	1.1742e-17	34	1298	51	10293
2.Up-DOWN	GO_DOUBLE_STRANDED_DNA_BINDING	GO_DOUBLE_STRANDED_DNA_BINDING	1.8122	5.3640e-20	1.2834e-17	233	3191	734	17621
3.Up	IGLESIAS_E2F_TARGETS_UP	IGLESIAS_E2F_TARGETS_UP	3.7805	3.4325e-19	1.3085e-17	56	1829	146	17621
3.Up	GO:0006818	hydrogen transport	3.7380	3.6627e-19	1.3934e-17	56	1824	139	16543
3.Up	MORF_EIF4A2	MORF_EIF4A2	3.9239	4.1256e-19	1.5662e-17	53	1829	133	17621
3.Up	STEIN_ESRRA_TARGETS	STEIN_ESRRA_TARGETS	2.4093	4.2373e-19	1.6052e-17	120	1829	499	17621
3.Up	BERENJENO_TRANSFORMED_BY_RHOA_DN	BERENJENO_TRANSFORMED_BY_RHOA_DN	2.6462	4.3514e-19	1.6450e-17	99	1829	373	17621
3.Up	GO_MEMBRANE_ORGANIZATION	GO_MEMBRANE_ORGANIZATION	2.0715	4.4971e-19	1.6966e-17	173	1829	846	17621
2.Up-DOWN	KRIGE_RESPONSE_TO_TOSEDOSTAT_6HR_UP	KRIGE_RESPONSE_TO_TOSEDOSTAT_6HR_UP	1.7537	7.8192e-20	1.8465e-17	259	3191	845	17621
2.Up-DOWN	DACOSTA_UV_RESPONSE_VIA_ERCC3_DN	DACOSTA_UV_RESPONSE_VIA_ERCC3_DN	1.7629	8.0016e-20	1.8654e-17	254	3191	824	17621
3.Up	6175	RPLP0 (ribosomal protein lateral stalk subunit P0)	3.2383	5.1572e-19	1.9416e-17	68	1871	188	16330
1.Down	GO_MITOTIC_NUCLEAR_DIVISION	GO_MITOTIC_NUCLEAR_DIVISION	2.3006	7.2609e-20	2.4450e-17	124	2823	345	17621
2.Up-DOWN	PICCALUGA_ANGIOIMMUNOBLASTIC_LYMPHOMA_DN	PICCALUGA_ANGIOIMMUNOBLASTIC_LYMPHOMA_DN	3.0233	1.0803e-19	2.4866e-17	68	3191	126	17621
1.Down	R-HSA-69278	Cell Cycle, Mitotic	2.0813	7.9917e-20	2.6422e-17	164	1657	516	10293
3.Up	FLECHNER_BIOPSY_KIDNEY_TRANSPLANT_OK_VS_DONOR_UP	FLECHNER_BIOPSY_KIDNEY_TRANSPLANT_OK_VS_DONOR_UP	2.3473	7.9995e-19	3.0054e-17	125	1829	534	17621
2.Up-DOWN	GSE19888_ADENOSINE_A3R_INH_PRETREAT_AND_ACT_BY_A3R_VS_A3R_INH_AND_TCELL_MEMBRANES_ACT_MAST_CELL_UP	GSE19888_ADENOSINE_A3R_INH_PRETREAT_AND_ACT_BY_A3R_VS_A3R_INH_AND_TCELL_MEMBRANES_ACT_MAST_CELL_UP	2.7237	1.3239e-19	3.0092e-17	82	3191	169	17621
3.Up	GO_MITOCHONDRION_ORGANIZATION	GO_MITOCHONDRION_ORGANIZATION	2.3291	8.5184e-19	3.1938e-17	127	1829	547	17621
3.Up	GO_COENZYME_BINDING	GO_COENZYME_BINDING	3.5002	8.6105e-19	3.2217e-17	61	1829	172	17621
3.Up	MARTENS_TRETINOIN_RESPONSE_DN	MARTENS_TRETINOIN_RESPONSE_DN	2.1392	8.6581e-19	3.2328e-17	156	1829	736	17621
3.Up	GO:0015992	proton transport	3.7232	9.2368e-19	3.4418e-17	55	1824	137	16543
1.Down	GO:0051301	cell division	2.0881	1.1671e-19	3.7896e-17	155	2716	466	16543
2.Up-DOWN	AGCACTT,MIR-93,MIR-302A,MIR-302B,MIR-302C,MIR-302D,MIR-372,MIR-373,MIR-520E,MIR-520A,MIR-526B,MIR-520B,MIR-520C,MIR-520D	AGCACTT,MIR-93,MIR-302A,MIR-302B,MIR-302C,MIR-302D,MIR-372,MIR-373,MIR-520E,MIR-520A,MIR-526B,MIR-520B,MIR-520C,MIR-520D	2.2101	1.7407e-19	3.9077e-17	128	3191	327	17621
3.Up	GCM_CSNK2B	GCM_CSNK2B	4.4532	1.0707e-18	3.9816e-17	44	1829	97	17621
3.Up	GO:0044437	vacuolar part	2.4917	1.1253e-18	4.1762e-17	108	1909	417	17744
3.Up	GO_PROTEINACEOUS_EXTRACELLULAR_MATRIX	GO_PROTEINACEOUS_EXTRACELLULAR_MATRIX	2.6986	1.1393e-18	4.2195e-17	93	1829	343	17621
3.Up	BENPORATH_MYC_MAX_TARGETS	BENPORATH_MYC_MAX_TARGETS	2.1270	1.1786e-18	4.3560e-17	157	1829	745	17621
2.Up-DOWN	GO_SEQUENCE_SPECIFIC_DNA_BINDING	GO_SEQUENCE_SPECIFIC_DNA_BINDING	1.6893	2.0697e-19	4.5896e-17	291	3191	988	17621
2.Up-DOWN	GSE13485_CTRL_VS_DAY21_YF17D_VACCINE_PBMC_UP	GSE13485_CTRL_VS_DAY21_YF17D_VACCINE_PBMC_UP	2.6517	2.5647e-19	5.6188e-17	85	3191	180	17621
3.Up	MORF_PRDX3	MORF_PRDX3	4.7823	1.5531e-18	5.7284e-17	40	1829	82	17621
3.Up	GO:1902582	single-organism intracellular transport	2.2033	1.5743e-18	5.7949e-17	141	1824	606	16543
1.Down	IPR016024	ARM-type_fold	2.2914	1.8174e-19	5.7980e-17	122	2963	339	18428
3.Up	GO_ORGANIC_ACID_CATABOLIC_PROCESS	GO_ORGANIC_ACID_CATABOLIC_PROCESS	3.2775	1.8391e-18	6.7423e-17	66	1829	199	17621
3.Up	GO_CARBOXYLIC_ACID_CATABOLIC_PROCESS	GO_CARBOXYLIC_ACID_CATABOLIC_PROCESS	3.2775	1.8391e-18	6.7423e-17	66	1829	199	17621
2.Up-DOWN	TTGCACT,MIR-130A,MIR-301,MIR-130B	TTGCACT,MIR-130A,MIR-301,MIR-130B	2.1145	3.1291e-19	6.7737e-17	141	3191	377	17621
3.Up	GO_ORGANIC_CYCLIC_COMPOUND_CATABOLIC_PROCESS	GO_ORGANIC_CYCLIC_COMPOUND_CATABOLIC_PROCESS	2.5309	1.8960e-18	6.9369e-17	104	1829	410	17621
3.Up	8453	CUL2 (cullin 2)	2.3992	1.9987e-18	7.2982e-17	114	1871	430	16330
5.Up-down	MEISSNER_BRAIN_HCP_WITH_H3K4ME3_AND_H3K27ME3	MEISSNER_BRAIN_HCP_WITH_H3K4ME3_AND_H3K27ME3	2.3032	4.2013e-21	7.6397e-17	161	1294	1024	17621
1.Down	R-HSA-199991	Membrane Trafficking	1.9794	2.5886e-19	8.1157e-17	184	1657	611	10293
3.Up	3.40.30.10	-	3.9888	2.2614e-18	8.2407e-17	50	1106	123	10485
3.Up	515	ATP5F1 (ATP synthase, H+ transporting, mitochondrial Fo complex subunit B1)	4.2115	2.4220e-18	8.8082e-17	45	1871	95	16330
1.Down	DAZARD_UV_RESPONSE_CLUSTER_G6	DAZARD_UV_RESPONSE_CLUSTER_G6	3.0408	2.8686e-19	8.8412e-17	69	2823	144	17621
1.Down	GO_CHROMOSOME	GO_CHROMOSOME	1.8137	2.9603e-19	8.9717e-17	232	2823	829	17621
3.Up	GSE9509_10MIN_VS_30MIN_LPS_STIM_IL10_KO_MACROPHAGE_UP	GSE9509_10MIN_VS_30MIN_LPS_STIM_IL10_KO_MACROPHAGE_UP	3.3266	2.4840e-18	9.0156e-17	64	1829	190	17621
3.Up	7283	TUBG1 (tubulin gamma 1)	2.9508	2.5228e-18	9.1383e-17	76	1871	231	16330
3.Up	IPR012336	Thioredoxin-like_fold	3.8908	2.6012e-18	9.4036e-17	51	1925	128	18428
2.Up-DOWN	GO:1990234	transferase complex	1.7930	4.4469e-19	9.5132e-17	230	3161	744	17744
3.Up	GO:0015031	protein transport	1.8380	2.8014e-18	1.0107e-16	235	1824	1232	16543
2.Up-DOWN	CSR_EARLY_UP.V1_UP	CSR_EARLY_UP.V1_UP	2.7855	4.9883e-19	1.0547e-16	76	3191	153	17621
2.Up-DOWN	GO:0000988	transcription factor activity, protein binding	1.8588	5.1771e-19	1.0821e-16	201	3084	602	16652
3.Up	GNF2_DAP3	GNF2_DAP3	4.0671	3.0778e-18	1.1083e-16	48	1829	116	17621
3.Up	GO:0032787	monocarboxylic acid metabolic process	2.3154	3.0924e-18	1.1113e-16	123	1824	501	16543
3.Up	WONG_EMBRYONIC_STEM_CELL_CORE	WONG_EMBRYONIC_STEM_CELL_CORE	2.7034	3.4157e-18	1.2251e-16	90	1829	331	17621
3.Up	6647	SOD1 (superoxide dismutase 1, soluble)	3.4742	3.7416e-18	1.3393e-16	58	1871	149	16330
3.Up	GO_EXTRACELLULAR_MATRIX_COMPONENT	GO_EXTRACELLULAR_MATRIX_COMPONENT	3.9813	4.0484e-18	1.4463e-16	49	1829	121	17621
3.Up	GO_SINGLE_ORGANISM_CELLULAR_LOCALIZATION	GO_SINGLE_ORGANISM_CELLULAR_LOCALIZATION	2.0261	4.1213e-18	1.4694e-16	173	1829	864	17621
3.Up	R-HSA-72662	Activation of the mRNA upon binding of the cap-binding complex and eIFs, and subsequent binding to 43S	4.7645	4.4000e-18	1.5657e-16	37	1298	63	10293
1.Down	PS00028	ZINC_FINGER_C2H2_1	1.8678	5.3825e-19	1.6045e-16	214	1916	754	11955
3.Up	TAKAO_RESPONSE_TO_UVB_RADIATION_UP	TAKAO_RESPONSE_TO_UVB_RADIATION_UP	4.6679	4.6440e-18	1.6493e-16	40	1829	84	17621
3.Up	154	ADRB2 (adrenoceptor beta 2)	2.8189	4.6641e-18	1.6533e-16	81	1871	258	16330
3.Up	DAIRKEE_TERT_TARGETS_UP	DAIRKEE_TERT_TARGETS_UP	2.6601	4.6757e-18	1.6541e-16	92	1829	344	17621
2.Up-DOWN	GO:0031328	positive regulation of cellular biosynthetic process	1.5279	8.2559e-19	1.7060e-16	446	2998	1698	16543
2.Up-DOWN	GO:0016569	covalent chromatin modification	1.9880	8.4909e-19	1.7348e-16	163	2998	465	16543
3.Up	GO_MACROMOLECULAR_COMPLEX_ASSEMBLY	GO_MACROMOLECULAR_COMPLEX_ASSEMBLY	1.8294	5.0118e-18	1.7696e-16	237	1829	1326	17621
3.Up	5071	PARK2 (parkin RBR E3 ubiquitin protein ligase)	2.4202	5.1450e-18	1.8131e-16	109	1871	407	16330
1.Down	6045	RNF2 (ring finger protein 2)	1.8162	6.3536e-19	1.8634e-16	220	2881	711	16330
2.Up-DOWN	CTTTGT_V$LEF1_Q2	CTTTGT_V$LEF1_Q2	1.5047	9.2250e-19	1.8639e-16	478	3191	1847	17621
3.Up	GO_OXIDOREDUCTASE_ACTIVITY_ACTING_ON_NAD_P_H_QUINONE_OR_SIMILAR_COMPOUND_AS_ACCEPTOR	GO_OXIDOREDUCTASE_ACTIVITY_ACTING_ON_NAD_P_H_QUINONE_OR_SIMILAR_COMPOUND_AS_ACCEPTOR	5.8253	5.4320e-18	1.9068e-16	31	1829	52	17621
3.Up	CHNG_MULTIPLE_MYELOMA_HYPERPLOID_UP	CHNG_MULTIPLE_MYELOMA_HYPERPLOID_UP	5.8253	5.4320e-18	1.9068e-16	31	1829	52	17621
1.Down	GO_CELL_DIVISION	GO_CELL_DIVISION	2.1093	6.7016e-19	1.9343e-16	145	2823	441	17621
1.Down	23363	OBSL1 (obscurin like 1)	1.8755	7.5593e-19	2.1478e-16	197	2881	615	16330
2.Up-DOWN	GO:0000989	transcription factor activity, transcription factor binding	1.8547	1.1828e-18	2.3636e-16	198	3084	594	16652
3.Up	GO_MACROMOLECULE_CATABOLIC_PROCESS	GO_MACROMOLECULE_CATABOLIC_PROCESS	1.9937	7.6365e-18	2.6756e-16	178	1829	904	17621
2.Up-DOWN	GSE19923_WT_VS_HEB_AND_E2A_KO_DP_THYMOCYTE_DN	GSE19923_WT_VS_HEB_AND_E2A_KO_DP_THYMOCYTE_DN	2.5475	1.5551e-18	3.0737e-16	88	3191	194	17621
3.Up	GO_VACUOLAR_PART	GO_VACUOLAR_PART	2.1631	9.0538e-18	3.1660e-16	142	1829	660	17621
3.Up	GO_INTERSPECIES_INTERACTION_BETWEEN_ORGANISMS	GO_INTERSPECIES_INTERACTION_BETWEEN_ORGANISMS	2.1866	9.5584e-18	3.3297e-16	138	1829	634	17621
3.Up	GO_SYMBIOSIS_ENCOMPASSING_MUTUALISM_THROUGH_PARASITISM	GO_SYMBIOSIS_ENCOMPASSING_MUTUALISM_THROUGH_PARASITISM	2.1866	9.5584e-18	3.3297e-16	138	1829	634	17621
3.Up	GO:0016032	viral process	2.1900	9.7186e-18	3.3790e-16	136	1824	587	16543
3.Up	R-HSA-72702	Ribosomal scanning and start codon recognition	4.7849	1.0009e-17	3.4732e-16	36	1298	61	10293
3.Up	GSE21927_SPLEEN_C57BL6_VS_4T1_TUMOR_BALBC_MONOCYTES_UP	GSE21927_SPLEEN_C57BL6_VS_4T1_TUMOR_BALBC_MONOCYTES_UP	3.2404	1.1041e-17	3.8243e-16	64	1829	195	17621
2.Up-DOWN	GSE17974_1.5H_VS_72H_IL4_AND_ANTI_IL12_ACT_CD4_TCELL_UP	GSE17974_1.5H_VS_72H_IL4_AND_ANTI_IL12_ACT_CD4_TCELL_UP	2.6294	1.9978e-18	3.8796e-16	82	3191	175	17621
2.Up-DOWN	GO_TRANSCRIPTION_FACTOR_ACTIVITY_PROTEIN_BINDING	GO_TRANSCRIPTION_FACTOR_ACTIVITY_PROTEIN_BINDING	1.8796	2.0055e-18	3.8796e-16	188	3191	568	17621
3.Up	GO_RRNA_METABOLIC_PROCESS	GO_RRNA_METABOLIC_PROCESS	2.9854	1.1435e-17	3.9532e-16	73	1829	242	17621
3.Up	GO_CELLULAR_PROTEIN_COMPLEX_ASSEMBLY	GO_CELLULAR_PROTEIN_COMPLEX_ASSEMBLY	2.7002	1.2637e-17	4.3604e-16	87	1829	320	17621
2.Up-DOWN	GO:0043565	sequence-specific DNA binding	1.6363	2.3760e-18	4.5479e-16	309	3084	1061	16652
3.Up	GO_OXIDOREDUCTASE_ACTIVITY_ACTING_ON_NAD_P_H	GO_OXIDOREDUCTASE_ACTIVITY_ACTING_ON_NAD_P_H	4.4666	1.3380e-17	4.6081e-16	41	1829	90	17621
3.Up	MODULE_2	MODULE_2	2.5615	1.4278e-17	4.9080e-16	96	1829	373	17621
3.Up	GO_EXTRACELLULAR_SPACE	GO_EXTRACELLULAR_SPACE	1.8303	1.4719e-17	5.0423e-16	229	1829	1278	17621
3.Up	KAAB_HEART_ATRIUM_VS_VENTRICLE_UP	KAAB_HEART_ATRIUM_VS_VENTRICLE_UP	2.9730	1.4724e-17	5.0423e-16	73	1829	243	17621
1.Down	GO:0005815	microtubule organizing center	1.9070	1.8376e-18	5.1408e-16	188	2827	639	17744
2.Up-DOWN	GO:0009891	positive regulation of biosynthetic process	1.5151	2.7330e-18	5.1769e-16	450	2998	1727	16543
3.Up	8454	CUL1 (cullin 1)	2.0891	1.6313e-17	5.5758e-16	150	1871	654	16330
2.Up-DOWN	TGTTTAC,MIR-30A-5P,MIR-30C,MIR-30D,MIR-30B,MIR-30E-5P	TGTTTAC,MIR-30A-5P,MIR-30C,MIR-30D,MIR-30B,MIR-30E-5P	1.8851	3.1359e-18	5.8787e-16	184	3191	554	17621
3.Up	GO:0050662	coenzyme binding	3.2650	1.7765e-17	6.0609e-16	62	1790	181	16652
3.Up	GO:0016054	organic acid catabolic process	3.0166	1.7893e-17	6.0816e-16	70	1824	216	16543
3.Up	GO:0046395	carboxylic acid catabolic process	3.0166	1.7893e-17	6.0816e-16	70	1824	216	16543
2.Up-DOWN	GO:0016567	protein ubiquitination	1.8215	3.3019e-18	6.1267e-16	206	2998	644	16543
2.Up-DOWN	GO:0032446	protein modification by small protein conjugation	1.7557	3.3914e-18	6.2292e-16	234	2998	761	16543
2.Up-DOWN	UDAYAKUMAR_MED1_TARGETS_DN	UDAYAKUMAR_MED1_TARGETS_DN	2.4199	3.5406e-18	6.4382e-16	96	3191	223	17621
3.Up	GO:0034655	nucleobase-containing compound catabolic process	2.5495	1.9545e-17	6.6306e-16	95	1824	349	16543
3.Up	GO:0044764	multi-organism cellular process	2.1709	2.0743e-17	7.0241e-16	136	1824	592	16543
3.Up	ROME_INSULIN_TARGETS_IN_MUSCLE_UP	ROME_INSULIN_TARGETS_IN_MUSCLE_UP	2.4731	2.0981e-17	7.0883e-16	102	1829	411	17621
3.Up	R-HSA-72649	Translation initiation complex formation	4.7073	2.1011e-17	7.0883e-16	36	1298	62	10293
3.Up	GO:0045184	establishment of protein localization	1.7778	2.1214e-17	7.1436e-16	249	1824	1351	16543
3.Up	HOSHIDA_LIVER_CANCER_SUBCLASS_S1	HOSHIDA_LIVER_CANCER_SUBCLASS_S1	3.0009	2.2617e-17	7.6022e-16	71	1829	234	17621
1.Down	RCGCANGCGY_V$NRF1_Q6	RCGCANGCGY_V$NRF1_Q6	1.7767	2.9433e-18	8.1092e-16	234	2823	853	17621
3.Up	GSE14000_TRANSLATED_RNA_VS_MRNA_DC_DN	GSE14000_TRANSLATED_RNA_VS_MRNA_DC_DN	3.4023	2.6332e-17	8.8345e-16	58	1829	168	17621
2.Up-DOWN	GO_POSITIVE_REGULATION_OF_BIOSYNTHETIC_PROCESS	GO_POSITIVE_REGULATION_OF_BIOSYNTHETIC_PROCESS	1.5053	5.0167e-18	9.0321e-16	453	3191	1745	17621
3.Up	13669	Eif3a (eukaryotic translation initiation factor 3, subunit A)	3.7090	2.7038e-17	9.0545e-16	50	1871	120	16330
1.Down	GO:0005819	spindle	2.3414	3.4353e-18	9.3235e-16	108	2827	296	17744
1.Down	GENTILE_UV_HIGH_DOSE_DN	GENTILE_UV_HIGH_DOSE_DN	2.3174	3.8978e-18	1.0423e-15	110	2823	303	17621
3.Up	MORF_ACP1	MORF_ACP1	3.1188	3.1880e-17	1.0656e-15	66	1829	209	17621
2.Up-DOWN	ACTGTGA,MIR-27A,MIR-27B	ACTGTGA,MIR-27A,MIR-27B	1.9794	6.1625e-18	1.0986e-15	156	3191	446	17621
3.Up	GO_SINGLE_ORGANISM_BIOSYNTHETIC_PROCESS	GO_SINGLE_ORGANISM_BIOSYNTHETIC_PROCESS	1.8212	3.4000e-17	1.1344e-15	227	1829	1272	17621
2.Up-DOWN	GSE23695_CD57_POS_VS_NEG_NK_CELL_DN	GSE23695_CD57_POS_VS_NEG_NK_CELL_DN	2.5276	6.7640e-18	1.1941e-15	86	3191	191	17621
3.Up	GO_MONOCARBOXYLIC_ACID_METABOLIC_PROCESS	GO_MONOCARBOXYLIC_ACID_METABOLIC_PROCESS	2.3415	3.5999e-17	1.1989e-15	113	1829	482	17621
2.Up-DOWN	GO:0000976	transcription regulatory region sequence-specific DNA binding	1.7799	7.5713e-18	1.3166e-15	216	3084	676	16652
2.Up-DOWN	GO_PROTEIN_MODIFICATION_BY_SMALL_PROTEIN_CONJUGATION_OR_REMOVAL	GO_PROTEIN_MODIFICATION_BY_SMALL_PROTEIN_CONJUGATION_OR_REMOVAL	1.7031	7.6022e-18	1.3166e-15	255	3191	855	17621
3.Up	GO_CELLULAR_MACROMOLECULE_LOCALIZATION	GO_CELLULAR_MACROMOLECULE_LOCALIZATION	1.8476	3.9655e-17	1.3182e-15	215	1829	1185	17621
3.Up	GO:0006461	protein complex assembly	1.8887	3.9867e-17	1.3229e-15	198	1824	1002	16543
1.Down	GO_TRANSFERASE_COMPLEX	GO_TRANSFERASE_COMPLEX	1.8698	5.1705e-18	1.3626e-15	194	2823	669	17621
2.Up-DOWN	GO:0045944	positive regulation of transcription from RNA polymerase II promoter	1.6474	8.4790e-18	1.4546e-15	292	2998	1017	16543
3.Up	GO:0070271	protein complex biogenesis	1.8867	4.4527e-17	1.4748e-15	198	1824	1003	16543
3.Up	GO:0043623	cellular protein complex assembly	2.4818	4.4652e-17	1.4763e-15	98	1824	370	16543
3.Up	6187	RPS2 (ribosomal protein S2)	2.7224	4.5136e-17	1.4896e-15	81	1871	267	16330
2.Up-DOWN	7514	XPO1 (exportin 1)	1.5603	9.0860e-18	1.5441e-15	360	3215	1221	16330
2.Up-DOWN	GO:0003690	double-stranded DNA binding	1.7211	1.0064e-17	1.6944e-15	242	3084	785	16652
2.Up-DOWN	FOSTER_TOLERANT_MACROPHAGE_DN	FOSTER_TOLERANT_MACROPHAGE_DN	2.0363	1.0302e-17	1.7187e-15	142	3191	394	17621
1.Down	GO:1990234	transferase complex	1.8241	6.7776e-18	1.7606e-15	209	2827	744	17744
1.Down	PS50157	ZINC_FINGER_C2H2_2	1.8470	7.5539e-18	1.9346e-15	206	1916	732	11955
1.Down	IPR007087	Znf_C2H2	1.8040	7.7178e-18	1.9492e-15	215	2963	766	18428
2.Up-DOWN	CHEN_HOXA5_TARGETS_9HR_UP	CHEN_HOXA5_TARGETS_9HR_UP	2.4536	1.2639e-17	2.0893e-15	90	3191	206	17621
3.Up	WELCSH_BRCA1_TARGETS_UP	WELCSH_BRCA1_TARGETS_UP	3.2020	6.5504e-17	2.1578e-15	62	1829	191	17621
3.Up	GO:0016655	oxidoreductase activity, acting on NAD(P)H, quinone or similar compound as acceptor	5.4170	6.7257e-17	2.2116e-15	31	1790	54	16652
4.Down-up	GO:0005739	mitochondrion	2.1279	1.2418e-19	2.2582e-15	190	1065	1643	17744
3.Up	GO_PROTEIN_COMPLEX_SUBUNIT_ORGANIZATION	GO_PROTEIN_COMPLEX_SUBUNIT_ORGANIZATION	1.7642	6.9956e-17	2.2962e-15	249	1829	1445	17621
3.Up	GO:0016651	oxidoreductase activity, acting on NAD(P)H	4.1154	7.1092e-17	2.3292e-15	43	1790	99	16652
2.Up-DOWN	GO:0006366	transcription from RNA polymerase II promoter	1.7567	1.4404e-17	2.3596e-15	224	2998	727	16543
2.Up-DOWN	TTGTTT_V$FOXO4_01	TTGTTT_V$FOXO4_01	1.4758	1.4550e-17	2.3622e-15	490	3191	1929	17621
3.Up	GO_PROTEIN_LOCALIZATION	GO_PROTEIN_LOCALIZATION	1.7026	7.4700e-17	2.4431e-15	286	1829	1730	17621
2.Up-DOWN	ZWANG_CLASS_3_TRANSIENTLY_INDUCED_BY_EGF	ZWANG_CLASS_3_TRANSIENTLY_INDUCED_BY_EGF	2.4338	1.5885e-17	2.5563e-15	91	3191	210	17621
2.Up-DOWN	GO:1990837	sequence-specific double-stranded DNA binding	1.7527	1.6667e-17	2.6405e-15	223	3084	709	16652
2.Up-DOWN	GSE36009_UNSTIM_VS_LPS_STIM_DC_DN	GSE36009_UNSTIM_VS_LPS_STIM_DC_DN	2.5556	1.6699e-17	2.6405e-15	82	3191	180	17621
3.Up	GO_ORGANONITROGEN_COMPOUND_CATABOLIC_PROCESS	GO_ORGANONITROGEN_COMPOUND_CATABOLIC_PROCESS	2.6249	8.1604e-17	2.6641e-15	87	1829	329	17621
1.Down	PUJANA_BRCA2_PCC_NETWORK	PUJANA_BRCA2_PCC_NETWORK	2.1178	1.0952e-17	2.7282e-15	133	2823	402	17621
3.Up	GO_COFACTOR_METABOLIC_PROCESS	GO_COFACTOR_METABOLIC_PROCESS	2.6520	9.2147e-17	3.0029e-15	85	1829	318	17621
3.Up	KIM_ALL_DISORDERS_DURATION_CORR_DN	KIM_ALL_DISORDERS_DURATION_CORR_DN	3.5766	9.3794e-17	3.0511e-15	52	1829	143	17621
2.Up-DOWN	KOINUMA_TARGETS_OF_SMAD2_OR_SMAD3	KOINUMA_TARGETS_OF_SMAD2_OR_SMAD3	1.7217	1.9758e-17	3.0972e-15	238	3191	788	17621
3.Up	6218	RPS17 (ribosomal protein S17)	4.1829	9.8119e-17	3.1861e-15	41	1871	87	16330
3.Up	LAIHO_COLORECTAL_CANCER_SERRATED_UP	LAIHO_COLORECTAL_CANCER_SERRATED_UP	4.0347	1.0349e-16	3.3546e-15	44	1829	107	17621
2.Up-DOWN	GO_TRANSCRIPTION_FROM_RNA_POLYMERASE_II_PROMOTER	GO_TRANSCRIPTION_FROM_RNA_POLYMERASE_II_PROMOTER	1.7638	2.2853e-17	3.5519e-15	217	3191	700	17621
1.Down	6117	RPA1 (replication protein A1)	1.9664	1.4956e-17	3.6750e-15	157	2881	465	16330
2.Up-DOWN	GSE21063_CTRL_VS_ANTI_IGM_STIM_BCELL_NFATC1_KO_8H_UP	GSE21063_CTRL_VS_ANTI_IGM_STIM_BCELL_NFATC1_KO_8H_UP	2.5413	2.5176e-17	3.8797e-15	82	3191	181	17621
2.Up-DOWN	GO_POSITIVE_REGULATION_OF_TRANSCRIPTION_FROM_RNA_POLYMERASE_II_PROMOTER	GO_POSITIVE_REGULATION_OF_TRANSCRIPTION_FROM_RNA_POLYMERASE_II_PROMOTER	1.6468	2.6693e-17	4.0788e-15	281	3191	976	17621
1.Down	22938	SNW1 (SNW domain containing 1)	1.9039	1.8135e-17	4.3969e-15	172	2881	527	16330
2.Up-DOWN	TATTATA,MIR-374	TATTATA,MIR-374	2.2308	3.0024e-17	4.5497e-15	109	3191	275	17621
3.Up	GSE22886_CTRL_VS_LPS_24H_DC_UP	GSE22886_CTRL_VS_LPS_24H_DC_UP	3.1519	1.5307e-16	4.9526e-15	62	1829	194	17621
2.Up-DOWN	GSE16266_CTRL_VS_LPS_STIM_MEF_UP	GSE16266_CTRL_VS_LPS_STIM_MEF_UP	2.5169	3.3229e-17	4.9937e-15	83	3191	185	17621
3.Up	MORF_ATOX1	MORF_ATOX1	4.6972	1.5616e-16	5.0436e-15	36	1829	75	17621
3.Up	GSE42088_2H_VS_24H_LEISHMANIA_INF_DC_UP	GSE42088_2H_VS_24H_LEISHMANIA_INF_DC_UP	3.1822	1.5880e-16	5.1184e-15	61	1829	189	17621
3.Up	GSE7509_UNSTIM_VS_FCGRIIB_STIM_MONOCYTE_UP	GSE7509_UNSTIM_VS_FCGRIIB_STIM_MONOCYTE_UP	3.4049	1.5904e-16	5.1184e-15	55	1829	159	17621
2.Up-DOWN	AATGTGA,MIR-23A,MIR-23B	AATGTGA,MIR-23A,MIR-23B	2.0102	3.6013e-17	5.3677e-15	142	3191	399	17621
3.Up	93185	IGSF8 (immunoglobulin superfamily member 8)	3.0746	1.6924e-16	5.4371e-15	63	1871	183	16330
2.Up-DOWN	PS50805	KRAB	2.0843	3.7571e-17	5.5544e-15	130	2192	351	11955
2.Up-DOWN	MITSIADES_RESPONSE_TO_APLIDIN_UP	MITSIADES_RESPONSE_TO_APLIDIN_UP	1.9988	3.8515e-17	5.6480e-15	144	3191	407	17621
3.Up	GO:0044403	symbiosis, encompassing mutualism through parasitism	2.0930	1.8001e-16	5.7729e-15	140	1824	632	16543
3.Up	9045	RPL14 (ribosomal protein L14)	2.8620	1.8229e-16	5.8360e-15	71	1871	222	16330
3.Up	GO:0051186	cofactor metabolic process	2.5343	1.8455e-16	5.8978e-15	90	1824	332	16543
1.Down	GO_UBIQUITIN_LIKE_PROTEIN_TRANSFERASE_ACTIVITY	GO_UBIQUITIN_LIKE_PROTEIN_TRANSFERASE_ACTIVITY	2.0919	2.5936e-17	6.2053e-15	134	2823	410	17621
1.Down	GO_CHROMOSOME_ORGANIZATION	GO_CHROMOSOME_ORGANIZATION	1.7167	2.6276e-17	6.2053e-15	249	2823	940	17621
3.Up	MODULE_1	MODULE_1	2.5320	1.9526e-16	6.2290e-15	91	1829	357	17621
2.Up-DOWN	RTAAACA_V$FREAC2_01	RTAAACA_V$FREAC2_01	1.6804	4.4357e-17	6.4527e-15	255	3191	866	17621
1.Down	GO_SPINDLE	GO_SPINDLE	2.3491	2.7747e-17	6.4685e-15	101	2823	274	17621
3.Up	155971	env (gp160; envelope glycoprotein)	1.7167	2.2783e-16	7.2555e-15	261	1871	1409	16330
3.Up	GO:0044419	interspecies interaction between organisms	2.0861	2.3785e-16	7.5612e-15	140	1824	634	16543
3.Up	KAECH_NAIVE_VS_DAY8_EFF_CD8_TCELL_DN	KAECH_NAIVE_VS_DAY8_EFF_CD8_TCELL_DN	3.1194	2.6630e-16	8.4511e-15	62	1829	196	17621
3.Up	ko04932	Non-alcoholic fatty liver disease (NAFLD)	3.1364	2.9338e-16	9.2781e-15	59	948	147	7094
3.Up	hsa04932	Non-alcoholic fatty liver disease (NAFLD)	3.1364	2.9338e-16	9.2781e-15	59	948	147	7094
3.Up	CHIANG_LIVER_CANCER_SUBCLASS_UNANNOTATED_DN	CHIANG_LIVER_CANCER_SUBCLASS_UNANNOTATED_DN	3.2118	2.9755e-16	9.3934e-15	59	1829	181	17621
3.Up	MILI_PSEUDOPODIA_HAPTOTAXIS_DN	MILI_PSEUDOPODIA_HAPTOTAXIS_DN	2.1290	3.0700e-16	9.6751e-15	133	1829	626	17621
2.Up-DOWN	GO:0003712	transcription cofactor activity	1.8456	7.1273e-17	1.0286e-14	179	3084	538	16652
3.Up	3383	ICAM1 (intercellular adhesion molecule 1)	3.3405	3.6477e-16	1.1476e-14	54	1871	144	16330
3.Up	GO:0046700	heterocycle catabolic process	2.3837	3.9271e-16	1.2333e-14	100	1824	393	16543
3.Up	GO:0034613	cellular protein localization	1.7841	4.1779e-16	1.3099e-14	223	1824	1198	16543
2.Up-DOWN	IPR001909	KRAB	2.0346	9.4426e-17	1.3520e-14	133	3359	366	18428
1.Down	GO:0006397	mRNA processing	2.0237	6.3563e-17	1.4631e-14	142	2716	439	16543
2.Up-DOWN	CTTTGTA,MIR-524	CTTTGTA,MIR-524	1.9736	1.0350e-16	1.4703e-14	145	3191	415	17621
2.Up-DOWN	PF01352	KRAB	2.0410	1.1057e-16	1.5586e-14	131	3110	355	16832
1.Down	GO_MICROTUBULE_ORGANIZING_CENTER	GO_MICROTUBULE_ORGANIZING_CENTER	1.8961	7.1465e-17	1.6244e-14	172	2823	583	17621
1.Down	GO:0030529	intracellular ribonucleoprotein complex	1.7966	7.4576e-17	1.6742e-14	205	2827	740	17744
3.Up	7417	VDAC2 (voltage dependent anion channel 2)	3.5869	5.5250e-16	1.7292e-14	48	1871	119	16330
1.Down	GO:1990904	ribonucleoprotein complex	1.7940	8.7350e-17	1.9370e-14	205	2827	741	17744
2.Up-DOWN	BILD_E2F3_ONCOGENIC_SIGNATURE	BILD_E2F3_ONCOGENIC_SIGNATURE	2.3420	1.4243e-16	1.9923e-14	93	3191	223	17621
3.Up	6233	RPS27A (ribosomal protein S27a)	3.6830	6.5047e-16	2.0323e-14	46	1871	111	16330
1.Down	GO:0051726	regulation of cell cycle	1.6794	9.4873e-17	2.0785e-14	260	2716	981	16543
3.Up	GSE25123_WT_VS_PPARG_KO_MACROPHAGE_DN	GSE25123_WT_VS_PPARG_KO_MACROPHAGE_DN	3.1283	6.6990e-16	2.0894e-14	60	1829	189	17621
2.Up-DOWN	GO:0005730	nucleolus	1.6776	1.6093e-16	2.2339e-14	248	3161	857	17744
2.Up-DOWN	CAGTGTT,MIR-141,MIR-200A	CAGTGTT,MIR-141,MIR-200A	2.1464	1.6718e-16	2.3030e-14	114	3191	299	17621
3.Up	GO:1901361	organic cyclic compound catabolic process	2.3010	7.5203e-16	2.3416e-14	106	1824	432	16543
1.Down	IPR011989	ARM-like	2.4542	1.1139e-16	2.4114e-14	88	2963	227	18428
3.Up	GO_NAD_BINDING	GO_NAD_BINDING	5.4434	7.7732e-16	2.4162e-14	29	1829	52	17621
1.Down	GO_MRNA_PROCESSING	GO_MRNA_PROCESSING	2.0695	1.1389e-16	2.4363e-14	132	2823	408	17621
3.Up	GCM_APEX1	GCM_APEX1	3.8535	7.8982e-16	2.4509e-14	44	1829	112	17621
2.Up-DOWN	BLALOCK_ALZHEIMERS_DISEASE_UP	BLALOCK_ALZHEIMERS_DISEASE_UP	1.4940	1.8432e-16	2.5200e-14	420	3191	1623	17621
3.Up	9218	VAPA (VAMP associated protein A)	2.8787	8.6642e-16	2.6840e-14	67	1871	208	16330
2.Up-DOWN	GO_PROTEIN_UBIQUITINATION	GO_PROTEIN_UBIQUITINATION	1.7892	2.1151e-16	2.8703e-14	193	3191	612	17621
3.Up	GO:0044420	extracellular matrix component	3.6882	9.8260e-16	3.0387e-14	46	1909	118	17744
3.Up	GO:0019439	aromatic compound catabolic process	2.3417	9.8805e-16	3.0504e-14	101	1824	404	16543
2.Up-DOWN	DACOSTA_UV_RESPONSE_VIA_ERCC3_COMMON_DN	DACOSTA_UV_RESPONSE_VIA_ERCC3_COMMON_DN	1.9010	2.3904e-16	3.2197e-14	158	3191	470	17621
1.Down	LASTOWSKA_NEUROBLASTOMA_COPY_NUMBER_DN	LASTOWSKA_NEUROBLASTOMA_COPY_NUMBER_DN	1.7943	1.5599e-16	3.2983e-14	201	2823	722	17621
2.Up-DOWN	GSE3920_IFNA_VS_IFNG_TREATED_ENDOTHELIAL_CELL_UP	GSE3920_IFNA_VS_IFNG_TREATED_ENDOTHELIAL_CELL_UP	2.6043	2.4882e-16	3.3268e-14	73	3191	157	17621
3.Up	GO:0070727	cellular macromolecule localization	1.7682	1.0891e-15	3.3568e-14	223	1824	1208	16543
3.Up	GSE33162_UNTREATED_VS_4H_LPS_STIM_HDAC3_KO_MACROPHAGE_UP	GSE33162_UNTREATED_VS_4H_LPS_STIM_HDAC3_KO_MACROPHAGE_UP	3.0952	1.1581e-15	3.5632e-14	60	1829	191	17621
3.Up	8065	CUL5 (cullin 5)	2.2969	1.2004e-15	3.6871e-14	104	1871	408	16330
1.Down	GO:0000280	nuclear division	1.9327	1.8350e-16	3.8354e-14	157	2716	509	16543
1.Down	GO:0000775	chromosome, centromeric region	2.6221	1.8772e-16	3.8789e-14	76	2827	185	17744
3.Up	2108	ETFA (electron transfer flavoprotein alpha subunit)	4.2584	1.3952e-15	4.2784e-14	37	1871	77	16330
3.Up	GO:0051649	establishment of localization in cell	1.6909	1.4411e-15	4.4116e-14	263	1824	1499	16543
1.Down	79885	HDAC11 (histone deacetylase 11)	2.8094	2.2337e-16	4.5639e-14	64	2881	131	16330
3.Up	1738	DLD (dihydrolipoamide dehydrogenase)	4.1587	1.5716e-15	4.8030e-14	38	1871	81	16330
2.Up-DOWN	DAZARD_RESPONSE_TO_UV_SCC_DN	DAZARD_RESPONSE_TO_UV_SCC_DN	2.8423	3.6688e-16	4.8562e-14	61	3191	120	17621
2.Up-DOWN	PF13912	zf-C2H2_6	2.0673	3.6854e-16	4.8562e-14	122	3110	326	16832
3.Up	GSE17974_1H_VS_72H_UNTREATED_IN_VITRO_CD4_TCELL_DN	GSE17974_1H_VS_72H_UNTREATED_IN_VITRO_CD4_TCELL_DN	3.1380	1.6822e-15	5.1324e-14	58	1829	182	17621
2.Up-DOWN	ZWANG_TRANSIENTLY_UP_BY_1ST_EGF_PULSE_ONLY	ZWANG_TRANSIENTLY_UP_BY_1ST_EGF_PULSE_ONLY	1.4967	4.0354e-16	5.2791e-14	405	3191	1560	17621
3.Up	GSE26156_DOUBLE_POSITIVE_VS_CD4_SINGLE_POSITIVE_THYMOCYTE_DN	GSE26156_DOUBLE_POSITIVE_VS_CD4_SINGLE_POSITIVE_THYMOCYTE_DN	3.0360	1.8535e-15	5.6456e-14	61	1829	198	17621
3.Up	GO:0044270	cellular nitrogen compound catabolic process	2.3401	1.9161e-15	5.8264e-14	99	1824	396	16543
2.Up-DOWN	GSE6674_ANTI_IGM_VS_CPG_STIM_BCELL_UP	GSE6674_ANTI_IGM_VS_CPG_STIM_BCELL_UP	2.4547	4.5545e-16	5.9156e-14	81	3191	185	17621
2.Up-DOWN	GSE19888_CTRL_VS_A3R_INHIBITOR_TREATED_MAST_CELL_DN	GSE19888_CTRL_VS_A3R_INHIBITOR_TREATED_MAST_CELL_DN	2.5464	4.5945e-16	5.9252e-14	75	3191	165	17621
3.Up	GCM_PSME1	GCM_PSME1	4.3106	1.9648e-15	5.9645e-14	37	1829	84	17621
3.Up	REACTOME_METABOLISM_OF_AMINO_ACIDS_AND_DERIVATIVES	REACTOME_METABOLISM_OF_AMINO_ACIDS_AND_DERIVATIVES	3.0628	1.9830e-15	5.9997e-14	60	1829	193	17621
3.Up	GSE41978_KLRG1_HIGH_VS_LOW_EFFECTOR_CD8_TCELL_DN	GSE41978_KLRG1_HIGH_VS_LOW_EFFECTOR_CD8_TCELL_DN	3.0628	1.9830e-15	5.9997e-14	60	1829	193	17621
3.Up	4728	NDUFS8 (NADH:ubiquinone oxidoreductase core subunit S8)	5.0046	2.1004e-15	6.3444e-14	30	1871	53	16330
2.Up-DOWN	TGCACTT,MIR-519C,MIR-519B,MIR-519A	TGCACTT,MIR-519C,MIR-519B,MIR-519A	1.9353	5.3343e-16	6.8309e-14	146	3191	426	17621
1.Down	22981	NINL (ninein like)	2.4084	3.5472e-16	7.1669e-14	86	2881	206	16330
1.Down	R-HSA-5653656	Vesicle-mediated transport	1.8501	3.6037e-16	7.2010e-14	184	1657	651	10293
3.Up	GO_CELLULAR_AMINO_ACID_METABOLIC_PROCESS	GO_CELLULAR_AMINO_ACID_METABOLIC_PROCESS	2.5622	2.5077e-15	7.5621e-14	82	1829	317	17621
1.Down	GCCATNTTG_V$YY1_Q6	GCCATNTTG_V$YY1_Q6	2.0520	3.9359e-16	7.7793e-14	130	2823	405	17621
2.Up-DOWN	HALLMARK_P53_PATHWAY	HALLMARK_P53_PATHWAY	2.4036	6.1250e-16	7.7887e-14	84	3191	196	17621
3.Up	GO:0065003	macromolecular complex assembly	1.7116	2.5907e-15	7.7994e-14	245	1824	1375	16543
1.Down	IPR015880	Znf_C2H2-like	1.7737	4.1638e-16	8.1414e-14	202	2963	730	18428
2.Up-DOWN	IPR013083	Znf_RING/FYVE/PHD	1.8938	6.9154e-16	8.7326e-14	154	3359	456	18428
3.Up	TIEN_INTESTINE_PROBIOTICS_6HR_UP	TIEN_INTESTINE_PROBIOTICS_6HR_UP	5.2412	3.0118e-15	9.0524e-14	29	1829	54	17621
3.Up	2197	FAU (FAU, ubiquitin like and ribosomal protein S30 fusion)	4.8099	3.2815e-15	9.8467e-14	31	1871	57	16330
3.Up	SWEET_LUNG_CANCER_KRAS_UP	SWEET_LUNG_CANCER_KRAS_UP	2.2598	3.6920e-15	1.1060e-13	106	1829	467	17621
1.Down	GO:0016071	mRNA metabolic process	1.8232	5.7457e-16	1.1115e-13	182	2716	627	16543
3.Up	SCHUETZ_BREAST_CANCER_DUCTAL_INVASIVE_UP	SCHUETZ_BREAST_CANCER_DUCTAL_INVASIVE_UP	2.4997	3.7936e-15	1.1346e-13	85	1829	337	17621
3.Up	GSE42021_CD24LO_TREG_VS_CD24LO_TCONV_THYMUS_DN	GSE42021_CD24LO_TREG_VS_CD24LO_TCONV_THYMUS_DN	3.0866	3.8279e-15	1.1430e-13	58	1829	185	17621
3.Up	GO:0051287	NAD binding	5.1576	3.8762e-15	1.1555e-13	29	1790	53	16652
3.Up	R-HSA-1650814	Collagen biosynthesis and modifying enzymes	4.1660	3.9412e-15	1.1729e-13	36	1298	70	10293
3.Up	GO:1990542	mitochondrial transmembrane transport	4.4699	4.1817e-15	1.2425e-13	34	1824	70	16543
3.Up	GCM_PFN1	GCM_PFN1	5.3561	4.2431e-15	1.2587e-13	28	1829	51	17621
3.Up	HALLMARK_MYC_TARGETS_V1	HALLMARK_MYC_TARGETS_V1	3.0154	4.3667e-15	1.2932e-13	60	1829	196	17621
3.Up	483	ATP1B3 (ATPase Na+/K+ transporting subunit beta 3)	3.7648	4.3975e-15	1.3002e-13	42	1871	99	16330
3.Up	DAZARD_RESPONSE_TO_UV_SCC_UP	DAZARD_RESPONSE_TO_UV_SCC_UP	3.7638	4.4690e-15	1.3192e-13	43	1829	112	17621
2.Up-DOWN	GO:0033554	cellular response to stress	1.5052	1.0603e-15	1.3298e-13	383	2998	1467	16543
3.Up	6154	RPL26 (ribosomal protein L26)	3.8984	4.5651e-15	1.3454e-13	40	1871	91	16330
2.Up-DOWN	ACTTTAT,MIR-142-5P	ACTTTAT,MIR-142-5P	2.1593	1.0808e-15	1.3461e-13	106	3191	276	17621
1.Down	GO:0019787	ubiquitin-like protein transferase activity	1.9847	7.0366e-16	1.3469e-13	139	2750	435	16652
3.Up	GSE26030_TH1_VS_TH17_RESTIMULATED_DAY15_POST_POLARIZATION_DN	GSE26030_TH1_VS_TH17_RESTIMULATED_DAY15_POST_POLARIZATION_DN	3.0419	4.6944e-15	1.3813e-13	59	1829	191	17621
1.Down	BUYTAERT_PHOTODYNAMIC_THERAPY_STRESS_UP	BUYTAERT_PHOTODYNAMIC_THERAPY_STRESS_UP	1.7469	7.5569e-16	1.4243e-13	210	2823	775	17621
1.Down	NUYTTEN_EZH2_TARGETS_DN	NUYTTEN_EZH2_TARGETS_DN	1.6789	7.5979e-16	1.4243e-13	244	2823	940	17621
2.Up-DOWN	GARGALOVIC_RESPONSE_TO_OXIDIZED_PHOSPHOLIPIDS_TURQUOISE_UP	GARGALOVIC_RESPONSE_TO_OXIDIZED_PHOSPHOLIPIDS_TURQUOISE_UP	3.3609	1.2561e-15	1.5538e-13	44	3191	73	17621
3.Up	1915	EEF1A1 (eukaryotic translation elongation factor 1 alpha 1)	2.3138	5.9502e-15	1.7480e-13	97	1871	377	16330
3.Up	GSE3720_UNSTIM_VS_PMA_STIM_VD2_GAMMADELTA_TCELL_UP	GSE3720_UNSTIM_VS_PMA_STIM_VD2_GAMMADELTA_TCELL_UP	3.1989	5.9694e-15	1.7508e-13	54	1829	166	17621
2.Up-DOWN	GO_NUCLEOLUS	GO_NUCLEOLUS	1.6662	1.4475e-15	1.7785e-13	236	3191	806	17621
3.Up	GO:0061024	membrane organization	1.8570	6.1244e-15	1.7933e-13	177	1824	905	16543
2.Up-DOWN	GSE17974_0.5H_VS_72H_IL4_AND_ANTI_IL12_ACT_CD4_TCELL_UP	GSE17974_0.5H_VS_72H_IL4_AND_ANTI_IL12_ACT_CD4_TCELL_UP	2.4554	1.5023e-15	1.8335e-13	78	3191	178	17621
3.Up	GO:0009142	nucleoside triphosphate biosynthetic process	4.5310	6.2910e-15	1.8392e-13	33	1824	67	16543
3.Up	ALONSO_METASTASIS_UP	ALONSO_METASTASIS_UP	3.0533	6.5412e-15	1.9092e-13	58	1829	187	17621
3.Up	GO_SULFUR_COMPOUND_METABOLIC_PROCESS	GO_SULFUR_COMPOUND_METABOLIC_PROCESS	2.4634	6.5580e-15	1.9111e-13	86	1829	346	17621
1.Down	GO_PROTEIN_UBIQUITINATION	GO_PROTEIN_UBIQUITINATION	1.8367	1.0336e-15	1.9178e-13	175	2823	612	17621
1.Down	GO:0098687	chromosomal region	2.1317	1.1244e-15	2.0652e-13	114	2827	343	17744
3.Up	3958	LGALS3 (galectin 3)	3.0412	7.1821e-15	2.0896e-13	57	1871	167	16330
3.Up	3783746	EBNA-LP (EBNA-LP protein)	3.1423	7.3768e-15	2.1428e-13	54	1871	153	16330
1.Down	GO:0048285	organelle fission	1.8782	1.3046e-15	2.3723e-13	161	2716	537	16543
1.Down	GO_REGULATION_OF_CELL_CYCLE	GO_REGULATION_OF_CELL_CYCLE	1.6830	1.3635e-15	2.4548e-13	237	2823	910	17621
3.Up	GSE42088_UNINF_VS_LEISHMANIA_INF_DC_2H_DN	GSE42088_UNINF_VS_LEISHMANIA_INF_DC_2H_DN	3.0369	8.5201e-15	2.4710e-13	58	1829	188	17621
2.Up-DOWN	AACTTT_UNKNOWN	AACTTT_UNKNOWN	1.4561	2.0607e-15	2.4981e-13	447	3191	1773	17621
3.Up	GO:0005578	proteinaceous extracellular matrix	2.4297	8.7044e-15	2.5204e-13	87	1909	342	17744
3.Up	481	ATP1B1 (ATPase Na+/K+ transporting subunit beta 1)	4.2453	8.9009e-15	2.5691e-13	35	1871	73	16330
3.Up	7386	UQCRFS1 (ubiquinol-cytochrome c reductase, Rieske iron-sulfur polypeptide 1)	4.2453	8.9009e-15	2.5691e-13	35	1871	73	16330
3.Up	GSE17721_CTRL_VS_POLYIC_8H_BMDC_UP	GSE17721_CTRL_VS_POLYIC_8H_BMDC_UP	3.0652	9.1005e-15	2.6226e-13	57	1829	183	17621
3.Up	10987	COPS5 (COP9 signalosome subunit 5)	1.8949	9.3901e-15	2.6975e-13	162	1871	778	16330
3.Up	ZHONG_SECRETOME_OF_LUNG_CANCER_AND_MACROPHAGE	ZHONG_SECRETOME_OF_LUNG_CANCER_AND_MACROPHAGE	4.4313	9.3866e-15	2.6975e-13	34	1829	75	17621
3.Up	MODULE_8	MODULE_8	2.3254	9.9461e-15	2.8527e-13	96	1829	410	17621
3.Up	15194	Htt (huntingtin)	4.1410	9.9747e-15	2.8564e-13	36	1871	77	16330
3.Up	GO_PROTEIN_FOLDING	GO_PROTEIN_FOLDING	2.9091	1.0001e-14	2.8594e-13	62	1829	210	17621
3.Up	GO_RIBOSOME_BIOGENESIS	GO_RIBOSOME_BIOGENESIS	2.6001	1.0311e-14	2.9435e-13	76	1829	289	17621
2.Up-DOWN	GO_RNA_POLYMERASE_II_TRANSCRIPTION_FACTOR_ACTIVITY_SEQUENCE_SPECIFIC_DNA_BINDING	GO_RNA_POLYMERASE_II_TRANSCRIPTION_FACTOR_ACTIVITY_SEQUENCE_SPECIFIC_DNA_BINDING	1.7566	2.4944e-15	3.0039e-13	190	3191	613	17621
1.Down	GO:0005813	centrosome	1.9379	1.6999e-15	3.0305e-13	146	2827	485	17744
3.Up	GSE3720_UNSTIM_VS_PMA_STIM_VD1_GAMMADELTA_TCELL_UP	GSE3720_UNSTIM_VS_PMA_STIM_VD1_GAMMADELTA_TCELL_UP	3.1962	1.0869e-14	3.0979e-13	53	1829	163	17621
3.Up	GO:1901565	organonitrogen compound catabolic process	2.3672	1.1042e-14	3.1422e-13	91	1824	359	16543
1.Down	GSE2706_UNSTIM_VS_2H_R848_DC_UP	GSE2706_UNSTIM_VS_2H_R848_DC_UP	2.6173	1.8183e-15	3.2101e-13	71	2823	172	17621
6.DOWN-up	GRAESSMANN_RESPONSE_TO_MC_AND_DOXORUBICIN_DN	GRAESSMANN_RESPONSE_TO_MC_AND_DOXORUBICIN_DN	2.5549	3.5729e-17	3.2485e-13	104	1054	724	17621
3.Up	GO_CELLULAR_MACROMOLECULAR_COMPLEX_ASSEMBLY	GO_CELLULAR_MACROMOLECULAR_COMPLEX_ASSEMBLY	2.0167	1.2027e-14	3.4171e-13	136	1829	675	17621
1.Down	ATGTACA,MIR-493	ATGTACA,MIR-493	2.1860	1.9759e-15	3.4547e-13	105	2823	306	17621
3.Up	MODULE_60	MODULE_60	2.3289	1.2210e-14	3.4637e-13	95	1829	405	17621
2.Up-DOWN	GSE41176_UNSTIM_VS_ANTI_IGM_STIM_BCELL_24H_DN	GSE41176_UNSTIM_VS_ANTI_IGM_STIM_BCELL_24H_DN	2.3894	2.9086e-15	3.4796e-13	81	3191	190	17621
1.Down	GO:0016567	protein ubiquitination	1.7941	2.1489e-15	3.7215e-13	184	2716	644	16543
3.Up	GO:0042451	purine nucleoside biosynthetic process	4.0570	1.3303e-14	3.7622e-13	37	1824	84	16543
3.Up	GO:0046129	purine ribonucleoside biosynthetic process	4.0570	1.3303e-14	3.7622e-13	37	1824	84	16543
3.Up	KEGG_ECM_RECEPTOR_INTERACTION	KEGG_ECM_RECEPTOR_INTERACTION	4.1918	1.3406e-14	3.7854e-13	36	1829	84	17621
3.Up	GSE16266_CTRL_VS_HEATSHOCK_AND_LPS_STIM_MEF_UP	GSE16266_CTRL_VS_HEATSHOCK_AND_LPS_STIM_MEF_UP	3.0045	1.4354e-14	4.0466e-13	58	1829	190	17621
3.Up	YAO_TEMPORAL_RESPONSE_TO_PROGESTERONE_CLUSTER_12	YAO_TEMPORAL_RESPONSE_TO_PROGESTERONE_CLUSTER_12	4.3727	1.5304e-14	4.3080e-13	34	1829	76	17621
1.Down	10482	NXF1 (nuclear RNA export factor 1)	1.5756	2.5762e-15	4.4194e-13	299	2881	1118	16330
2.Up-DOWN	GTGCAAT,MIR-25,MIR-32,MIR-92,MIR-363,MIR-367	GTGCAAT,MIR-25,MIR-32,MIR-92,MIR-363,MIR-367	2.0878	3.7388e-15	4.4436e-13	111	3191	299	17621
3.Up	ACEVEDO_LIVER_CANCER_UP	ACEVEDO_LIVER_CANCER_UP	1.8726	1.5991e-14	4.4943e-13	168	1829	903	17621
2.Up-DOWN	GSE17974_CTRL_VS_ACT_IL4_AND_ANTI_IL12_12H_CD4_TCELL_UP	GSE17974_CTRL_VS_ACT_IL4_AND_ANTI_IL12_12H_CD4_TCELL_UP	2.4813	3.8712e-15	4.5710e-13	74	3191	167	17621
3.Up	MORF_AP3D1	MORF_AP3D1	3.5306	1.6791e-14	4.7118e-13	45	1829	125	17621
3.Up	CAIRO_HEPATOBLASTOMA_CLASSES_UP	CAIRO_HEPATOBLASTOMA_CLASSES_UP	2.0964	1.7020e-14	4.7688e-13	121	1829	576	17621
4.Down-up	GRAESSMANN_APOPTOSIS_BY_DOXORUBICIN_DN	GRAESSMANN_APOPTOSIS_BY_DOXORUBICIN_DN	2.0094	5.2949e-17	4.8141e-13	187	1066	1687	17621
3.Up	GO:0006364	rRNA processing	2.6109	1.9052e-14	5.3300e-13	73	1824	260	16543
1.Down	GO_MRNA_METABOLIC_PROCESS	GO_MRNA_METABOLIC_PROCESS	1.8455	3.1923e-15	5.4251e-13	166	2823	577	17621
3.Up	LANDIS_ERBB2_BREAST_TUMORS_324_DN	LANDIS_ERBB2_BREAST_TUMORS_324_DN	3.3178	2.0206e-14	5.6440e-13	49	1829	145	17621
3.Up	GO_CELLULAR_AMINO_ACID_CATABOLIC_PROCESS	GO_CELLULAR_AMINO_ACID_CATABOLIC_PROCESS	3.7533	2.0904e-14	5.8302e-13	41	1829	107	17621
2.Up-DOWN	GSE3920_UNTREATED_VS_IFNA_TREATED_FIBROBLAST_UP	GSE3920_UNTREATED_VS_IFNA_TREATED_FIBROBLAST_UP	2.5034	5.0624e-15	5.9390e-13	72	3191	161	17621
3.Up	6235	RPS29 (ribosomal protein S29)	4.5686	2.1727e-14	6.0411e-13	31	1871	60	16330
3.Up	4702	NDUFA8 (NADH:ubiquinone oxidoreductase subunit A8)	4.5686	2.1727e-14	6.0411e-13	31	1871	60	16330
2.Up-DOWN	GO:0016570	histone modification	2.0027	5.3269e-15	6.2092e-13	123	2998	346	16543
1.Down	TOYOTA_TARGETS_OF_MIR34B_AND_MIR34C	TOYOTA_TARGETS_OF_MIR34B_AND_MIR34C	2.0088	3.8766e-15	6.5270e-13	128	2823	407	17621
3.Up	GSE37301_MULTIPOTENT_PROGENITOR_VS_CD4_TCELL_DN	GSE37301_MULTIPOTENT_PROGENITOR_VS_CD4_TCELL_DN	2.9729	2.3960e-14	6.6517e-13	58	1829	192	17621
3.Up	GO:0009127	purine nucleoside monophosphate biosynthetic process	4.5959	2.4467e-14	6.7718e-13	31	1824	62	16543
3.Up	GO:0009168	purine ribonucleoside monophosphate biosynthetic process	4.5959	2.4467e-14	6.7718e-13	31	1824	62	16543
3.Up	KAAB_FAILED_HEART_ATRIUM_DN	KAAB_FAILED_HEART_ATRIUM_DN	3.3909	2.6272e-14	7.2603e-13	47	1829	136	17621
2.Up-DOWN	BROWNE_HCMV_INFECTION_20HR_UP	BROWNE_HCMV_INFECTION_20HR_UP	2.2349	6.3536e-15	7.3588e-13	92	3191	231	17621
3.Up	GSE37605_TREG_VS_TCONV_C57BL6_FOXP3_IRES_GFP_DN	GSE37605_TREG_VS_TCONV_C57BL6_FOXP3_IRES_GFP_DN	3.3412	2.7035e-14	7.4599e-13	48	1829	141	17621
3.Up	GO_RIBONUCLEOPROTEIN_COMPLEX_BIOGENESIS	GO_RIBONUCLEOPROTEIN_COMPLEX_BIOGENESIS	2.2998	2.7272e-14	7.5140e-13	95	1829	410	17621
1.Down	REACTOME_CELL_CYCLE_MITOTIC	REACTOME_CELL_CYCLE_MITOTIC	2.1790	4.5111e-15	7.5256e-13	103	2823	301	17621
3.Up	GO:0009201	ribonucleoside triphosphate biosynthetic process	4.8433	2.7716e-14	7.6247e-13	29	1824	55	16543
3.Up	GSE23505_IL6_IL1_VS_IL6_IL1_TGFB_TREATED_CD4_TCELL_DN	GSE23505_IL6_IL1_VS_IL6_IL1_TGFB_TREATED_CD4_TCELL_DN	3.0264	2.8042e-14	7.6910e-13	56	1829	182	17621
3.Up	GSE17721_PAM3CSK4_VS_CPG_12H_BMDC_UP	GSE17721_PAM3CSK4_VS_CPG_12H_BMDC_UP	3.0264	2.8042e-14	7.6910e-13	56	1829	182	17621
2.Up-DOWN	GSE14769_UNSTIM_VS_80MIN_LPS_BMDM_DN	GSE14769_UNSTIM_VS_80MIN_LPS_BMDM_DN	2.3718	6.9830e-15	8.0366e-13	80	3191	189	17621
3.Up	REACTOME_COLLAGEN_FORMATION	REACTOME_COLLAGEN_FORMATION	5.0576	2.9644e-14	8.1182e-13	28	1829	54	17621
1.Down	GO_RIBONUCLEOPROTEIN_COMPLEX	GO_RIBONUCLEOPROTEIN_COMPLEX	1.7728	5.0479e-15	8.3446e-13	187	2823	678	17621
3.Up	GSE36826_NORMAL_VS_STAPH_AUREUS_INF_SKIN_DN	GSE36826_NORMAL_VS_STAPH_AUREUS_INF_SKIN_DN	2.9573	3.0852e-14	8.4236e-13	58	1829	193	17621
3.Up	GSE29618_BCELL_VS_MDC_DN	GSE29618_BCELL_VS_MDC_DN	2.9573	3.0852e-14	8.4236e-13	58	1829	193	17621
3.Up	7086	TKT (transketolase)	3.2812	3.1959e-14	8.6997e-13	48	1871	130	16330
3.Up	3945	LDHB (lactate dehydrogenase B)	3.2812	3.1959e-14	8.6997e-13	48	1871	130	16330
3.Up	GO:1902580	single-organism cellular localization	1.8656	3.2830e-14	8.9236e-13	164	1824	832	16543
1.Down	GCACTTT,MIR-17-5P,MIR-20A,MIR-106A,MIR-106B,MIR-20B,MIR-519D	GCACTTT,MIR-17-5P,MIR-20A,MIR-106A,MIR-106B,MIR-20B,MIR-519D	1.8417	5.5516e-15	9.0484e-13	164	2823	571	17621
1.Down	GO_CYTOSKELETON	GO_CYTOSKELETON	1.4812	5.5731e-15	9.0484e-13	411	2823	1818	17621
2.Up-DOWN	KRIEG_HYPOXIA_NOT_VIA_KDM3A	KRIEG_HYPOXIA_NOT_VIA_KDM3A	1.6971	8.2375e-15	9.4208e-13	207	3191	692	17621
3.Up	GSE14000_TRANSLATED_RNA_VS_MRNA_4H_LPS_DC_DN	GSE14000_TRANSLATED_RNA_VS_MRNA_4H_LPS_DC_DN	3.1907	3.6021e-14	9.7762e-13	51	1829	157	17621
3.Up	GO_COENZYME_METABOLIC_PROCESS	GO_COENZYME_METABOLIC_PROCESS	2.6940	3.6360e-14	9.8536e-13	68	1829	249	17621
1.Down	GO_CATALYTIC_COMPLEX	GO_CATALYTIC_COMPLEX	1.6377	6.3504e-15	1.0219e-12	251	2823	991	17621
3.Up	GSE12845_NAIVE_VS_PRE_GC_TONSIL_BCELL_DN	GSE12845_NAIVE_VS_PRE_GC_TONSIL_BCELL_DN	2.9419	3.9639e-14	1.0726e-12	58	1829	194	17621
3.Up	GSE22886_IGM_MEMORY_BCELL_VS_BM_PLASMA_CELL_DN	GSE22886_IGM_MEMORY_BCELL_VS_BM_PLASMA_CELL_DN	2.9669	4.3359e-14	1.1715e-12	57	1829	189	17621
3.Up	MORF_RAD23B	MORF_RAD23B	3.1002	4.4090e-14	1.1895e-12	53	1829	168	17621
3.Up	9657	IQCB1 (IQ motif containing B1)	2.7682	4.4182e-14	1.1902e-12	63	1871	203	16330
2.Up-DOWN	GSE17974_1H_VS_72H_UNTREATED_IN_VITRO_CD4_TCELL_UP	GSE17974_1H_VS_72H_UNTREATED_IN_VITRO_CD4_TCELL_UP	2.4275	1.0542e-14	1.1982e-12	75	3191	173	17621
3.Up	GSE41867_MEMORY_VS_EXHAUSTED_CD8_TCELL_DAY30_LCMV_DN	GSE41867_MEMORY_VS_EXHAUSTED_CD8_TCELL_DAY30_LCMV_DN	2.9932	4.7120e-14	1.2675e-12	56	1829	184	17621
3.Up	85451	UNK (unkempt family zinc finger)	2.4448	4.7874e-14	1.2859e-12	80	1871	293	16330
3.Up	3998	LMAN1 (lectin, mannose binding 1)	4.3542	4.8609e-14	1.3037e-12	32	1871	65	16330
1.Down	57520	HECW2 (HECT, C2 and WW domain containing E3 ubiquitin protein ligase 2)	2.1128	8.2217e-15	1.3114e-12	106	2881	290	16330
3.Up	MORF_CCNI	MORF_CCNI	4.0465	4.9906e-14	1.3365e-12	36	1829	87	17621
1.Down	GO_CENTROSOME	GO_CENTROSOME	1.9320	9.1797e-15	1.4515e-12	139	2823	460	17621
3.Up	GSE13411_NAIVE_VS_MEMORY_BCELL_DN	GSE13411_NAIVE_VS_MEMORY_BCELL_DN	2.9511	5.5790e-14	1.4919e-12	57	1829	190	17621
1.Down	GO:0051641	cellular localization	1.4562	9.8629e-15	1.5461e-12	445	2716	1962	16543
1.Down	1.25.10.10	-	2.2907	1.0162e-14	1.5794e-12	88	1824	227	10485
3.Up	GO:0009057	macromolecule catabolic process	1.7982	6.2786e-14	1.6765e-12	181	1824	955	16543
1.Down	GO_ORGANELLE_FISSION	GO_ORGANELLE_FISSION	1.9277	1.1112e-14	1.7124e-12	139	2823	461	17621
2.Up-DOWN	GEORGES_TARGETS_OF_MIR192_AND_MIR215	GEORGES_TARGETS_OF_MIR192_AND_MIR215	1.6313	1.5251e-14	1.7225e-12	237	3191	826	17621
3.Up	3014	H2AFX (H2A histone family member X)	2.6776	6.6978e-14	1.7858e-12	66	1871	220	16330
2.Up-DOWN	TGFB_UP.V1_UP	TGFB_UP.V1_UP	2.3825	1.6120e-14	1.8094e-12	77	3191	181	17621
3.Up	GO:0006732	coenzyme metabolic process	2.5511	6.8376e-14	1.8204e-12	73	1824	266	16543
3.Up	7311	UBA52 (ubiquitin A-52 residue ribosomal protein fusion product 1)	3.7831	6.8959e-14	1.8333e-12	38	1871	89	16330
3.Up	R-HSA-1643685	Disease	1.7979	7.0059e-14	1.8598e-12	183	1298	861	10293
3.Up	GO:0006520	cellular amino acid metabolic process	2.4094	7.0668e-14	1.8732e-12	82	1824	317	16543
2.Up-DOWN	GO:0016604	nuclear body	1.9775	1.6800e-14	1.8742e-12	123	3161	356	17744
3.Up	GSE26030_TH1_VS_TH17_RESTIMULATED_DAY5_POST_POLARIZATION_UP	GSE26030_TH1_VS_TH17_RESTIMULATED_DAY5_POST_POLARIZATION_UP	2.9355	7.1624e-14	1.8930e-12	57	1829	191	17621
3.Up	GSE17721_PAM3CSK4_VS_GADIQUIMOD_12H_BMDC_UP	GSE17721_PAM3CSK4_VS_GADIQUIMOD_12H_BMDC_UP	2.9355	7.1624e-14	1.8930e-12	57	1829	191	17621
3.Up	6747	SSR3 (signal sequence receptor subunit 3)	4.6587	7.5251e-14	1.9860e-12	29	1871	55	16330
3.Up	HOSHIDA_LIVER_CANCER_SUBCLASS_S3	HOSHIDA_LIVER_CANCER_SUBCLASS_S3	2.6164	7.5490e-14	1.9894e-12	70	1829	264	17621
3.Up	SM00179	EGF_CA	4.1525	7.5669e-14	1.9913e-12	37	732	120	9480
3.Up	GO:0009063	cellular amino acid catabolic process	3.4795	7.7501e-14	2.0365e-12	43	1824	114	16543
3.Up	GSE39864_WT_VS_GATA3_KO_TREG_DN	GSE39864_WT_VS_GATA3_KO_TREG_DN	2.9607	7.8435e-14	2.0551e-12	56	1829	186	17621
3.Up	MORF_RAB1A	MORF_RAB1A	2.9607	7.8435e-14	2.0551e-12	56	1829	186	17621
3.Up	GO:0016072	rRNA metabolic process	2.5414	8.4180e-14	2.2025e-12	73	1824	267	16543
1.Down	GO:0000819	sister chromatid segregation	2.5036	1.4583e-14	2.2284e-12	72	2716	178	16543
2.Up-DOWN	NUYTTEN_EZH2_TARGETS_UP	NUYTTEN_EZH2_TARGETS_UP	1.5776	2.0857e-14	2.3126e-12	271	3191	979	17621
2.Up-DOWN	GO_CHROMATIN_MODIFICATION	GO_CHROMATIN_MODIFICATION	1.8076	2.1098e-14	2.3251e-12	160	3191	500	17621
3.Up	GO:0006790	sulfur compound metabolic process	2.2889	9.0247e-14	2.3578e-12	91	1824	371	16543
3.Up	FLECHNER_PBL_KIDNEY_TRANSPLANT_OK_VS_DONOR_UP	FLECHNER_PBL_KIDNEY_TRANSPLANT_OK_VS_DONOR_UP	3.2483	9.0737e-14	2.3672e-12	48	1829	145	17621
2.Up-DOWN	3.30.40.10	-	1.8318	2.3049e-14	2.5249e-12	154	2003	456	10485
3.Up	GSE41087_WT_VS_FOXP3_MUT_ANTI_CD3_CD28_STIM_CD4_TCELL_DN	GSE41087_WT_VS_FOXP3_MUT_ANTI_CD3_CD28_STIM_CD4_TCELL_DN	2.9447	1.0085e-13	2.6272e-12	56	1829	187	17621
3.Up	GO:0005789	endoplasmic reticulum membrane	1.7854	1.0322e-13	2.6852e-12	182	1909	989	17744
3.Up	1537	CYC1 (cytochrome c1)	4.0659	1.0423e-13	2.7075e-12	34	1871	74	16330
3.Up	6390	SDHB (succinate dehydrogenase complex iron sulfur subunit B)	3.8106	1.1007e-13	2.8551e-12	37	1871	86	16330
2.Up-DOWN	GO:0051726	regulation of cell cycle	1.5765	2.6295e-14	2.8632e-12	271	2998	981	16543
2.Up-DOWN	GATTGGY_V$NFY_Q6_01	GATTGGY_V$NFY_Q6_01	1.5426	2.7512e-14	2.9674e-12	298	3191	1103	17621
2.Up-DOWN	GSE27896_HDAC6_KO_VS_WT_TREG_UP	GSE27896_HDAC6_KO_VS_WT_TREG_UP	2.4525	2.7578e-14	2.9674e-12	71	3191	162	17621
3.Up	CASORELLI_ACUTE_PROMYELOCYTIC_LEUKEMIA_DN	CASORELLI_ACUTE_PROMYELOCYTIC_LEUKEMIA_DN	1.9998	1.1810e-13	3.0591e-12	128	1829	639	17621
3.Up	GO_PROTEIN_COMPLEX_ASSEMBLY	GO_PROTEIN_COMPLEX_ASSEMBLY	1.7685	1.1846e-13	3.0597e-12	189	1829	1078	17621
3.Up	GO_PROTEIN_COMPLEX_BIOGENESIS	GO_PROTEIN_COMPLEX_BIOGENESIS	1.7685	1.1846e-13	3.0597e-12	189	1829	1078	17621
3.Up	GO:0051641	cellular localization	1.5633	1.2042e-13	3.1059e-12	317	1824	1962	16543
2.Up-DOWN	GO_INTRACELLULAR_SIGNAL_TRANSDUCTION	GO_INTRACELLULAR_SIGNAL_TRANSDUCTION	1.4663	2.9210e-14	3.1245e-12	388	3191	1520	17621
3.Up	55832	CAND1 (cullin associated and neddylation dissociated 1)	1.9166	1.2651e-13	3.2584e-12	142	1871	671	16330
4.Down-up	GO:0044429	mitochondrial part	2.2778	5.4000e-16	3.2731e-12	123	1065	962	17744
1.Down	GO_CELLULAR_RESPONSE_TO_DNA_DAMAGE_STIMULUS	GO_CELLULAR_RESPONSE_TO_DNA_DAMAGE_STIMULUS	1.7599	2.2486e-14	3.4074e-12	182	2823	664	17621
1.Down	GO:0007059	chromosome segregation	2.1499	2.3988e-14	3.6049e-12	100	2716	289	16543
3.Up	NABA_MATRISOME	NABA_MATRISOME	1.7917	1.4548e-13	3.7416e-12	179	1829	1006	17621
3.Up	BORCZUK_MALIGNANT_MESOTHELIOMA_UP	BORCZUK_MALIGNANT_MESOTHELIOMA_UP	2.5111	1.4958e-13	3.8419e-12	74	1829	291	17621
3.Up	66661	Srp72 (signal recognition particle 72)	2.7008	1.5332e-13	3.9324e-12	63	1871	208	16330
2.Up-DOWN	GSE9988_ANTI_TREM1_VS_CTRL_TREATED_MONOCYTES_UP	GSE9988_ANTI_TREM1_VS_CTRL_TREATED_MONOCYTES_UP	2.3944	3.7062e-14	3.9411e-12	74	3191	173	17621
2.Up-DOWN	GSE22589_HEALTHY_VS_HIV_AND_SIV_INFECTED_DC_DN	GSE22589_HEALTHY_VS_HIV_AND_SIV_INFECTED_DC_DN	2.3640	3.8599e-14	4.0807e-12	76	3191	180	17621
3.Up	GO:0008104	protein localization	1.5869	1.6531e-13	4.2338e-12	290	1824	1761	16543
1.Down	BLALOCK_ALZHEIMERS_DISEASE_UP	BLALOCK_ALZHEIMERS_DISEASE_UP	1.4914	2.8622e-14	4.2661e-12	371	2823	1623	17621
2.Up-DOWN	GO:0006974	cellular response to DNA damage stimulus	1.6615	4.0761e-14	4.2844e-12	213	2998	728	16543
3.Up	HILLION_HMGA1B_TARGETS	HILLION_HMGA1B_TARGETS	3.9110	1.7289e-13	4.4216e-12	36	1829	90	17621
3.Up	KAECH_DAY8_EFF_VS_DAY15_EFF_CD8_TCELL_UP	KAECH_DAY8_EFF_VS_DAY15_EFF_CD8_TCELL_UP	2.9381	1.8222e-13	4.6537e-12	55	1829	184	17621
1.Down	GO:0043632	modification-dependent macromolecule catabolic process	1.8586	3.2428e-14	4.7940e-12	149	2716	501	16543
3.Up	498	ATP5A1 (ATP synthase, H+ transporting, mitochondrial F1 complex, alpha subunit 1, cardiac muscle)	2.9650	1.8898e-13	4.8198e-12	53	1871	159	16330
1.Down	RODRIGUES_THYROID_CARCINOMA_POORLY_DIFFERENTIATED_UP	RODRIGUES_THYROID_CARCINOMA_POORLY_DIFFERENTIATED_UP	1.8003	3.2900e-14	4.8247e-12	166	2823	591	17621
6.DOWN-up	4914	NTRK1 (neurotrophic receptor tyrosine kinase 1)	1.8708	8.0650e-16	4.8885e-12	215	1062	1951	16330
3.Up	23197	FAF2 (Fas associated factor family member 2)	2.5831	1.9292e-13	4.9133e-12	68	1871	235	16330
3.Up	GO:0042175	nuclear outer membrane-endoplasmic reticulum membrane network	1.7673	1.9442e-13	4.9445e-12	184	1909	1010	17744
3.Up	GSE17974_2H_VS_72H_UNTREATED_IN_VITRO_CD4_TCELL_DN	GSE17974_2H_VS_72H_UNTREATED_IN_VITRO_CD4_TCELL_DN	2.9644	1.9925e-13	5.0604e-12	54	1829	179	17621
2.Up-DOWN	TGGTGCT,MIR-29A,MIR-29B,MIR-29C	TGGTGCT,MIR-29A,MIR-29B,MIR-29C	1.8046	4.9554e-14	5.1786e-12	156	3191	488	17621
5.Up-down	ONDER_CDH1_TARGETS_2_DN	ONDER_CDH1_TARGETS_2_DN	2.6795	5.8609e-16	5.3287e-12	84	1294	445	17621
3.Up	NABA_ECM_GLYCOPROTEINS	NABA_ECM_GLYCOPROTEINS	2.8977	2.1146e-13	5.3629e-12	56	1829	190	17621
3.Up	155348	gag-pol (Gag-Pol)	1.8787	2.1379e-13	5.4145e-12	148	1871	714	16330
3.Up	GSE2770_TGFB_AND_IL4_ACT_VS_ACT_CD4_TCELL_2H_UP	GSE2770_TGFB_AND_IL4_ACT_VS_ACT_CD4_TCELL_2H_UP	2.9923	2.1639e-13	5.4727e-12	53	1829	174	17621
1.Down	GO:0000776	kinetochore	2.7881	3.7805e-14	5.4995e-12	57	2827	130	17744
2.Up-DOWN	GO_CELLULAR_RESPONSE_TO_STRESS	GO_CELLULAR_RESPONSE_TO_STRESS	1.4666	5.4770e-14	5.6911e-12	378	3191	1479	17621
2.Up-DOWN	PEREZ_TP63_TARGETS	PEREZ_TP63_TARGETS	1.9967	5.7007e-14	5.8898e-12	114	3191	321	17621
5.Up-down	GO:0005578	proteinaceous extracellular matrix	2.8971	1.2984e-15	5.9026e-12	71	1318	342	17744
5.Up-down	NABA_MATRISOME	NABA_MATRISOME	2.0843	1.1239e-15	5.9026e-12	145	1294	1006	17621
3.Up	SANA_RESPONSE_TO_IFNG_DN	SANA_RESPONSE_TO_IFNG_DN	4.0514	2.3374e-13	5.9031e-12	34	1829	82	17621
1.Down	GCM_MYST2	GCM_MYST2	2.5563	4.1606e-14	6.0045e-12	67	2823	166	17621
3.Up	7284	TUFM (Tu translation elongation factor, mitochondrial)	2.9832	2.3886e-13	6.0243e-12	52	1871	155	16330
4.Down-up	GO_MITOCHONDRION	GO_MITOCHONDRION	2.0063	1.3344e-15	6.0662e-12	168	1066	1503	17621
3.Up	54940	OCIAD1 (OCIA domain containing 1)	4.1613	2.4121e-13	6.0749e-12	32	1871	68	16330
3.Up	R-HSA-1474290	Collagen formation	3.4874	2.4228e-13	6.0934e-12	40	1298	93	10293
3.Up	HUMMERICH_SKIN_CANCER_PROGRESSION_DN	HUMMERICH_SKIN_CANCER_PROGRESSION_DN	3.7175	2.5451e-13	6.3922e-12	38	1829	100	17621
1.Down	GO:0006511	ubiquitin-dependent protein catabolic process	1.8673	4.5608e-14	6.5302e-12	145	2716	485	16543
1.Down	DACOSTA_UV_RESPONSE_VIA_ERCC3_XPCS_DN	DACOSTA_UV_RESPONSE_VIA_ERCC3_XPCS_DN	3.2683	4.7169e-14	6.7010e-12	43	2823	83	17621
3.Up	GO_INTRACELLULAR_VESICLE	GO_INTRACELLULAR_VESICLE	1.7151	2.6801e-13	6.7220e-12	205	1829	1208	17621
2.Up-DOWN	lobular_carcinoma	lobular_carcinoma	1.6387	6.6708e-14	6.8147e-12	221	3162	773	17630
2.Up-DOWN	breast-carcinoma-lobular_carcinoma	breast-carcinoma-lobular_carcinoma	1.6387	6.6708e-14	6.8147e-12	221	3162	773	17630
1.Down	GO:0022613	ribonucleoprotein complex biogenesis	1.9098	4.8351e-14	6.8156e-12	135	2716	441	16543
1.Down	KIM_WT1_TARGETS_DN	KIM_WT1_TARGETS_DN	1.9421	4.9033e-14	6.8586e-12	129	2823	424	17621
3.Up	8450	CUL4B (cullin 4B)	2.3075	2.7412e-13	6.8658e-12	85	1871	330	16330
3.Up	MODULE_52	MODULE_52	2.2243	2.9080e-13	7.2736e-12	94	1829	419	17621
2.Up-DOWN	Wilms_tumour	Wilms_tumour	1.7546	7.1719e-14	7.2857e-12	170	3162	553	17630
3.Up	YAO_TEMPORAL_RESPONSE_TO_PROGESTERONE_CLUSTER_14	YAO_TEMPORAL_RESPONSE_TO_PROGESTERONE_CLUSTER_14	3.2918	3.0088e-13	7.5154e-12	45	1829	134	17621
3.Up	SM00181	EGF	3.4066	3.0545e-13	7.6192e-12	46	732	183	9480
1.Down	GO:0008380	RNA splicing	1.9964	5.6552e-14	7.8499e-12	118	2716	368	16543
2.Up-DOWN	GO_NUCLEAR_BODY	GO_NUCLEAR_BODY	1.9699	7.9637e-14	8.0451e-12	117	3191	334	17621
1.Down	IPR013087	Znf_C2H2/integrase_DNA-bd	1.7297	6.1039e-14	8.4085e-12	186	2963	687	18428
3.Up	3939	LDHA (lactate dehydrogenase A)	3.0659	3.4849e-13	8.6808e-12	49	1871	142	16330
2.Up-DOWN	GO:0001012	RNA polymerase II regulatory region DNA binding	1.7093	8.7891e-14	8.8299e-12	184	3084	596	16652
3.Up	1956	EGFR (epidermal growth factor receptor)	1.7875	3.5594e-13	8.8543e-12	171	1871	870	16330
1.Down	5108	PCM1 (pericentriolar material 1)	2.2326	6.5108e-14	8.9017e-12	86	2881	222	16330
3.Up	GO_PIGMENT_GRANULE	GO_PIGMENT_GRANULE	3.6804	3.6760e-13	9.1318e-12	38	1829	101	17621
2.Up-DOWN	GO:0000981	RNA polymerase II transcription factor activity, sequence-specific DNA binding	1.6756	9.4198e-14	9.4116e-12	198	3084	655	16652
2.Up-DOWN	ACCAAAG,MIR-9	ACCAAAG,MIR-9	1.8054	9.5918e-14	9.5310e-12	152	3191	475	17621
1.Down	GO:0000922	spindle pole	2.7813	7.0839e-14	9.6130e-12	56	2827	128	17744
3.Up	KARLSSON_TGFB1_TARGETS_DN	KARLSSON_TGFB1_TARGETS_DN	2.8305	3.8755e-13	9.6142e-12	57	1829	198	17621
2.Up-DOWN	GTACTGT,MIR-101	GTACTGT,MIR-101	2.1379	1.0474e-13	1.0351e-11	93	3191	244	17621
3.Up	GO_CALCIUM_ION_BINDING	GO_CALCIUM_ION_BINDING	1.9540	4.3237e-13	1.0712e-11	130	1829	664	17621
3.Up	GO_RIBONUCLEOPROTEIN_COMPLEX	GO_RIBONUCLEOPROTEIN_COMPLEX	1.9438	4.3368e-13	1.0729e-11	132	1829	678	17621
3.Up	975	CD81 (CD81 molecule)	2.7132	4.4484e-13	1.0990e-11	60	1871	197	16330
3.Up	MODULE_19	MODULE_19	2.4439	4.5045e-13	1.1114e-11	75	1829	303	17621
3.Up	51300	TIMMDC1 (translocase of inner mitochondrial membrane domain containing 1)	4.6737	4.8044e-13	1.1822e-11	27	1871	51	16330
3.Up	81910	Rrbp1 (ribosome binding protein 1)	2.6177	4.8045e-13	1.1822e-11	64	1871	218	16330
1.Down	HALLMARK_G2M_CHECKPOINT	HALLMARK_G2M_CHECKPOINT	2.4056	8.8455e-14	1.1915e-11	74	2823	195	17621
3.Up	MORF_XRCC5	MORF_XRCC5	2.6886	4.8617e-13	1.1947e-11	62	1829	227	17621
1.Down	6119	RPA3 (replication protein A3)	1.9249	9.0298e-14	1.2073e-11	126	2881	379	16330
1.Down	GO_RNA_SPLICING	GO_RNA_SPLICING	2.0315	9.3194e-14	1.2370e-11	111	2823	348	17621
2.Up-DOWN	kidney-Wilms_tumour	kidney-Wilms_tumour	1.7469	1.2649e-13	1.2433e-11	169	3162	552	17630
2.Up-DOWN	GO:0000977	RNA polymerase II regulatory region sequence-specific DNA binding	1.7053	1.2731e-13	1.2446e-11	183	3084	594	16652
1.Down	GO:0007010	cytoskeleton organization	1.6198	9.5349e-14	1.2564e-11	237	2716	922	16543
2.Up-DOWN	PEREZ_TP53_AND_TP63_TARGETS	PEREZ_TP53_AND_TP63_TARGETS	2.3053	1.2963e-13	1.2605e-11	77	3191	187	17621
2.Up-DOWN	PHONG_TNF_RESPONSE_VIA_P38_PARTIAL	PHONG_TNF_RESPONSE_VIA_P38_PARTIAL	2.4377	1.3279e-13	1.2844e-11	68	3191	156	17621
3.Up	GO_POLY_A_RNA_BINDING	GO_POLY_A_RNA_BINDING	1.7345	5.2441e-13	1.2869e-11	191	1829	1110	17621
5.Up-down	GO:0031012	extracellular matrix	2.4861	4.3374e-15	1.3145e-11	91	1318	514	17744
5.Up-down	GRAESSMANN_APOPTOSIS_BY_DOXORUBICIN_UP	GRAESSMANN_APOPTOSIS_BY_DOXORUBICIN_UP	2.0186	3.8596e-15	1.3145e-11	152	1294	1090	17621
3.Up	192670	AGO4 (argonaute 4, RISC catalytic component)	4.2757	5.3732e-13	1.3168e-11	30	1871	62	16330
3.Up	GSE22886_NAIVE_CD8_TCELL_VS_DC_DN	GSE22886_NAIVE_CD8_TCELL_VS_DC_DN	2.8373	5.5050e-13	1.3473e-11	56	1829	194	17621
1.Down	GO_RIBONUCLEOPROTEIN_COMPLEX_BIOGENESIS	GO_RIBONUCLEOPROTEIN_COMPLEX_BIOGENESIS	1.9449	1.0317e-13	1.3496e-11	125	2823	410	17621
1.Down	GO_SISTER_CHROMATID_SEGREGATION	GO_SISTER_CHROMATID_SEGREGATION	2.5326	1.0692e-13	1.3887e-11	66	2823	165	17621
3.Up	GO_SULFUR_COMPOUND_BINDING	GO_SULFUR_COMPOUND_BINDING	2.6767	6.0144e-13	1.4700e-11	62	1829	228	17621
2.Up-DOWN	GSE17721_POLYIC_VS_PAM3CSK4_2H_BMDC_UP	GSE17721_POLYIC_VS_PAM3CSK4_2H_BMDC_UP	2.3121	1.5395e-13	1.4812e-11	76	3191	184	17621
3.Up	GSE16385_IFNG_TNF_VS_IL4_STIM_MACROPHAGE_ROSIGLITAZONE_TREATED_DN	GSE16385_IFNG_TNF_VS_IL4_STIM_MACROPHAGE_ROSIGLITAZONE_TREATED_DN	2.8595	6.1643e-13	1.5046e-11	55	1829	189	17621
1.Down	GO:0004842	ubiquitin-protein transferase activity	1.9162	1.1893e-13	1.5338e-11	129	2750	417	16652
3.Up	GO_OXIDOREDUCTION_COENZYME_METABOLIC_PROCESS	GO_OXIDOREDUCTION_COENZYME_METABOLIC_PROCESS	3.6919	6.6112e-13	1.6115e-11	37	1829	98	17621
3.Up	GO:0044711	single-organism biosynthetic process	1.7040	7.0272e-13	1.7106e-11	200	1824	1115	16543
1.Down	GO_DNA_METABOLIC_PROCESS	GO_DNA_METABOLIC_PROCESS	1.7148	1.3429e-13	1.7196e-11	187	2823	700	17621
1.Down	SCGGAAGY_V$ELK1_02	SCGGAAGY_V$ELK1_02	1.5654	1.3545e-13	1.7225e-11	273	2823	1128	17621
3.Up	YAMAZAKI_TCEB3_TARGETS_UP	YAMAZAKI_TCEB3_TARGETS_UP	2.9799	7.0910e-13	1.7238e-11	51	1829	168	17621
2.Up-DOWN	GSE6259_BCELL_VS_CD8_TCELL_DN	GSE6259_BCELL_VS_CD8_TCELL_DN	2.3476	1.8080e-13	1.7304e-11	73	3191	174	17621
3.Up	MORF_EI24	MORF_EI24	3.1757	7.1860e-13	1.7446e-11	46	1829	142	17621
3.Up	GO_MITOCHONDRIAL_TRANSMEMBRANE_TRANSPORT	GO_MITOCHONDRIAL_TRANSMEMBRANE_TRANSPORT	4.8722	7.5020e-13	1.8189e-11	26	1829	52	17621
3.Up	SCHLOSSER_SERUM_RESPONSE_DN	SCHLOSSER_SERUM_RESPONSE_DN	1.9339	7.5904e-13	1.8379e-11	131	1829	676	17621
3.Up	GO:0006635	fatty acid beta-oxidation	4.5091	7.7410e-13	1.8718e-11	28	1824	57	16543
2.Up-DOWN	GO:0035556	intracellular signal transduction	1.4435	1.9700e-13	1.8755e-11	397	2998	1582	16543
3.Up	BILANGES_RAPAMYCIN_SENSITIVE_VIA_TSC1_AND_TSC2	BILANGES_RAPAMYCIN_SENSITIVE_VIA_TSC1_AND_TSC2	4.2023	7.8590e-13	1.8978e-11	31	1829	72	17621
3.Up	MILI_PSEUDOPODIA_CHEMOTAXIS_DN	MILI_PSEUDOPODIA_CHEMOTAXIS_DN	2.1869	8.1320e-13	1.9612e-11	94	1829	426	17621
1.Down	GO:0006259	DNA metabolic process	1.6701	1.5576e-13	1.9669e-11	205	2716	771	16543
2.Up-DOWN	GO:0019899	enzyme binding	1.4150	2.0975e-13	1.9865e-11	444	3084	1769	16652
3.Up	GO_NUCLEOSIDE_TRIPHOSPHATE_BIOSYNTHETIC_PROCESS	GO_NUCLEOSIDE_TRIPHOSPHATE_BIOSYNTHETIC_PROCESS	4.6997	8.3630e-13	2.0142e-11	27	1829	56	17621
2.Up-DOWN	GSE36009_WT_VS_NLRP10_KO_DC_DN	GSE36009_WT_VS_NLRP10_KO_DC_DN	2.2995	2.1547e-13	2.0301e-11	76	3191	185	17621
3.Up	79867	TCTN2 (tectonic family member 2)	2.6309	8.4483e-13	2.0321e-11	62	1871	210	16330
1.Down	MITSIADES_RESPONSE_TO_APLIDIN_DN	MITSIADES_RESPONSE_TO_APLIDIN_DN	2.2388	1.6597e-13	2.0814e-11	85	2823	241	17621
2.Up-DOWN	RODRIGUES_THYROID_CARCINOMA_POORLY_DIFFERENTIATED_DN	RODRIGUES_THYROID_CARCINOMA_POORLY_DIFFERENTIATED_DN	1.6450	2.2222e-13	2.0829e-11	207	3191	713	17621
1.Down	DACOSTA_UV_RESPONSE_VIA_ERCC3_TTD_DN	DACOSTA_UV_RESPONSE_VIA_ERCC3_TTD_DN	3.2725	1.6908e-13	2.1059e-11	41	2823	79	17621
3.Up	NADLER_OBESITY_UP	NADLER_OBESITY_UP	4.5503	8.7859e-13	2.1105e-11	28	1829	60	17621
1.Down	IPR013083	Znf_RING/FYVE/PHD	1.8814	1.7365e-13	2.1481e-11	135	2963	456	18428
1.Down	GO_CHROMOSOME_CENTROMERIC_REGION	GO_CHROMOSOME_CENTROMERIC_REGION	2.5476	1.7869e-13	2.1931e-11	64	2823	159	17621
1.Down	GO_ESTABLISHMENT_OF_LOCALIZATION_IN_CELL	GO_ESTABLISHMENT_OF_LOCALIZATION_IN_CELL	1.4780	1.7970e-13	2.1931e-11	362	2823	1595	17621
1.Down	6118	RPA2 (replication protein A2)	1.8445	1.8118e-13	2.1964e-11	140	2881	440	16330
1.Down	GO_CELLULAR_RESPONSE_TO_STRESS	GO_CELLULAR_RESPONSE_TO_STRESS	1.4945	1.8592e-13	2.2389e-11	340	2823	1479	17621
1.Down	GO:0019941	modification-dependent protein catabolic process	1.8361	1.9119e-13	2.2872e-11	145	2716	493	16543
2.Up-DOWN	GSE29617_CTRL_VS_TIV_FLU_VACCINE_PBMC_2008_UP	GSE29617_CTRL_VS_TIV_FLU_VACCINE_PBMC_2008_UP	2.3641	2.5050e-13	2.3256e-11	71	3191	168	17621
2.Up-DOWN	GSE9988_LOW_LPS_VS_CTRL_TREATED_MONOCYTE_DN	GSE9988_LOW_LPS_VS_CTRL_TREATED_MONOCYTE_DN	2.2806	2.5195e-13	2.3256e-11	77	3191	189	17621
2.Up-DOWN	SM00349	KRAB	1.8608	2.5155e-13	2.3256e-11	131	1930	357	9480
1.Down	GO_ENZYME_BINDING	GO_ENZYME_BINDING	1.4644	1.9893e-13	2.3643e-11	380	2823	1692	17621
3.Up	GSE22886_NAIVE_TCELL_VS_NEUTROPHIL_UP	GSE22886_NAIVE_TCELL_VS_NEUTROPHIL_UP	2.8293	9.8846e-13	2.3712e-11	55	1829	191	17621
3.Up	R-HSA-6798695	Neutrophil degranulation	1.9948	9.9273e-13	2.3784e-11	117	1298	487	10293
3.Up	CUI_TCF21_TARGETS_2_UP	CUI_TCF21_TARGETS_2_UP	2.2090	9.9774e-13	2.3872e-11	91	1829	408	17621
3.Up	GO_BASEMENT_MEMBRANE	GO_BASEMENT_MEMBRANE	3.8002	1.0020e-12	2.3942e-11	35	1829	90	17621
3.Up	4723	NDUFV1 (NADH:ubiquinone oxidoreductase core subunit V1)	3.7316	1.0402e-12	2.4822e-11	35	1871	83	16330
1.Down	PUJANA_CHEK2_PCC_NETWORK	PUJANA_CHEK2_PCC_NETWORK	1.6879	2.1243e-13	2.5084e-11	195	2823	742	17621
3.Up	284106	CISD3 (CDGSH iron sulfur domain 3)	3.9848	1.0666e-12	2.5418e-11	32	1871	71	16330
1.Down	GOBERT_OLIGODENDROCYTE_DIFFERENTIATION_UP	GOBERT_OLIGODENDROCYTE_DIFFERENTIATION_UP	1.8167	2.1958e-13	2.5760e-11	150	2823	528	17621
3.Up	YAO_TEMPORAL_RESPONSE_TO_PROGESTERONE_CLUSTER_16	YAO_TEMPORAL_RESPONSE_TO_PROGESTERONE_CLUSTER_16	4.0573	1.0948e-12	2.6056e-11	32	1829	77	17621
3.Up	GSE12845_IGD_NEG_BLOOD_VS_NAIVE_TONSIL_BCELL_UP	GSE12845_IGD_NEG_BLOOD_VS_NAIVE_TONSIL_BCELL_UP	2.8517	1.1084e-12	2.6346e-11	54	1829	186	17621
2.Up-DOWN	MARSON_BOUND_BY_FOXP3_UNSTIMULATED	MARSON_BOUND_BY_FOXP3_UNSTIMULATED	1.5050	2.9391e-13	2.6992e-11	307	3191	1164	17621
2.Up-DOWN	GSE20754_WT_VS_TCF1_KO_MEMORY_CD8_TCELL_UP	GSE20754_WT_VS_TCF1_KO_MEMORY_CD8_TCELL_UP	2.2870	3.0046e-13	2.7455e-11	76	3191	186	17621
1.Down	8481	OFD1 (OFD1, centriole and centriolar satellite protein)	2.1304	2.3693e-13	2.7617e-11	92	2881	249	16330
2.Up-DOWN	GSE36891_UNSTIM_VS_PAM_TLR2_STIM_PERITONEAL_MACROPHAGE_UP	GSE36891_UNSTIM_VS_PAM_TLR2_STIM_PERITONEAL_MACROPHAGE_UP	2.3133	3.0406e-13	2.7645e-11	74	3191	179	17621
3.Up	GO_NUCLEAR_OUTER_MEMBRANE_ENDOPLASMIC_RETICULUM_MEMBRANE_NETWORK	GO_NUCLEAR_OUTER_MEMBRANE_ENDOPLASMIC_RETICULUM_MEMBRANE_NETWORK	1.7831	1.1777e-12	2.7957e-11	167	1829	940	17621
3.Up	7419	VDAC3 (voltage dependent anion channel 3)	3.5057	1.2148e-12	2.8800e-11	38	1871	96	16330
3.Up	7416	VDAC1 (voltage dependent anion channel 1)	3.0930	1.2265e-12	2.9041e-11	46	1871	132	16330
2.Up-DOWN	DEBIASI_APOPTOSIS_BY_REOVIRUS_INFECTION_UP	DEBIASI_APOPTOSIS_BY_REOVIRUS_INFECTION_UP	1.9888	3.2673e-13	2.9558e-11	108	3191	305	17621
2.Up-DOWN	ZHANG_RESPONSE_TO_IKK_INHIBITOR_AND_TNF_UP	ZHANG_RESPONSE_TO_IKK_INHIBITOR_AND_TNF_UP	2.1888	3.3411e-13	3.0077e-11	84	3191	215	17621
5.Up-down	GO_EXTRACELLULAR_MATRIX	GO_EXTRACELLULAR_MATRIX	2.6626	1.1597e-14	3.0126e-11	77	1294	409	17621
3.Up	GO:0048770	pigment granule	3.4703	1.3041e-12	3.0796e-11	39	1909	106	17744
3.Up	GO:0042470	melanosome	3.4703	1.3041e-12	3.0796e-11	39	1909	106	17744
3.Up	BOQUEST_STEM_CELL_UP	BOQUEST_STEM_CELL_UP	2.5495	1.3058e-12	3.0796e-11	66	1829	255	17621
2.Up-DOWN	CACGTG_V$MYC_Q2	CACGTG_V$MYC_Q2	1.5503	3.6053e-13	3.2295e-11	263	3191	965	17621
3.Up	16706	Ksr1 (kinase suppressor of ras 1)	2.5418	1.3863e-12	3.2653e-11	65	1871	228	16330
3.Up	GSE17721_CTRL_VS_POLYIC_12H_BMDC_UP	GSE17721_CTRL_VS_POLYIC_12H_BMDC_UP	2.8363	1.4037e-12	3.3020e-11	54	1829	187	17621
3.Up	GO_PURINE_RIBONUCLEOSIDE_MONOPHOSPHATE_BIOSYNTHETIC_PROCESS	GO_PURINE_RIBONUCLEOSIDE_MONOPHOSPHATE_BIOSYNTHETIC_PROCESS	4.6170	1.4325e-12	3.3611e-11	27	1829	57	17621
3.Up	GO_PURINE_NUCLEOSIDE_MONOPHOSPHATE_BIOSYNTHETIC_PROCESS	GO_PURINE_NUCLEOSIDE_MONOPHOSPHATE_BIOSYNTHETIC_PROCESS	4.6170	1.4325e-12	3.3611e-11	27	1829	57	17621
1.Down	SHEN_SMARCA2_TARGETS_UP	SHEN_SMARCA2_TARGETS_UP	1.9238	2.9602e-13	3.4285e-11	124	2823	411	17621
3.Up	3609	ILF3 (interleukin enhancer binding factor 3)	2.2647	1.4643e-12	3.4314e-11	83	1871	328	16330
1.Down	GO_CHROMOSOMAL_REGION	GO_CHROMOSOMAL_REGION	2.0780	3.0017e-13	3.4547e-11	100	2823	306	17621
2.Up-DOWN	GO_TRANSFERASE_COMPLEX	GO_TRANSFERASE_COMPLEX	1.6583	3.9179e-13	3.4923e-11	196	3191	669	17621
3.Up	GO:0006457	protein folding	2.6107	1.4923e-12	3.4924e-11	62	1824	220	16543
3.Up	GO:0009156	ribonucleoside monophosphate biosynthetic process	3.9742	1.5042e-12	3.5158e-11	32	1824	74	16543
3.Up	SPIELMAN_LYMPHOBLAST_EUROPEAN_VS_ASIAN_DN	SPIELMAN_LYMPHOBLAST_EUROPEAN_VS_ASIAN_DN	2.0034	1.5169e-12	3.5409e-11	115	1829	571	17621
1.Down	R-HSA-2990846	SUMOylation	2.8803	3.2373e-13	3.7023e-11	50	1657	110	10293
2.Up-DOWN	GSE9988_ANTI_TREM1_VS_CTRL_TREATED_MONOCYTES_DN	GSE9988_ANTI_TREM1_VS_CTRL_TREATED_MONOCYTES_DN	2.2746	4.1743e-13	3.7027e-11	76	3191	187	17621
3.Up	4869	NPM1 (nucleophosmin)	1.9378	1.6119e-12	3.7578e-11	124	1871	577	16330
3.Up	23788	MTCH2 (mitochondrial carrier 2)	4.0291	1.6510e-12	3.8441e-11	31	1871	68	16330
1.Down	GABRIELY_MIR21_TARGETS	GABRIELY_MIR21_TARGETS	2.1330	3.4710e-13	3.9448e-11	93	2823	277	17621
3.Up	GSE12845_IGD_POS_VS_NEG_BLOOD_BCELL_DN	GSE12845_IGD_POS_VS_NEG_BLOOD_BCELL_DN	2.8840	1.7485e-12	4.0658e-11	52	1829	177	17621
1.Down	GO_SPINDLE_POLE	GO_SPINDLE_POLE	2.8254	3.9314e-13	4.4402e-11	51	2823	114	17621
3.Up	GSE7509_DC_VS_MONOCYTE_UP	GSE7509_DC_VS_MONOCYTE_UP	2.7850	1.9758e-12	4.5885e-11	55	1829	194	17621
3.Up	GO:0009124	nucleoside monophosphate biosynthetic process	3.7668	1.9887e-12	4.6126e-11	34	1824	83	16543
1.Down	8339	HIST1H2BG (histone cluster 1 H2B family member g)	2.1891	4.3572e-13	4.8908e-11	84	2881	221	16330
2.Up-DOWN	GO_REGULATION_OF_CELL_CYCLE	GO_REGULATION_OF_CELL_CYCLE	1.5610	5.6812e-13	5.0149e-11	250	3191	910	17621
2.Up-DOWN	GSE22935_UNSTIM_VS_24H_MBOVIS_BCG_STIM_MYD88_KO_MACROPHAGE_UP	GSE22935_UNSTIM_VS_24H_MBOVIS_BCG_STIM_MYD88_KO_MACROPHAGE_UP	2.2624	5.7783e-13	5.0515e-11	76	3191	188	17621
2.Up-DOWN	GSE9037_CTRL_VS_LPS_1H_STIM_IRAK4_KO_BMDM_UP	GSE9037_CTRL_VS_LPS_1H_STIM_IRAK4_KO_BMDM_UP	2.2624	5.7783e-13	5.0515e-11	76	3191	188	17621
3.Up	GSE42021_CD24HI_VS_CD24INT_TREG_THYMUS_UP	GSE42021_CD24HI_VS_CD24INT_TREG_THYMUS_UP	2.8060	2.2367e-12	5.1813e-11	54	1829	189	17621
2.Up-DOWN	GSE23321_EFFECTOR_MEMORY_VS_NAIVE_CD8_TCELL_DN	GSE23321_EFFECTOR_MEMORY_VS_NAIVE_CD8_TCELL_DN	2.3147	6.0041e-13	5.2239e-11	72	3191	174	17621
1.Down	R-HSA-3108232	SUMO E3 ligases SUMOylate target proteins	2.9227	4.7623e-13	5.3127e-11	48	1657	104	10293
3.Up	GO:0044802	single-organism membrane organization	1.8263	2.3660e-12	5.4738e-11	148	1824	763	16543
3.Up	JOHNSTONE_PARVB_TARGETS_2_UP	JOHNSTONE_PARVB_TARGETS_2_UP	3.2144	2.4312e-12	5.6175e-11	43	1829	131	17621
2.Up-DOWN	GO:1902494	catalytic complex	1.4826	6.5786e-13	5.6964e-11	323	3161	1265	17744
3.Up	GSE24574_BCL6_HIGH_VS_LOW_TFH_CD4_TCELL_DN	GSE24574_BCL6_HIGH_VS_LOW_TFH_CD4_TCELL_DN	2.7706	2.4788e-12	5.7200e-11	55	1829	195	17621
3.Up	GSE3982_EOSINOPHIL_VS_MAST_CELL_DN	GSE3982_EOSINOPHIL_VS_MAST_CELL_DN	2.8280	2.5200e-12	5.8079e-11	53	1829	184	17621
3.Up	GO_CARBOHYDRATE_METABOLIC_PROCESS	GO_CARBOHYDRATE_METABOLIC_PROCESS	1.9413	2.6004e-12	5.9856e-11	123	1829	631	17621
3.Up	WAKABAYASHI_ADIPOGENESIS_PPARG_RXRA_BOUND_8D	WAKABAYASHI_ADIPOGENESIS_PPARG_RXRA_BOUND_8D	1.8211	2.6713e-12	6.1409e-11	150	1829	824	17621
2.Up-DOWN	V$AP2GAMMA_01	V$AP2GAMMA_01	2.1135	7.1657e-13	6.1754e-11	89	3191	236	17621
3.Up	GO:0098588	bounding membrane of organelle	1.5633	2.7036e-12	6.2073e-11	274	1909	1718	17744
3.Up	6184	RPN1 (ribophorin I)	2.9206	2.7078e-12	6.2091e-11	49	1871	149	16330
3.Up	GO:0098805	whole membrane	1.6294	2.7751e-12	6.3554e-11	226	1909	1351	17744
3.Up	LEE_BMP2_TARGETS_UP	LEE_BMP2_TARGETS_UP	1.8944	2.7836e-12	6.3669e-11	132	1829	695	17621
1.Down	GO:0006974	cellular response to DNA damage stimulus	1.6711	5.8254e-13	6.4590e-11	194	2716	728	16543
1.Down	GO_REGULATION_OF_CELL_CYCLE_PROCESS	GO_REGULATION_OF_CELL_CYCLE_PROCESS	1.7956	5.8677e-13	6.4666e-11	150	2823	534	17621
3.Up	6134	RPL10 (ribosomal protein L10)	2.2369	2.9260e-12	6.6842e-11	83	1871	332	16330
1.Down	GO:0007017	microtubule-based process	1.7720	6.1107e-13	6.6938e-11	156	2716	550	16543
1.Down	ROSTY_CERVICAL_CANCER_PROLIFERATION_CLUSTER	ROSTY_CERVICAL_CANCER_PROLIFERATION_CLUSTER	2.6611	6.3110e-13	6.8718e-11	56	2823	133	17621
1.Down	GO:0098813	nuclear chromosome segregation	2.1753	6.3793e-13	6.9048e-11	86	2716	245	16543
1.Down	9859	CEP170 (centrosomal protein 170)	2.4152	6.5659e-13	7.0648e-11	66	2881	157	16330
2.Up-DOWN	GSE17974_2.5H_VS_72H_IL4_AND_ANTI_IL12_ACT_CD4_TCELL_UP	GSE17974_2.5H_VS_72H_IL4_AND_ANTI_IL12_ACT_CD4_TCELL_UP	2.2748	8.2553e-13	7.0809e-11	74	3191	182	17621
1.Down	R-HSA-68886	M Phase	2.0683	6.6638e-13	7.1279e-11	100	1657	310	10293
2.Up-DOWN	stomach-carcinoma	stomach-carcinoma	1.8057	8.5395e-13	7.2903e-11	140	3162	441	17630
3.Up	MODULE_12	MODULE_12	2.2734	3.2872e-12	7.4999e-11	81	1829	352	17621
2.Up-DOWN	GO:0018205	peptidyl-lysine modification	1.9496	9.0575e-13	7.6964e-11	110	2998	317	16543
5.Up-down	R-HSA-1474244	Extracellular matrix organization	2.8747	3.4732e-14	7.8946e-11	65	826	297	10293
1.Down	GO_CHROMOSOME_SEGREGATION	GO_CHROMOSOME_SEGREGATION	2.1745	7.5854e-13	8.0663e-11	86	2823	251	17621
3.Up	GSE22886_NAIVE_BCELL_VS_NEUTROPHIL_UP	GSE22886_NAIVE_BCELL_VS_NEUTROPHIL_UP	2.8354	3.5777e-12	8.1525e-11	52	1829	180	17621
2.Up-DOWN	GO:0004842	ubiquitin-protein transferase activity	1.8099	9.7548e-13	8.2503e-11	137	3084	417	16652
3.Up	MODULE_273	MODULE_273	4.7742	3.6706e-12	8.3536e-11	25	1829	51	17621
2.Up-DOWN	DACOSTA_UV_RESPONSE_VIA_ERCC3_UP	DACOSTA_UV_RESPONSE_VIA_ERCC3_UP	1.9779	9.9450e-13	8.3722e-11	105	3191	298	17621
3.Up	7428	VHL (von Hippel-Lindau tumor suppressor)	2.3012	3.7009e-12	8.4122e-11	77	1871	299	16330
3.Up	WEST_ADRENOCORTICAL_TUMOR_DN	WEST_ADRENOCORTICAL_TUMOR_DN	2.0197	3.9276e-12	8.9163e-11	108	1829	531	17621
3.Up	GSE45365_WT_VS_IFNAR_KO_CD8A_DC_UP	GSE45365_WT_VS_IFNAR_KO_CD8A_DC_UP	2.7973	4.0072e-12	9.0856e-11	53	1829	186	17621
2.Up-DOWN	ovary-carcinoma	ovary-carcinoma	1.5450	1.1043e-12	9.2538e-11	256	3162	951	17630
2.Up-DOWN	GO:0007049	cell cycle	1.4654	1.1292e-12	9.4186e-11	337	2998	1316	16543
3.Up	MODULE_324	MODULE_324	3.2120	4.4240e-12	1.0018e-10	42	1829	128	17621
1.Down	PYEON_CANCER_HEAD_AND_NECK_VS_CERVICAL_UP	PYEON_CANCER_HEAD_AND_NECK_VS_CERVICAL_UP	2.4484	1.0068e-12	1.0644e-10	65	2823	168	17621
1.Down	hsa04120	Ubiquitin mediated proteolysis	2.7977	1.0193e-12	1.0653e-10	53	1015	137	7094
1.Down	ko04120	Ubiquitin mediated proteolysis	2.7977	1.0193e-12	1.0653e-10	53	1015	137	7094
3.Up	DANG_REGULATED_BY_MYC_DN	DANG_REGULATED_BY_MYC_DN	2.5406	4.7440e-12	1.0729e-10	63	1829	244	17621
2.Up-DOWN	BENPORATH_NANOG_TARGETS	BENPORATH_NANOG_TARGETS	1.5455	1.2990e-12	1.0786e-10	253	3191	930	17621
3.Up	GO:0042455	ribonucleoside biosynthetic process	3.3960	4.7903e-12	1.0821e-10	38	1824	103	16543
3.Up	CHANG_CORE_SERUM_RESPONSE_UP	CHANG_CORE_SERUM_RESPONSE_UP	2.7281	4.8364e-12	1.0911e-10	55	1829	198	17621
3.Up	155807	vpr (p15)	1.8827	4.8871e-12	1.1012e-10	129	1871	618	16330
3.Up	3336	HSPE1 (heat shock protein family E (Hsp10) member 1)	3.1549	5.2361e-12	1.1784e-10	42	1871	118	16330
1.Down	BENPORATH_SOX2_TARGETS	BENPORATH_SOX2_TARGETS	1.6884	1.1342e-12	1.1786e-10	182	2823	691	17621
1.Down	CAIRO_HEPATOBLASTOMA_CLASSES_UP	CAIRO_HEPATOBLASTOMA_CLASSES_UP	1.7544	1.1611e-12	1.1996e-10	158	2823	576	17621
3.Up	GO_MITOCHONDRIAL_TRANSPORT	GO_MITOCHONDRIAL_TRANSPORT	2.9412	5.3996e-12	1.2137e-10	48	1829	160	17621
3.Up	GSE10500_ARTHRITIC_SYNOVIAL_FLUID_VS_HEALTHY_MACROPHAGE_UP	GSE10500_ARTHRITIC_SYNOVIAL_FLUID_VS_HEALTHY_MACROPHAGE_UP	3.1002	5.5000e-12	1.2347e-10	44	1829	139	17621
1.Down	GARY_CD5_TARGETS_DN	GARY_CD5_TARGETS_DN	1.8934	1.2056e-12	1.2385e-10	123	2823	414	17621
2.Up-DOWN	GSE6674_UNSTIM_VS_ANTI_IGM_AND_CPG_STIM_BCELL_DN	GSE6674_UNSTIM_VS_ANTI_IGM_AND_CPG_STIM_BCELL_DN	2.2265	1.5004e-12	1.2401e-10	76	3191	191	17621
2.Up-DOWN	V$AP2_Q6	V$AP2_Q6	2.0628	1.5237e-12	1.2537e-10	92	3191	250	17621
3.Up	DITTMER_PTHLH_TARGETS_UP	DITTMER_PTHLH_TARGETS_UP	3.4088	5.6994e-12	1.2779e-10	38	1829	109	17621
3.Up	PROVENZANI_METASTASIS_DN	PROVENZANI_METASTASIS_DN	3.1419	5.7365e-12	1.2846e-10	43	1829	134	17621
2.Up-DOWN	GSE2706_UNSTIM_VS_2H_LPS_DC_UP	GSE2706_UNSTIM_VS_2H_LPS_DC_UP	2.3645	1.6241e-12	1.3303e-10	66	3191	156	17621
3.Up	GO:0005604	basement membrane	3.5835	6.0058e-12	1.3433e-10	35	1909	92	17744
3.Up	GO:0009163	nucleoside biosynthetic process	3.2601	6.1092e-12	1.3647e-10	40	1824	113	16543
1.Down	145508	CEP128 (centrosomal protein 128)	2.0341	1.3500e-12	1.3791e-10	97	2881	275	16330
3.Up	387082	SUMO4 (small ubiquitin-like modifier 4)	3.6934	6.3135e-12	1.4079e-10	33	1871	79	16330
3.Up	GSE17580_UNINFECTED_VS_S_MANSONI_INF_TREG_DN	GSE17580_UNINFECTED_VS_S_MANSONI_INF_TREG_DN	2.7672	6.3180e-12	1.4079e-10	53	1829	188	17621
1.Down	ZHANG_BREAST_CANCER_PROGENITORS_UP	ZHANG_BREAST_CANCER_PROGENITORS_UP	1.9093	1.4588e-12	1.4819e-10	119	2823	397	17621
2.Up-DOWN	MGGAAGTG_V$GABP_B	MGGAAGTG_V$GABP_B	1.6129	1.8325e-12	1.4943e-10	206	3191	723	17621
4.Down-up	GO:0005740	mitochondrial envelope	2.3847	4.1881e-14	1.5231e-10	95	1065	700	17744
2.Up-DOWN	TGCCTTA,MIR-124A	TGCCTTA,MIR-124A	1.7168	1.8951e-12	1.5384e-10	161	3191	529	17621
3.Up	GSE42088_UNINF_VS_LEISHMANIA_INF_DC_4H_DN	GSE42088_UNINF_VS_LEISHMANIA_INF_DC_4H_DN	2.7329	6.9137e-12	1.5388e-10	54	1829	194	17621
1.Down	GEORGES_TARGETS_OF_MIR192_AND_MIR215	GEORGES_TARGETS_OF_MIR192_AND_MIR215	1.6257	1.5367e-12	1.5472e-10	209	2823	826	17621
1.Down	R-HSA-68882	Mitotic Anaphase	2.3908	1.5400e-12	1.5472e-10	68	1657	181	10293
3.Up	GSE2706_2H_VS_8H_R848_AND_LPS_STIM_DC_UP	GSE2706_2H_VS_8H_R848_AND_LPS_STIM_DC_UP	2.7884	7.1743e-12	1.5948e-10	52	1829	183	17621
3.Up	IPR016040	NAD(P)-bd_dom	2.8471	7.2726e-12	1.6147e-10	50	1925	171	18428
2.Up-DOWN	GRAESSMANN_RESPONSE_TO_MC_AND_DOXORUBICIN_UP	GRAESSMANN_RESPONSE_TO_MC_AND_DOXORUBICIN_UP	1.6779	2.0200e-12	1.6325e-10	175	3191	589	17621
2.Up-DOWN	CTCAGGG,MIR-125B,MIR-125A	CTCAGGG,MIR-125B,MIR-125A	1.9371	2.1647e-12	1.7417e-10	108	3191	313	17621
1.Down	GO_PROTEASOMAL_PROTEIN_CATABOLIC_PROCESS	GO_PROTEASOMAL_PROTEIN_CATABOLIC_PROCESS	2.1158	1.7613e-12	1.7597e-10	89	2823	267	17621
3.Up	NING_CHRONIC_OBSTRUCTIVE_PULMONARY_DISEASE_DN	NING_CHRONIC_OBSTRUCTIVE_PULMONARY_DISEASE_DN	3.3167	8.0552e-12	1.7863e-10	39	1829	115	17621
2.Up-DOWN	GO_TRANSCRIPTION_FACTOR_ACTIVITY_RNA_POLYMERASE_II_CORE_PROMOTER_PROXIMAL_REGION_SEQUENCE_SPECIFIC_BINDING	GO_TRANSCRIPTION_FACTOR_ACTIVITY_RNA_POLYMERASE_II_CORE_PROMOTER_PROXIMAL_REGION_SEQUENCE_SPECIFIC_BINDING	1.9179	2.2652e-12	1.8146e-10	111	3191	325	17621
3.Up	3.40.50.720	-	2.8559	8.2942e-12	1.8370e-10	50	1106	171	10485
3.Up	GO_PURINE_NUCLEOSIDE_BIOSYNTHETIC_PROCESS	GO_PURINE_NUCLEOSIDE_BIOSYNTHETIC_PROCESS	3.8088	8.3816e-12	1.8519e-10	32	1829	82	17621
3.Up	GO_PURINE_RIBONUCLEOSIDE_BIOSYNTHETIC_PROCESS	GO_PURINE_RIBONUCLEOSIDE_BIOSYNTHETIC_PROCESS	3.8088	8.3816e-12	1.8519e-10	32	1829	82	17621
1.Down	GO:0019899	enzyme binding	1.4279	1.8955e-12	1.8835e-10	399	2750	1769	16652
3.Up	CHEN_METABOLIC_SYNDROM_NETWORK	CHEN_METABOLIC_SYNDROM_NETWORK	1.6767	8.8465e-12	1.9522e-10	192	1829	1152	17621
1.Down	GO_UBIQUITIN_LIGASE_COMPLEX	GO_UBIQUITIN_LIGASE_COMPLEX	2.1398	2.0310e-12	2.0071e-10	86	2823	255	17621
1.Down	R-HSA-2555396	Mitotic Metaphase and Anaphase	2.3774	2.0803e-12	2.0448e-10	68	1657	182	10293
2.Up-DOWN	GO_CELL_CYCLE	GO_CELL_CYCLE	1.4673	2.6049e-12	2.0699e-10	320	3191	1244	17621
2.Up-DOWN	GO_CORE_PROMOTER_BINDING	GO_CORE_PROMOTER_BINDING	2.3941	2.6068e-12	2.0699e-10	63	3191	147	17621
2.Up-DOWN	ATGTACA,MIR-493	ATGTACA,MIR-493	1.9442	2.6227e-12	2.0736e-10	106	3191	306	17621
2.Up-DOWN	V$AP2_Q6_01	V$AP2_Q6_01	2.0363	2.7172e-12	2.1389e-10	93	3191	256	17621
3.Up	GO:1901681	sulfur compound binding	2.4946	9.7078e-12	2.1397e-10	63	1790	240	16652
3.Up	GSE3720_UNSTIM_VS_LPS_STIM_VD2_GAMMADELTA_TCELL_UP	GSE3720_UNSTIM_VS_LPS_STIM_VD2_GAMMADELTA_TCELL_UP	2.9338	9.7514e-12	2.1467e-10	47	1829	157	17621
1.Down	TBK1.DF_DN	TBK1.DF_DN	2.1078	2.2288e-12	2.1789e-10	89	2823	268	17621
3.Up	ZHONG_SECRETOME_OF_LUNG_CANCER_AND_ENDOTHELIUM	ZHONG_SECRETOME_OF_LUNG_CANCER_AND_ENDOTHELIUM	4.1991	9.9115e-12	2.1793e-10	28	1829	65	17621
2.Up-DOWN	GO:0001047	core promoter binding	2.3183	2.7868e-12	2.1843e-10	67	3084	158	16652
2.Up-DOWN	R-HSA-3700989	Transcriptional Regulation by TP53	1.8955	2.8101e-12	2.1931e-10	118	1797	368	10293
1.Down	26524	LATS2 (large tumor suppressor kinase 2)	2.3778	2.2579e-12	2.1956e-10	65	2881	157	16330
3.Up	MORF_HAT1	MORF_HAT1	2.8598	1.0191e-11	2.2382e-10	49	1829	168	17621
3.Up	4738	NEDD8 (neural precursor cell expressed, developmentally down-regulated 8)	2.3870	1.0257e-11	2.2498e-10	68	1871	254	16330
1.Down	ZHANG_TLX_TARGETS_60HR_DN	ZHANG_TLX_TARGETS_60HR_DN	2.1154	2.3463e-12	2.2694e-10	88	2823	264	17621
2.Up-DOWN	GO_CORE_PROMOTER_PROXIMAL_REGION_DNA_BINDING	GO_CORE_PROMOTER_PROXIMAL_REGION_DNA_BINDING	1.8679	2.9228e-12	2.2713e-10	119	3191	358	17621
1.Down	bronchioloalveolar_adenocarcinoma	bronchioloalveolar_adenocarcinoma	1.6419	2.3861e-12	2.2837e-10	198	2772	789	17630
1.Down	lung-carcinoma-bronchioloalveolar_adenocarcinoma	lung-carcinoma-bronchioloalveolar_adenocarcinoma	1.6419	2.3861e-12	2.2837e-10	198	2772	789	17630
3.Up	27089	UQCRQ (ubiquinol-cytochrome c reductase complex III subunit VII)	3.8970	1.0661e-11	2.3356e-10	30	1871	68	16330
3.Up	509	ATP5C1 (ATP synthase, H+ transporting, mitochondrial F1 complex, gamma polypeptide 1)	3.1921	1.0683e-11	2.3373e-10	40	1871	111	16330
3.Up	HALLMARK_MYOGENESIS	HALLMARK_MYOGENESIS	2.7047	1.0707e-11	2.3373e-10	54	1829	196	17621
3.Up	GSE24634_TEFF_VS_TCONV_DAY10_IN_CULTURE_DN	GSE24634_TEFF_VS_TCONV_DAY10_IN_CULTURE_DN	2.7047	1.0707e-11	2.3373e-10	54	1829	196	17621
3.Up	BURTON_ADIPOGENESIS_5	BURTON_ADIPOGENESIS_5	3.2879	1.0933e-11	2.3838e-10	39	1829	116	17621
2.Up-DOWN	GO:0019787	ubiquitin-like protein transferase activity	1.7728	3.0982e-12	2.3974e-10	140	3084	435	16652
1.Down	GO_POSITIVE_REGULATION_OF_MOLECULAR_FUNCTION	GO_POSITIVE_REGULATION_OF_MOLECULAR_FUNCTION	1.4359	2.5762e-12	2.4527e-10	381	2823	1727	17621
3.Up	RODWELL_AGING_KIDNEY_NO_BLOOD_UP	RODWELL_AGING_KIDNEY_NO_BLOOD_UP	2.6735	1.1479e-11	2.4997e-10	55	1829	202	17621
3.Up	GSE34205_HEALTHY_VS_FLU_INF_INFANT_PBMC_UP	GSE34205_HEALTHY_VS_FLU_INF_INFANT_PBMC_UP	2.8182	1.1522e-11	2.5061e-10	50	1829	174	17621
3.Up	GO:1901659	glycosyl compound biosynthetic process	3.2030	1.1553e-11	2.5100e-10	40	1824	115	16543
3.Up	GO:0006839	mitochondrial transport	2.6829	1.1665e-11	2.5313e-10	54	1824	186	16543
3.Up	GO:0034622	cellular macromolecular complex assembly	1.7984	1.1791e-11	2.5554e-10	145	1824	758	16543
1.Down	GO:0044265	cellular macromolecule catabolic process	1.6130	2.7406e-12	2.5956e-10	210	2716	817	16543
3.Up	MARTINEZ_TP53_TARGETS_UP	MARTINEZ_TP53_TARGETS_UP	1.9522	1.2251e-11	2.6520e-10	113	1829	575	17621
3.Up	REACTOME_EXTRACELLULAR_MATRIX_ORGANIZATION	REACTOME_EXTRACELLULAR_MATRIX_ORGANIZATION	3.7627	1.2294e-11	2.6581e-10	32	1829	83	17621
3.Up	GSE14000_TRANSLATED_RNA_VS_MRNA_16H_LPS_DC_DN	GSE14000_TRANSLATED_RNA_VS_MRNA_16H_LPS_DC_DN	2.9151	1.2503e-11	2.7002e-10	47	1829	158	17621
3.Up	GSE34515_CD16_NEG_VS_POS_MONOCYTE_DN	GSE34515_CD16_NEG_VS_POS_MONOCYTE_DN	2.7793	1.2836e-11	2.7688e-10	51	1829	180	17621
1.Down	GO_NUCLEAR_BODY	GO_NUCLEAR_BODY	1.9797	2.9891e-12	2.8085e-10	104	2823	334	17621
1.Down	GO_CYTOSKELETAL_PART	GO_CYTOSKELETAL_PART	1.4910	2.9963e-12	2.8085e-10	305	2823	1324	17621
2.Up-DOWN	GSE2706_UNSTIM_VS_2H_LPS_AND_R848_DC_UP	GSE2706_UNSTIM_VS_2H_LPS_AND_R848_DC_UP	2.2823	3.8492e-12	2.9659e-10	69	3191	169	17621
3.Up	ZHANG_TLX_TARGETS_60HR_UP	ZHANG_TLX_TARGETS_60HR_UP	2.3763	1.3847e-11	2.9833e-10	69	1829	286	17621
1.Down	MARSON_BOUND_BY_E2F4_UNSTIMULATED	MARSON_BOUND_BY_E2F4_UNSTIMULATED	1.6764	3.2010e-12	2.9850e-10	179	2823	684	17621
3.Up	GSE22886_NAIVE_TCELL_VS_DC_UP	GSE22886_NAIVE_TCELL_VS_DC_UP	2.7430	1.4111e-11	3.0333e-10	52	1829	186	17621
3.Up	JOHNSTONE_PARVB_TARGETS_3_UP	JOHNSTONE_PARVB_TARGETS_3_UP	2.1378	1.4112e-11	3.0333e-10	88	1829	407	17621
4.Down-up	GO_MITOCHONDRIAL_PART	GO_MITOCHONDRIAL_PART	2.2048	1.0829e-13	3.2820e-10	110	1066	874	17621
3.Up	GSE22886_NAIVE_CD4_TCELL_VS_48H_ACT_TH1_DN	GSE22886_NAIVE_CD4_TCELL_VS_48H_ACT_TH1_DN	2.7090	1.5323e-11	3.2897e-10	53	1829	192	17621
2.Up-DOWN	GO_TRANSFERASE_ACTIVITY_TRANSFERRING_PHOSPHORUS_CONTAINING_GROUPS	GO_TRANSFERASE_ACTIVITY_TRANSFERRING_PHOSPHORUS_CONTAINING_GROUPS	1.5258	4.4245e-12	3.3948e-10	255	3191	949	17621
1.Down	GO:0033554	cellular response to stress	1.4607	3.7090e-12	3.4411e-10	338	2716	1467	16543
3.Up	GSE17721_POLYIC_VS_GARDIQUIMOD_16H_BMDC_DN	GSE17721_POLYIC_VS_GARDIQUIMOD_16H_BMDC_DN	2.7638	1.6098e-11	3.4479e-10	51	1829	181	17621
3.Up	GSE5679_PPARG_LIGAND_ROSIGLITAZONE_VS_RARA_AGONIST_AM580_TREATED_DC_UP	GSE5679_PPARG_LIGAND_ROSIGLITAZONE_VS_RARA_AGONIST_AM580_TREATED_DC_UP	2.7638	1.6098e-11	3.4479e-10	51	1829	181	17621
1.Down	GO:0000793	condensed chromosome	2.2552	3.7395e-12	3.4518e-10	74	2827	209	17744
3.Up	GO:0006164	purine nucleotide biosynthetic process	3.1209	1.6718e-11	3.5765e-10	41	1824	121	16543
2.Up-DOWN	ovary-carcinoma-endometrioid_carcinoma	ovary-carcinoma-endometrioid_carcinoma	1.7536	4.7279e-12	3.6123e-10	144	3162	467	17630
3.Up	GO:0044822	poly(A) RNA binding	1.6463	1.6970e-11	3.6257e-10	200	1790	1182	16652
3.Up	PELLICCIOTTA_HDAC_IN_ANTIGEN_PRESENTATION_UP	PELLICCIOTTA_HDAC_IN_ANTIGEN_PRESENTATION_UP	4.2434	1.7008e-11	3.6257e-10	27	1829	62	17621
3.Up	MORF_SART1	MORF_SART1	4.2434	1.7008e-11	3.6257e-10	27	1829	62	17621
4.Down-up	GO:0031966	mitochondrial membrane	2.3931	1.4185e-13	3.6848e-10	90	1065	659	17744
1.Down	ER-PR-positive_carcinoma	ER-PR-positive_carcinoma	1.4162	4.0632e-12	3.7128e-10	410	2772	1925	17630
1.Down	breast-carcinoma-ER-PR-positive_carcinoma	breast-carcinoma-ER-PR-positive_carcinoma	1.4162	4.0632e-12	3.7128e-10	410	2772	1925	17630
1.Down	6657	SOX2 (SRY-box 2)	1.8921	4.0955e-12	3.7236e-10	114	2881	348	16330
3.Up	GSE22886_NAIVE_VS_IGG_IGA_MEMORY_BCELL_DN	GSE22886_NAIVE_VS_IGG_IGA_MEMORY_BCELL_DN	2.7282	1.7606e-11	3.7487e-10	52	1829	187	17621
3.Up	1072	CFL1 (cofilin 1)	2.8212	1.7871e-11	3.8007e-10	48	1871	151	16330
2.Up-DOWN	GO_ENZYME_BINDING	GO_ENZYME_BINDING	1.3996	5.0047e-12	3.8078e-10	413	3191	1692	17621
1.Down	GO:0007346	regulation of mitotic cell cycle	1.7897	4.2791e-12	3.8712e-10	139	2716	484	16543
2.Up-DOWN	GSE18791_CTRL_VS_NEWCASTLE_VIRUS_DC_2H_DN	GSE18791_CTRL_VS_NEWCASTLE_VIRUS_DC_2H_DN	2.3279	5.4623e-12	4.1386e-10	65	3191	156	17621
2.Up-DOWN	TGCACTG,MIR-148A,MIR-152,MIR-148B	TGCACTG,MIR-148A,MIR-152,MIR-148B	1.9609	5.8138e-12	4.3866e-10	100	3191	286	17621
2.Up-DOWN	AAGCACT,MIR-520F	AAGCACT,MIR-520F	2.0903	5.8860e-12	4.4227e-10	84	3191	225	17621
1.Down	GO:0016604	nuclear body	1.9401	4.9513e-12	4.4571e-10	108	2827	356	17744
1.Down	GSE2770_IL12_ACT_VS_ACT_CD4_TCELL_48H_DN	GSE2770_IL12_ACT_VS_ACT_CD4_TCELL_48H_DN	2.3263	5.0187e-12	4.4956e-10	68	2823	185	17621
2.Up-DOWN	IPR011009	Kinase-like_dom	1.6977	6.0368e-12	4.5175e-10	159	3359	524	18428
1.Down	9662	CEP135 (centrosomal protein 135)	2.3255	5.1391e-12	4.5809e-10	66	2881	163	16330
1.Down	GO_POSITIVE_REGULATION_OF_CATALYTIC_ACTIVITY	GO_POSITIVE_REGULATION_OF_CATALYTIC_ACTIVITY	1.4630	5.1723e-12	4.5879e-10	330	2823	1462	17621
1.Down	GO:0051603	proteolysis involved in cellular protein catabolic process	1.7457	5.3582e-12	4.7298e-10	150	2716	536	16543
3.Up	7879	RAB7A (RAB7A, member RAS oncogene family)	2.7121	2.2494e-11	4.7784e-10	51	1871	167	16330
1.Down	CAGTATT,MIR-200B,MIR-200C,MIR-429	CAGTATT,MIR-200B,MIR-200C,MIR-429	1.8272	5.4986e-12	4.8303e-10	129	2823	450	17621
3.Up	6059	ABCE1 (ATP binding cassette subfamily E member 1)	2.4153	2.2773e-11	4.8320e-10	64	1871	236	16330
2.Up-DOWN	GO_COVALENT_CHROMATIN_MODIFICATION	GO_COVALENT_CHROMATIN_MODIFICATION	1.9123	6.6118e-12	4.9274e-10	107	3191	314	17621
5.Up-down	JOHNSTONE_PARVB_TARGETS_3_UP	JOHNSTONE_PARVB_TARGETS_3_UP	2.5654	2.4488e-13	4.9477e-10	74	1294	407	17621
3.Up	GSE43260_BTLA_POS_VS_NEG_INTRATUMORAL_CD8_TCELL_UP	GSE43260_BTLA_POS_VS_NEG_INTRATUMORAL_CD8_TCELL_UP	2.6807	2.3580e-11	4.9917e-10	53	1829	194	17621
3.Up	GSE35685_CD34POS_CD38NEG_VS_CD34POS_CD10NEG_CD62LPOS_BONE_MARROW_UP	GSE35685_CD34POS_CD38NEG_VS_CD34POS_CD10NEG_CD62LPOS_BONE_MARROW_UP	2.6807	2.3580e-11	4.9917e-10	53	1829	194	17621
1.Down	GO_REGULATION_OF_ORGANELLE_ORGANIZATION	GO_REGULATION_OF_ORGANELLE_ORGANIZATION	1.5243	5.8251e-12	5.0925e-10	264	2823	1117	17621
1.Down	R-HSA-72203	Processing of Capped Intron-Containing Pre-mRNA	2.1447	5.9031e-12	5.1360e-10	83	1657	247	10293
3.Up	GRUETZMANN_PANCREATIC_CANCER_UP	GRUETZMANN_PANCREATIC_CANCER_UP	2.2241	2.4465e-11	5.1729e-10	78	1829	346	17621
3.Up	GO:0006733	oxidoreduction coenzyme metabolic process	3.2378	2.5311e-11	5.3457e-10	38	1824	108	16543
2.Up-DOWN	GO:0031399	regulation of protein modification process	1.4034	7.3108e-12	5.4261e-10	402	2998	1644	16543
6.DOWN-up	GO_RIBONUCLEOTIDE_BINDING	GO_RIBONUCLEOTIDE_BINDING	1.8563	1.2845e-13	5.8391e-10	182	1054	1781	17621
2.Up-DOWN	4088	SMAD3 (SMAD family member 3)	1.7997	8.1779e-12	6.0450e-10	125	3215	359	16330
5.Up-down	GO_PROTEINACEOUS_EXTRACELLULAR_MATRIX	GO_PROTEINACEOUS_EXTRACELLULAR_MATRIX	2.7074	3.3406e-13	6.0745e-10	66	1294	343	17621
3.Up	GO:0009152	purine ribonucleotide biosynthetic process	3.1210	2.9038e-11	6.1256e-10	40	1824	118	16543
3.Up	RODWELL_AGING_KIDNEY_NO_BLOOD_DN	RODWELL_AGING_KIDNEY_NO_BLOOD_DN	3.0063	2.9112e-11	6.1341e-10	43	1829	140	17621
3.Up	BAELDE_DIABETIC_NEPHROPATHY_DN	BAELDE_DIABETIC_NEPHROPATHY_DN	2.0999	2.9482e-11	6.2049e-10	89	1829	419	17621
1.Down	GO:0000070	mitotic sister chromatid segregation	2.8271	7.2076e-12	6.2411e-10	45	2716	98	16543
1.Down	3065	HDAC1 (histone deacetylase 1)	1.7189	7.3692e-12	6.3508e-10	153	2881	516	16330
2.Up-DOWN	GO:0018193	peptidyl-amino acid modification	1.5381	8.6563e-12	6.3727e-10	239	2998	882	16543
2.Up-DOWN	GO:0009968	negative regulation of signal transduction	1.4913	8.7439e-12	6.4113e-10	279	2998	1065	16543
3.Up	11190	CEP250 (centrosomal protein 250)	2.4178	3.0643e-11	6.4418e-10	63	1871	232	16330
3.Up	ONKEN_UVEAL_MELANOMA_UP	ONKEN_UVEAL_MELANOMA_UP	1.8214	3.1032e-11	6.5161e-10	134	1829	733	17621
3.Up	GO:0072522	purine-containing compound biosynthetic process	2.9789	3.1297e-11	6.5641e-10	43	1824	133	16543
3.Up	GSE39820_TGFBETA1_IL6_VS_TGFBETA1_IL6_IL23A_TREATED_CD4_TCELL_DN	GSE39820_TGFBETA1_IL6_VS_TGFBETA1_IL6_IL23A_TREATED_CD4_TCELL_DN	2.7183	3.1349e-11	6.5675e-10	51	1829	184	17621
3.Up	KEGG_CARDIAC_MUSCLE_CONTRACTION	KEGG_CARDIAC_MUSCLE_CONTRACTION	3.9269	3.1639e-11	6.6206e-10	29	1829	72	17621
2.Up-DOWN	GTGACGY_V$E4F1_Q6	GTGACGY_V$E4F1_Q6	1.6406	9.1501e-12	6.6822e-10	179	3191	616	17621
3.Up	4729	NDUFV2 (NADH:ubiquinone oxidoreductase core subunit V2)	4.3228	3.2398e-11	6.7715e-10	25	1871	51	16330
2.Up-DOWN	MODULE_123	MODULE_123	2.0471	9.3133e-12	6.7741e-10	87	3191	238	17621
2.Up-DOWN	large_cell_carcinoma	large_cell_carcinoma	1.5433	9.4674e-12	6.8316e-10	234	3162	868	17630
2.Up-DOWN	lung-carcinoma-large_cell_carcinoma	lung-carcinoma-large_cell_carcinoma	1.5433	9.4674e-12	6.8316e-10	234	3162	868	17630
1.Down	IPR011993	PH_dom-like	1.8435	8.0114e-12	6.8716e-10	123	2963	423	18428
1.Down	WHITFIELD_CELL_CYCLE_G2	WHITFIELD_CELL_CYCLE_G2	2.3857	8.2125e-12	7.0111e-10	63	2823	167	17621
2.Up-DOWN	GSE23505_IL6_IL1_VS_IL6_IL1_IL23_TREATED_CD4_TCELL_DN	GSE23505_IL6_IL1_VS_IL6_IL1_IL23_TREATED_CD4_TCELL_DN	2.1780	1.0087e-11	7.2501e-10	74	3191	190	17621
1.Down	GCM_ZNF198	GCM_ZNF198	2.7286	8.7168e-12	7.4068e-10	48	2823	111	17621
3.Up	GSE14000_4H_VS_16H_LPS_DC_UP	GSE14000_4H_VS_16H_LPS_DC_UP	2.7387	3.5932e-11	7.5016e-10	50	1829	179	17621
1.Down	GO_DNA_REPAIR	GO_DNA_REPAIR	1.8285	8.8937e-12	7.5220e-10	126	2823	439	17621
3.Up	PENG_RAPAMYCIN_RESPONSE_DN	PENG_RAPAMYCIN_RESPONSE_DN	2.5094	3.6327e-11	7.5754e-10	59	1829	231	17621
1.Down	GO_REGULATION_OF_MITOTIC_CELL_CYCLE	GO_REGULATION_OF_MITOTIC_CELL_CYCLE	1.8147	9.1019e-12	7.6271e-10	129	2823	453	17621
1.Down	R-HSA-68877	Mitotic Prometaphase	2.7365	9.0794e-12	7.6271e-10	48	1657	111	10293
2.Up-DOWN	ovary-carcinoma-mucinous_carcinoma	ovary-carcinoma-mucinous_carcinoma	1.7460	1.0744e-11	7.6919e-10	141	3162	459	17630
3.Up	10426	TUBGCP3 (tubulin gamma complex associated protein 3)	2.9108	3.6992e-11	7.7051e-10	44	1871	134	16330
3.Up	54205	CYCS (cytochrome c, somatic)	4.1700	3.7168e-11	7.7331e-10	26	1871	55	16330
2.Up-DOWN	GSE9988_ANTI_TREM1_VS_LPS_MONOCYTE_UP	GSE9988_ANTI_TREM1_VS_LPS_MONOCYTE_UP	2.1997	1.0894e-11	7.7553e-10	72	3191	183	17621
2.Up-DOWN	GABRIELY_MIR21_TARGETS	GABRIELY_MIR21_TARGETS	1.9630	1.0918e-11	7.7553e-10	97	3191	277	17621
2.Up-DOWN	NAGASHIMA_EGF_SIGNALING_UP	NAGASHIMA_EGF_SIGNALING_UP	3.2776	1.1035e-11	7.8075e-10	33	3191	56	17621
1.Down	GO:0010498	proteasomal protein catabolic process	1.9974	9.5040e-12	7.8913e-10	96	2716	298	16543
1.Down	152185	SPICE1 (spindle and centriole associated protein 1)	2.3813	9.4762e-12	7.8913e-10	61	2881	147	16330
2.Up-DOWN	GSE21546_ELK1_KO_VS_SAP1A_KO_AND_ELK1_KO_ANTI_CD3_STIM_DP_THYMOCYTES_DN	GSE21546_ELK1_KO_VS_SAP1A_KO_AND_ELK1_KO_ANTI_CD3_STIM_DP_THYMOCYTES_DN	2.1827	1.2206e-11	8.6030e-10	73	3191	187	17621
1.Down	GO:0010564	regulation of cell cycle process	1.7188	1.0452e-11	8.6393e-10	154	2716	559	16543
2.Up-DOWN	GO_UBIQUITIN_LIKE_PROTEIN_TRANSFERASE_ACTIVITY	GO_UBIQUITIN_LIKE_PROTEIN_TRANSFERASE_ACTIVITY	1.7828	1.2357e-11	8.6758e-10	130	3191	410	17621
2.Up-DOWN	3065	HDAC1 (histone deacetylase 1)	1.6580	1.2497e-11	8.7404e-10	165	3215	516	16330
2.Up-DOWN	GO:0000982	transcription factor activity, RNA polymerase II core promoter proximal region sequence-specific binding	1.8472	1.2638e-11	8.8049e-10	115	3084	342	16652
3.Up	920	CD4 (CD4 molecule)	3.2832	4.3009e-11	8.9380e-10	36	1871	97	16330
1.Down	GO_KINETOCHORE	GO_KINETOCHORE	2.7455	1.0900e-11	8.9685e-10	47	2823	108	17621
1.Down	GO:0000226	microtubule cytoskeleton organization	1.8787	1.1122e-11	9.1102e-10	114	2716	377	16543
3.Up	hsa04512	ECM-receptor interaction	3.2781	4.7204e-11	9.7874e-10	35	948	82	7094
3.Up	ko04512	ECM-receptor interaction	3.2781	4.7204e-11	9.7874e-10	35	948	82	7094
3.Up	TARTE_PLASMA_CELL_VS_PLASMABLAST_UP	TARTE_PLASMA_CELL_VS_PLASMABLAST_UP	2.1605	4.8205e-11	9.9836e-10	81	1829	370	17621
3.Up	GSE17974_CTRL_VS_ACT_IL4_AND_ANTI_IL12_48H_CD4_TCELL_DN	GSE17974_CTRL_VS_ACT_IL4_AND_ANTI_IL12_48H_CD4_TCELL_DN	2.6887	4.8383e-11	1.0009e-09	51	1829	186	17621
3.Up	YAMASHITA_LIVER_CANCER_WITH_EPCAM_UP	YAMASHITA_LIVER_CANCER_WITH_EPCAM_UP	4.4924	5.0235e-11	1.0380e-09	24	1829	52	17621
2.Up-DOWN	GSE7348_UNSTIM_VS_LPS_STIM_MACROPHAGE_UP	GSE7348_UNSTIM_VS_LPS_STIM_MACROPHAGE_UP	2.3489	1.4984e-11	1.0400e-09	61	3191	145	17621
2.Up-DOWN	mucinous_carcinoma	mucinous_carcinoma	1.7383	1.5244e-11	1.0540e-09	141	3162	461	17630
3.Up	GSE9650_NAIVE_VS_EFF_CD8_TCELL_DN	GSE9650_NAIVE_VS_EFF_CD8_TCELL_DN	2.6564	5.1651e-11	1.0661e-09	52	1829	192	17621
3.Up	DANG_MYC_TARGETS_UP	DANG_MYC_TARGETS_UP	2.9995	5.2725e-11	1.0870e-09	42	1829	137	17621
2.Up-DOWN	GO:0006325	chromatin organization	1.6026	1.5824e-11	1.0900e-09	193	2998	681	16543
2.Up-DOWN	TTTGTAG,MIR-520D	TTTGTAG,MIR-520D	1.8763	1.6012e-11	1.0988e-09	109	3191	326	17621
1.Down	BENPORATH_NANOG_TARGETS	BENPORATH_NANOG_TARGETS	1.5618	1.3525e-11	1.1029e-09	226	2823	930	17621
3.Up	GO:0005509	calcium ion binding	1.8157	5.6283e-11	1.1591e-09	131	1790	694	16652
3.Up	GO_NUCLEOSIDE_MONOPHOSPHATE_BIOSYNTHETIC_PROCESS	GO_NUCLEOSIDE_MONOPHOSPHATE_BIOSYNTHETIC_PROCESS	3.7506	5.7574e-11	1.1843e-09	30	1829	78	17621
2.Up-DOWN	GSE17974_0H_VS_24H_IN_VITRO_ACT_CD4_TCELL_UP	GSE17974_0H_VS_24H_IN_VITRO_ACT_CD4_TCELL_UP	2.2620	1.7478e-11	1.1948e-09	66	3191	163	17621
1.Down	MORF_ATRX	MORF_ATRX	2.2235	1.4739e-11	1.1965e-09	72	2823	205	17621
1.Down	GSE7348_LPS_VS_TOLERIZED_AND_LPS_STIM_MACROPHAGE_UP	GSE7348_LPS_VS_TOLERIZED_AND_LPS_STIM_MACROPHAGE_UP	2.3395	1.5244e-11	1.2270e-09	64	2823	173	17621
1.Down	GO_UBIQUITIN_LIKE_PROTEIN_LIGASE_ACTIVITY	GO_UBIQUITIN_LIKE_PROTEIN_LIGASE_ACTIVITY	2.2489	1.5250e-11	1.2270e-09	70	2823	197	17621
1.Down	GO_CYTOSKELETON_ORGANIZATION	GO_CYTOSKELETON_ORGANIZATION	1.6109	1.5338e-11	1.2286e-09	196	2823	780	17621
1.Down	SM00355	ZnF_C2H2	1.6045	1.5622e-11	1.2459e-09	202	1711	730	9480
3.Up	GO_ALPHA_AMINO_ACID_METABOLIC_PROCESS	GO_ALPHA_AMINO_ACID_METABOLIC_PROCESS	2.5451	6.1004e-11	1.2534e-09	56	1829	216	17621
2.Up-DOWN	GO_REGULATION_OF_PROTEIN_SERINE_THREONINE_KINASE_ACTIVITY	GO_REGULATION_OF_PROTEIN_SERINE_THREONINE_KINASE_ACTIVITY	1.7324	1.8531e-11	1.2620e-09	141	3191	458	17621
3.Up	114971	PTPMT1 (protein tyrosine phosphatase, mitochondrial 1)	3.6796	6.1780e-11	1.2679e-09	30	1871	72	16330
3.Up	GO:0042254	ribosome biogenesis	2.1972	6.3393e-11	1.2996e-09	76	1824	321	16543
3.Up	GSE369_PRE_VS_POST_IL6_INJECTION_SOCS3_KO_LIVER_DN	GSE369_PRE_VS_POST_IL6_INJECTION_SOCS3_KO_LIVER_DN	2.6424	6.3683e-11	1.3011e-09	52	1829	193	17621
3.Up	GSE36826_WT_VS_IL1R_KO_SKIN_STAPH_AUREUS_INF_UP	GSE36826_WT_VS_IL1R_KO_SKIN_STAPH_AUREUS_INF_UP	2.6424	6.3683e-11	1.3011e-09	52	1829	193	17621
3.Up	GSE19923_WT_VS_HEB_KO_DP_THYMOCYTE_DN	GSE19923_WT_VS_HEB_KO_DP_THYMOCYTE_DN	2.6424	6.3683e-11	1.3011e-09	52	1829	193	17621
3.Up	GO_NCRNA_PROCESSING	GO_NCRNA_PROCESSING	2.1706	6.4126e-11	1.3087e-09	79	1829	359	17621
3.Up	OUELLET_OVARIAN_CANCER_INVASIVE_VS_LMP_UP	OUELLET_OVARIAN_CANCER_INVASIVE_VS_LMP_UP	3.1742	6.4707e-11	1.3191e-09	38	1829	117	17621
3.Up	6159	RPL29 (ribosomal protein L29)	3.9704	6.5366e-11	1.3310e-09	27	1871	60	16330
1.Down	R-HSA-3108214	SUMOylation of DNA damage response and repair proteins	3.0738	1.6843e-11	1.3374e-09	38	1657	78	10293
2.Up-DOWN	kidney-carcinoma-chromophobe_renal_cell_carcinoma	kidney-carcinoma-chromophobe_renal_cell_carcinoma	1.7576	1.9880e-11	1.3389e-09	134	3162	433	17630
2.Up-DOWN	chromophobe_renal_cell_carcinoma	chromophobe_renal_cell_carcinoma	1.7576	1.9880e-11	1.3389e-09	134	3162	433	17630
2.Up-DOWN	CAGTATT,MIR-200B,MIR-200C,MIR-429	CAGTATT,MIR-200B,MIR-200C,MIR-429	1.7379	1.9819e-11	1.3389e-09	139	3191	450	17621
2.Up-DOWN	GO:0001701	in utero embryonic development	1.8824	2.0051e-11	1.3419e-09	107	2998	319	16543
2.Up-DOWN	GO_REGULATION_OF_PROTEIN_MODIFICATION_PROCESS	GO_REGULATION_OF_PROTEIN_MODIFICATION_PROCESS	1.3919	2.0072e-11	1.3419e-09	400	3191	1645	17621
1.Down	CUI_TCF21_TARGETS_2_DN	CUI_TCF21_TARGETS_2_DN	1.6068	1.7339e-11	1.3708e-09	197	2823	786	17621
3.Up	PS01186	EGF_2	2.6769	6.8822e-11	1.3998e-09	52	1128	212	11955
3.Up	GSE2585_CTEC_VS_MTEC_THYMUS_UP	GSE2585_CTEC_VS_MTEC_THYMUS_UP	2.6930	6.9272e-11	1.4074e-09	50	1829	182	17621
2.Up-DOWN	GSE6674_ANTI_IGM_VS_CPG_STIM_BCELL_DN	GSE6674_ANTI_IGM_VS_CPG_STIM_BCELL_DN	2.1594	2.2114e-11	1.4730e-09	73	3191	189	17621
1.Down	GO_PROTEIN_CATABOLIC_PROCESS	GO_PROTEIN_CATABOLIC_PROCESS	1.7111	1.8930e-11	1.4902e-09	153	2823	571	17621
3.Up	HILLION_HMGA1_TARGETS	HILLION_HMGA1_TARGETS	3.5479	7.4979e-11	1.5217e-09	32	1829	88	17621
2.Up-DOWN	PS50011	PROTEIN_KINASE_DOM	1.7147	2.3199e-11	1.5396e-09	147	2192	481	11955
3.Up	GO:0072329	monocarboxylic acid catabolic process	3.2454	7.6052e-11	1.5417e-09	36	1824	102	16543
1.Down	BRUINS_UVC_RESPONSE_EARLY_LATE	BRUINS_UVC_RESPONSE_EARLY_LATE	2.0008	1.9737e-11	1.5470e-09	93	2823	295	17621
3.Up	GSE33425_CD161_INT_VS_NEG_CD8_TCELL_UP	GSE33425_CD161_INT_VS_NEG_CD8_TCELL_UP	2.6287	7.8369e-11	1.5852e-09	52	1829	194	17621
3.Up	GSE33162_UNTREATED_VS_4H_LPS_STIM_HDAC3_KO_MACROPHAGE_DN	GSE33162_UNTREATED_VS_4H_LPS_STIM_HDAC3_KO_MACROPHAGE_DN	2.6287	7.8369e-11	1.5852e-09	52	1829	194	17621
1.Down	GSE23695_CD57_POS_VS_NEG_NK_CELL_UP	GSE23695_CD57_POS_VS_NEG_NK_CELL_UP	2.2938	2.0614e-11	1.6088e-09	66	2823	182	17621
3.Up	GO:1901605	alpha-amino acid metabolic process	2.4709	8.0806e-11	1.6326e-09	58	1824	217	16543
1.Down	SOTIRIOU_BREAST_CANCER_GRADE_1_VS_3_UP	SOTIRIOU_BREAST_CANCER_GRADE_1_VS_3_UP	2.4736	2.1028e-11	1.6341e-09	56	2823	143	17621
2.Up-DOWN	BENPORATH_CYCLING_GENES	BENPORATH_CYCLING_GENES	1.6266	2.4820e-11	1.6412e-09	177	3191	614	17621
2.Up-DOWN	IPR000719	Prot_kinase_dom	1.7040	2.5387e-11	1.6726e-09	147	3359	482	18428
3.Up	CONCANNON_APOPTOSIS_BY_EPOXOMICIN_DN	CONCANNON_APOPTOSIS_BY_EPOXOMICIN_DN	2.8424	8.3822e-11	1.6917e-09	45	1829	155	17621
3.Up	GO:1901293	nucleoside phosphate biosynthetic process	2.6090	8.4030e-11	1.6940e-09	52	1824	184	16543
3.Up	6389	SDHA (succinate dehydrogenase complex flavoprotein subunit A)	3.3397	8.4460e-11	1.7008e-09	34	1871	90	16330
2.Up-DOWN	E2F3_UP.V1_UP	E2F3_UP.V1_UP	2.2033	2.5985e-11	1.7058e-09	69	3191	175	17621
1.Down	7529	YWHAB (tyrosine 3-monooxygenase/tryptophan 5-monooxygenase activation protein beta)	1.8576	2.2105e-11	1.7105e-09	112	2881	348	16330
3.Up	67809	Rmdn3 (regulator of microtubule dynamics 3)	3.5562	8.5561e-11	1.7211e-09	31	1871	77	16330
1.Down	GO_TRANSCRIPTION_FACTOR_BINDING	GO_TRANSCRIPTION_FACTOR_BINDING	1.7462	2.2732e-11	1.7515e-09	141	2823	515	17621
2.Up-DOWN	CTACCTC,LET-7A,LET-7B,LET-7C,LET-7D,LET-7E,LET-7F,MIR-98,LET-7G,LET-7I	CTACCTC,LET-7A,LET-7B,LET-7C,LET-7D,LET-7E,LET-7F,MIR-98,LET-7G,LET-7I	1.8069	2.6849e-11	1.7562e-09	120	3191	373	17621
1.Down	GO_RIBONUCLEOTIDE_BINDING	GO_RIBONUCLEOTIDE_BINDING	1.4087	2.2900e-11	1.7570e-09	386	2823	1781	17621
1.Down	KEGG_UBIQUITIN_MEDIATED_PROTEOLYSIS	KEGG_UBIQUITIN_MEDIATED_PROTEOLYSIS	2.5351	2.3516e-11	1.7967e-09	53	2823	132	17621
3.Up	GSE2770_IL4_ACT_VS_ACT_CD4_TCELL_2H_UP	GSE2770_IL4_ACT_VS_ACT_CD4_TCELL_2H_UP	2.6456	9.1378e-11	1.8320e-09	51	1829	189	17621
3.Up	GSE17721_CTRL_VS_GARDIQUIMOD_12H_BMDC_UP	GSE17721_CTRL_VS_GARDIQUIMOD_12H_BMDC_UP	2.6456	9.1378e-11	1.8320e-09	51	1829	189	17621
3.Up	CAMP_UP.V1_UP	CAMP_UP.V1_UP	2.6456	9.1378e-11	1.8320e-09	51	1829	189	17621
2.Up-DOWN	GSE14000_UNSTIM_VS_4H_LPS_DC_UP	GSE14000_UNSTIM_VS_4H_LPS_DC_UP	2.1855	2.9170e-11	1.9012e-09	70	3191	179	17621
1.Down	GO:0016925	protein sumoylation	2.6246	2.5035e-11	1.9048e-09	49	2716	115	16543
2.Up-DOWN	GO:0061695	transferase complex, transferring phosphorus-containing groups	2.0039	2.9601e-11	1.9224e-09	88	3161	250	17744
1.Down	GO:0051649	establishment of localization in cell	1.4361	2.5388e-11	1.9236e-09	340	2716	1499	16543
2.Up-DOWN	GO:1902531	regulation of intracellular signal transduction	1.3848	3.0607e-11	1.9806e-09	409	2998	1694	16543
1.Down	GO:0043161	proteasome-mediated ubiquitin-dependent protein catabolic process	1.9871	2.6555e-11	2.0036e-09	93	2716	290	16543
3.Up	GO:0009062	fatty acid catabolic process	3.5580	1.0236e-10	2.0500e-09	31	1824	80	16543
1.Down	GO:0006281	DNA repair	1.7500	2.7805e-11	2.0893e-09	138	2716	491	16543
1.Down	undifferentiated_carcinoma	undifferentiated_carcinoma	1.4543	2.9031e-11	2.1724e-09	316	2772	1433	17630
1.Down	GO:0044430	cytoskeletal part	1.4396	2.9746e-11	2.2168e-09	333	2827	1506	17744
3.Up	26415	Mapk13 (mitogen-activated protein kinase 13)	3.4479	1.1225e-10	2.2454e-09	32	1871	82	16330
5.Up-down	DELYS_THYROID_CANCER_UP	DELYS_THYROID_CANCER_UP	2.4479	1.3583e-12	2.2455e-09	76	1294	438	17621
3.Up	GSE7509_FCGRIIB_VS_TNFA_IL1B_IL6_PGE_STIM_DC_UP	GSE7509_FCGRIIB_VS_TNFA_IL1B_IL6_PGE_STIM_DC_UP	2.7182	1.1404e-10	2.2788e-09	48	1829	173	17621
2.Up-DOWN	GSE2770_IL4_ACT_VS_ACT_CD4_TCELL_2H_DN	GSE2770_IL4_ACT_VS_ACT_CD4_TCELL_2H_DN	2.1522	3.5967e-11	2.3192e-09	72	3191	187	17621
1.Down	GNF2_CDC20	GNF2_CDC20	3.4943	3.1288e-11	2.3222e-09	30	2823	54	17621
1.Down	TGAATGT,MIR-181A,MIR-181B,MIR-181C,MIR-181D	TGAATGT,MIR-181A,MIR-181B,MIR-181C,MIR-181D	1.7878	3.1871e-11	2.3559e-09	128	2823	456	17621
1.Down	GO:0008104	protein localization	1.4032	3.2418e-11	2.3866e-09	389	2716	1761	16543
1.Down	2300	FOXL1 (forkhead box L1)	2.4565	3.3000e-11	2.4197e-09	54	2881	126	16330
2.Up-DOWN	GSE9988_LPS_VS_VEHICLE_TREATED_MONOCYTE_UP	GSE9988_LPS_VS_VEHICLE_TREATED_MONOCYTE_UP	2.2147	3.7735e-11	2.4246e-09	67	3191	169	17621
2.Up-DOWN	GO:0016772	transferase activity, transferring phosphorus-containing groups	1.4842	3.8481e-11	2.4552e-09	264	3084	988	16652
2.Up-DOWN	GO_REGULATION_OF_INTRACELLULAR_SIGNAL_TRANSDUCTION	GO_REGULATION_OF_INTRACELLULAR_SIGNAL_TRANSDUCTION	1.3897	3.8420e-11	2.4552e-09	391	3191	1609	17621
2.Up-DOWN	lung-carcinoid-endocrine_tumour	lung-carcinoid-endocrine_tumour	1.6888	3.8966e-11	2.4775e-09	150	3162	505	17630
5.Up-down	LEE_BMP2_TARGETS_UP	LEE_BMP2_TARGETS_UP	2.1284	1.6757e-12	2.5392e-09	104	1294	695	17621
1.Down	GSE27241_WT_VS_RORGT_KO_TH17_POLARIZED_CD4_TCELL_TREATED_WITH_DIGOXIN_UP	GSE27241_WT_VS_RORGT_KO_TH17_POLARIZED_CD4_TCELL_TREATED_WITH_DIGOXIN_UP	2.3509	3.4957e-11	2.5529e-09	61	2823	164	17621
1.Down	3.30.40.10	-	1.7579	3.6112e-11	2.6058e-09	135	1824	456	10485
1.Down	REACTOME_CELL_CYCLE	REACTOME_CELL_CYCLE	1.8496	3.5896e-11	2.6058e-09	114	2823	392	17621
1.Down	GSE14000_UNSTIM_VS_4H_LPS_DC_TRANSLATED_RNA_UP	GSE14000_UNSTIM_VS_4H_LPS_DC_TRANSLATED_RNA_UP	2.2993	3.6092e-11	2.6058e-09	64	2823	176	17621
1.Down	R-HSA-69275	G2/M Transition	2.2791	3.6383e-11	2.6150e-09	66	1657	184	10293
3.Up	GSE29617_CTRL_VS_TIV_FLU_VACCINE_PBMC_2008_DN	GSE29617_CTRL_VS_TIV_FLU_VACCINE_PBMC_2008_DN	2.6489	1.3109e-10	2.6166e-09	50	1829	185	17621
2.Up-DOWN	GO:0071900	regulation of protein serine/threonine kinase activity	1.7116	4.2682e-11	2.7043e-09	142	2998	467	16543
1.Down	3.30.160.60	-	1.6195	3.8076e-11	2.7259e-09	186	1824	687	10485
2.Up-DOWN	GSE26343_UNSTIM_VS_LPS_STIM_NFAT5_KO_MACROPHAGE_DN	GSE26343_UNSTIM_VS_LPS_STIM_NFAT5_KO_MACROPHAGE_DN	2.1216	4.3200e-11	2.7276e-09	74	3191	195	17621
2.Up-DOWN	GO:0000987	core promoter proximal region sequence-specific DNA binding	1.7872	4.3568e-11	2.7331e-09	121	3084	372	16652
2.Up-DOWN	GSE13485_DAY3_VS_DAY21_YF17D_VACCINE_PBMC_UP	GSE13485_DAY3_VS_DAY21_YF17D_VACCINE_PBMC_UP	2.1565	4.3653e-11	2.7331e-09	71	3191	184	17621
2.Up-DOWN	GOBERT_OLIGODENDROCYTE_DIFFERENTIATION_DN	GOBERT_OLIGODENDROCYTE_DIFFERENTIATION_DN	1.4834	4.3739e-11	2.7331e-09	264	3191	1010	17621
3.Up	5105	PCK1 (phosphoenolpyruvate carboxykinase 1)	3.5797	1.4007e-10	2.7929e-09	30	1871	74	16330
3.Up	3316	HSPB2 (heat shock protein family B (small) member 2)	3.2237	1.4217e-10	2.8316e-09	35	1871	96	16330
1.Down	GO:0044257	cellular protein catabolic process	1.6990	3.9879e-11	2.8438e-09	151	2716	554	16543
2.Up-DOWN	GO_IN_UTERO_EMBRYONIC_DEVELOPMENT	GO_IN_UTERO_EMBRYONIC_DEVELOPMENT	1.8811	4.6142e-11	2.8734e-09	103	3191	307	17621
3.Up	GSE5455_EX_VIVO_VS_POST_24H_INCUBATION_MONOCYTES_FROM_TUMOR_BEARING_MOUSE_UP	GSE5455_EX_VIVO_VS_POST_24H_INCUBATION_MONOCYTES_FROM_TUMOR_BEARING_MOUSE_UP	2.6673	1.5221e-10	3.0282e-09	49	1829	180	17621
3.Up	GO:0031410	cytoplasmic vesicle	1.5067	1.5281e-10	3.0367e-09	269	1909	1742	17744
3.Up	10014	HDAC5 (histone deacetylase 5)	2.0966	1.5688e-10	3.1143e-09	81	1871	345	16330
3.Up	DAZARD_RESPONSE_TO_UV_NHEK_UP	DAZARD_RESPONSE_TO_UV_NHEK_UP	2.4440	1.5911e-10	3.1551e-09	58	1829	233	17621
3.Up	GO:1901137	carbohydrate derivative biosynthetic process	1.8468	1.6035e-10	3.1763e-09	117	1824	592	16543
3.Up	KAECH_DAY8_EFF_VS_MEMORY_CD8_TCELL_UP	KAECH_DAY8_EFF_VS_MEMORY_CD8_TCELL_UP	2.6345	1.6149e-10	3.1920e-09	50	1829	186	17621
3.Up	GSE42021_CD24HI_TREG_VS_CD24HI_TCONV_THYMUS_UP	GSE42021_CD24HI_TREG_VS_CD24HI_TCONV_THYMUS_UP	2.6345	1.6149e-10	3.1920e-09	50	1829	186	17621
1.Down	GO_PROTEIN_LOCALIZATION	GO_PROTEIN_LOCALIZATION	1.4071	4.5774e-11	3.2514e-09	375	2823	1730	17621
3.Up	5019	OXCT1 (3-oxoacid CoA-transferase 1)	3.8419	1.6506e-10	3.2589e-09	27	1871	62	16330
1.Down	4343	MOV10 (Mov10 RISC complex RNA helicase)	1.4982	4.6210e-11	3.2696e-09	254	2881	990	16330
2.Up-DOWN	GSE37416_CTRL_VS_12H_F_TULARENSIS_LVS_NEUTROPHIL_UP	GSE37416_CTRL_VS_12H_F_TULARENSIS_LVS_NEUTROPHIL_UP	2.1611	5.2949e-11	3.2861e-09	70	3191	181	17621
3.Up	GSE41176_UNSTIM_VS_ANTI_IGM_STIM_TAK1_KO_BCELL_24H_UP	GSE41176_UNSTIM_VS_ANTI_IGM_STIM_TAK1_KO_BCELL_24H_UP	2.6038	1.6959e-10	3.3448e-09	51	1829	192	17621
2.Up-DOWN	GSE17974_CTRL_VS_ACT_IL4_AND_ANTI_IL12_48H_CD4_TCELL_UP	GSE17974_CTRL_VS_ACT_IL4_AND_ANTI_IL12_48H_CD4_TCELL_UP	2.2271	5.4604e-11	3.3772e-09	65	3191	163	17621
2.Up-DOWN	KINSEY_TARGETS_OF_EWSR1_FLII_FUSION_UP	KINSEY_TARGETS_OF_EWSR1_FLII_FUSION_UP	1.4471	5.4789e-11	3.3772e-09	299	3191	1175	17621
1.Down	GO_NUCLEOSIDE_TRIPHOSPHATASE_REGULATOR_ACTIVITY	GO_NUCLEOSIDE_TRIPHOSPHATASE_REGULATOR_ACTIVITY	1.9424	4.8331e-11	3.4064e-09	97	2823	317	17621
2.Up-DOWN	TGAATGT,MIR-181A,MIR-181B,MIR-181C,MIR-181D	TGAATGT,MIR-181A,MIR-181B,MIR-181C,MIR-181D	1.7144	5.6045e-11	3.4430e-09	139	3191	456	17621
2.Up-DOWN	V$AP2ALPHA_01	V$AP2ALPHA_01	2.0301	5.6478e-11	3.4579e-09	82	3191	226	17621
3.Up	GO_CARBOHYDRATE_DERIVATIVE_BIOSYNTHETIC_PROCESS	GO_CARBOHYDRATE_DERIVATIVE_BIOSYNTHETIC_PROCESS	1.8979	1.7590e-10	3.4653e-09	108	1829	564	17621
3.Up	GO:0097708	intracellular vesicle	1.5039	1.8326e-10	3.6065e-09	269	1909	1745	17744
2.Up-DOWN	GO_CELLULAR_RESPONSE_TO_DNA_DAMAGE_STIMULUS	GO_CELLULAR_RESPONSE_TO_DNA_DAMAGE_STIMULUS	1.5897	5.9184e-11	3.6114e-09	187	3191	664	17621
2.Up-DOWN	GO:0023057	negative regulation of signaling	1.4501	5.9736e-11	3.6329e-09	296	2998	1162	16543
3.Up	GO_INTRINSIC_COMPONENT_OF_ORGANELLE_MEMBRANE	GO_INTRINSIC_COMPONENT_OF_ORGANELLE_MEMBRANE	2.3956	1.8619e-10	3.6602e-09	60	1829	246	17621
2.Up-DOWN	GSE17974_0H_VS_48H_IN_VITRO_ACT_CD4_TCELL_UP	GSE17974_0H_VS_48H_IN_VITRO_ACT_CD4_TCELL_UP	2.2074	6.1939e-11	3.7543e-09	66	3191	167	17621
2.Up-DOWN	GO:0010648	negative regulation of cell communication	1.4500	6.4109e-11	3.8521e-09	295	2998	1158	16543
2.Up-DOWN	GSE9988_LPS_VS_CTRL_TREATED_MONOCYTE_DN	GSE9988_LPS_VS_CTRL_TREATED_MONOCYTE_DN	2.1291	6.4054e-11	3.8521e-09	72	3191	189	17621
2.Up-DOWN	GSE12392_IFNAR_KO_VS_IFNB_KO_CD8_NEG_SPLEEN_DC_UP	GSE12392_IFNAR_KO_VS_IFNB_KO_CD8_NEG_SPLEEN_DC_UP	2.1658	6.4187e-11	3.8521e-09	69	3191	178	17621
3.Up	GSE2405_HEAT_KILLED_VS_LIVE_A_PHAGOCYTOPHILUM_STIM_NEUTROPHIL_9H_UP	GSE2405_HEAT_KILLED_VS_LIVE_A_PHAGOCYTOPHILUM_STIM_NEUTROPHIL_9H_UP	2.6203	1.9856e-10	3.8950e-09	50	1829	187	17621
3.Up	GSE5589_LPS_AND_IL10_VS_LPS_AND_IL6_STIM_IL6_KO_MACROPHAGE_45MIN_DN	GSE5589_LPS_AND_IL10_VS_LPS_AND_IL6_STIM_IL6_KO_MACROPHAGE_45MIN_DN	2.6203	1.9856e-10	3.8950e-09	50	1829	187	17621
1.Down	4957	ODF2 (outer dense fiber of sperm tails 2)	2.4493	5.6642e-11	3.9768e-09	53	2881	124	16330
3.Up	SIRNA_EIF4GI_UP	SIRNA_EIF4GI_UP	3.4304	2.0516e-10	4.0200e-09	32	1829	91	17621
3.Up	GSE339_CD4POS_VS_CD8POS_DC_IN_CULTURE_DN	GSE339_CD4POS_VS_CD8POS_DC_IN_CULTURE_DN	2.5902	2.0763e-10	4.0641e-09	51	1829	193	17621
3.Up	3192	HNRNPU (heterogeneous nuclear ribonucleoprotein U)	1.8812	2.1310e-10	4.1667e-09	108	1871	515	16330
3.Up	CHAUHAN_RESPONSE_TO_METHOXYESTRADIOL_DN	CHAUHAN_RESPONSE_TO_METHOXYESTRADIOL_DN	3.3542	2.1414e-10	4.1825e-09	33	1829	96	17621
3.Up	GRUETZMANN_PANCREATIC_CANCER_DN	GRUETZMANN_PANCREATIC_CANCER_DN	2.5619	2.1514e-10	4.1975e-09	52	1829	199	17621
2.Up-DOWN	GSE2770_TGFB_AND_IL4_VS_IL4_TREATED_ACT_CD4_TCELL_6H_DN	GSE2770_TGFB_AND_IL4_VS_IL4_TREATED_ACT_CD4_TCELL_6H_DN	2.1491	7.0968e-11	4.2450e-09	70	3191	182	17621
3.Up	GSE20727_CTRL_VS_ROS_INH_AND_DNFB_ALLERGEN_TREATED_DC_UP	GSE20727_CTRL_VS_ROS_INH_AND_DNFB_ALLERGEN_TREATED_DC_UP	2.6714	2.1811e-10	4.2509e-09	48	1829	176	17621
2.Up-DOWN	CUI_TCF21_TARGETS_2_DN	CUI_TCF21_TARGETS_2_DN	1.5397	7.1752e-11	4.2778e-09	214	3191	786	17621
3.Up	MODULE_3	MODULE_3	2.0968	2.2008e-10	4.2847e-09	81	1829	381	17621
1.Down	GO_ADENYL_NUCLEOTIDE_BINDING	GO_ADENYL_NUCLEOTIDE_BINDING	1.4377	6.1437e-11	4.2968e-09	323	2823	1453	17621
1.Down	R-HSA-453274	Mitotic G2-G2/M phases	2.2542	6.2760e-11	4.3725e-09	66	1657	186	10293
1.Down	GSE16450_CTRL_VS_IFNA_12H_STIM_IMMATURE_NEURON_CELL_LINE_UP	GSE16450_CTRL_VS_IFNA_12H_STIM_IMMATURE_NEURON_CELL_LINE_UP	2.3051	6.3136e-11	4.3820e-09	62	2823	170	17621
3.Up	GO_FATTY_ACID_BETA_OXIDATION	GO_FATTY_ACID_BETA_OXIDATION	4.3874	2.2693e-10	4.4087e-09	23	1829	51	17621
3.Up	NATSUME_RESPONSE_TO_INTERFERON_BETA_DN	NATSUME_RESPONSE_TO_INTERFERON_BETA_DN	4.3874	2.2693e-10	4.4087e-09	23	1829	51	17621
1.Down	R-HSA-2467813	Separation of Sister Chromatids	2.3147	6.4527e-11	4.4614e-09	62	1657	170	10293
1.Down	GO:0010629	negative regulation of gene expression	1.4334	6.6741e-11	4.5971e-09	327	2716	1442	16543
2.Up-DOWN	GO:0001159	core promoter proximal region DNA binding	1.7725	7.7804e-11	4.6235e-09	121	3084	375	16652
3.Up	GSE1432_6H_VS_24H_IFNG_MICROGLIA_DN	GSE1432_6H_VS_24H_IFNG_MICROGLIA_DN	2.6062	2.4367e-10	4.7237e-09	50	1829	188	17621
3.Up	GSE24210_CTRL_VS_IL35_TREATED_TCONV_CD4_TCELL_DN	GSE24210_CTRL_VS_IL35_TREATED_TCONV_CD4_TCELL_DN	2.6062	2.4367e-10	4.7237e-09	50	1829	188	17621
3.Up	11338	U2AF2 (U2 small nuclear RNA auxiliary factor 2)	2.0686	2.4472e-10	4.7392e-09	82	1871	354	16330
1.Down	ACCAAAG,MIR-9	ACCAAAG,MIR-9	1.7566	6.9188e-11	4.7476e-09	131	2823	475	17621
2.Up-DOWN	BROWNE_HCMV_INFECTION_14HR_UP	BROWNE_HCMV_INFECTION_14HR_UP	2.2699	8.1598e-11	4.8331e-09	61	3191	150	17621
1.Down	8726	EED (embryonic ectoderm development)	1.7144	7.0980e-11	4.8522e-09	139	2881	469	16330
3.Up	GSE32533_WT_VS_MIR17_OVEREXPRESS_ACT_CD4_TCELL_DN	GSE32533_WT_VS_MIR17_OVEREXPRESS_ACT_CD4_TCELL_DN	2.5767	2.5373e-10	4.9084e-09	51	1829	194	17621
1.Down	153241	CEP120 (centrosomal protein 120)	2.7038	7.2439e-11	4.9334e-09	43	2881	91	16330
3.Up	GO:0044242	cellular lipid catabolic process	2.6745	2.5539e-10	4.9352e-09	47	1824	162	16543
2.Up-DOWN	GSE40068_CXCR5POS_BCL6POS_TFH_VS_CXCR5NEG_BCL6NEG_CD4_TCELL_UP	GSE40068_CXCR5POS_BCL6POS_TFH_VS_CXCR5NEG_BCL6NEG_CD4_TCELL_UP	2.1178	8.5066e-11	5.0059e-09	72	3191	190	17621
2.Up-DOWN	GSE20500_RETINOIC_ACID_VS_RARA_ANTAGONIST_TREATED_CD4_TCELL_DN	GSE20500_RETINOIC_ACID_VS_RARA_ANTAGONIST_TREATED_CD4_TCELL_DN	2.1178	8.5066e-11	5.0059e-09	72	3191	190	17621
2.Up-DOWN	CACTGTG,MIR-128A,MIR-128B	CACTGTG,MIR-128A,MIR-128B	1.8513	8.6736e-11	5.0877e-09	105	3191	318	17621
3.Up	GO:0006575	cellular modified amino acid metabolic process	2.6122	2.6900e-10	5.1926e-09	49	1824	173	16543
1.Down	9851	KIAA0753 (KIAA0753)	2.6072	7.7083e-11	5.2302e-09	46	2881	101	16330
1.Down	GO:0010608	posttranscriptional regulation of gene expression	1.7592	7.7748e-11	5.2557e-09	129	2716	456	16543
1.Down	GO:0006357	regulation of transcription from RNA polymerase II promoter	1.3892	7.8360e-11	5.2656e-09	397	2716	1815	16543
1.Down	GO:0000151	ubiquitin ligase complex	1.9791	7.8475e-11	5.2656e-09	90	2827	290	17744
3.Up	GO:0009260	ribonucleotide biosynthetic process	2.8809	2.7725e-10	5.3462e-09	41	1824	131	16543
1.Down	GO:0018205	peptidyl-lysine modification	1.9161	8.0364e-11	5.3726e-09	98	2716	317	16543
2.Up-DOWN	GSE18893_TCONV_VS_TREG_2H_TNF_STIM_DN	GSE18893_TCONV_VS_TREG_2H_TNF_STIM_DN	2.1757	9.4141e-11	5.4692e-09	67	3191	172	17621
2.Up-DOWN	MODULE_197	MODULE_197	2.1757	9.4141e-11	5.4692e-09	67	3191	172	17621
2.Up-DOWN	GSE2706_UNSTIM_VS_2H_LPS_AND_R848_DC_DN	GSE2706_UNSTIM_VS_2H_LPS_AND_R848_DC_DN	2.1757	9.4141e-11	5.4692e-09	67	3191	172	17621
3.Up	PS01187	EGF_CA	3.5279	2.8656e-10	5.5200e-09	31	1128	95	11955
5.Up-down	MEISSNER_NPC_HCP_WITH_H3K4ME2	MEISSNER_NPC_HCP_WITH_H3K4ME2	2.3521	4.0975e-12	5.7315e-09	79	1294	474	17621
3.Up	GSE9650_EFFECTOR_VS_MEMORY_CD8_TCELL_UP	GSE9650_EFFECTOR_VS_MEMORY_CD8_TCELL_UP	2.5923	2.9845e-10	5.7429e-09	50	1829	189	17621
3.Up	292	SLC25A5 (solute carrier family 25 member 5)	2.9023	2.9940e-10	5.7552e-09	40	1871	122	16330
2.Up-DOWN	GSE21063_WT_VS_NFATC1_KO_8H_ANTI_IGM_STIM_BCELL_DN	GSE21063_WT_VS_NFATC1_KO_8H_ANTI_IGM_STIM_BCELL_DN	2.1216	1.0363e-10	6.0015e-09	71	3191	187	17621
1.Down	29079	MED4 (mediator complex subunit 4)	1.8243	9.0219e-11	6.0093e-09	111	2881	351	16330
2.Up-DOWN	MONNIER_POSTRADIATION_TUMOR_ESCAPE_UP	MONNIER_POSTRADIATION_TUMOR_ESCAPE_UP	1.7766	1.0422e-10	6.0166e-09	119	3191	376	17621
1.Down	GO_NUCLEAR_CHROMOSOME_SEGREGATION	GO_NUCLEAR_CHROMOSOME_SEGREGATION	2.1598	9.0883e-11	6.0314e-09	71	2823	208	17621
2.Up-DOWN	GO:0016773	phosphotransferase activity, alcohol group as acceptor	1.5317	1.0767e-10	6.1958e-09	214	3084	773	16652
2.Up-DOWN	ENK_UV_RESPONSE_EPIDERMIS_DN	ENK_UV_RESPONSE_EPIDERMIS_DN	1.6743	1.0861e-10	6.2303e-09	147	3191	494	17621
1.Down	GO_MICROTUBULE_BASED_PROCESS	GO_MICROTUBULE_BASED_PROCESS	1.7442	9.7941e-11	6.4762e-09	132	2823	482	17621
2.Up-DOWN	GSE9988_LOW_LPS_VS_VEHICLE_TREATED_MONOCYTE_UP	GSE9988_LOW_LPS_VS_VEHICLE_TREATED_MONOCYTE_UP	2.1810	1.1389e-10	6.5126e-09	66	3191	169	17621
3.Up	GO_OXIDOREDUCTASE_ACTIVITY_ACTING_ON_THE_CH_CH_GROUP_OF_DONORS	GO_OXIDOREDUCTASE_ACTIVITY_ACTING_ON_THE_CH_CH_GROUP_OF_DONORS	4.1706	3.3956e-10	6.5201e-09	24	1829	56	17621
1.Down	GO:0016607	nuclear speck	2.1953	1.0119e-10	6.6666e-09	68	2827	197	17744
2.Up-DOWN	KIM_WT1_TARGETS_8HR_UP	KIM_WT1_TARGETS_8HR_UP	2.2058	1.2246e-10	6.9805e-09	64	3191	162	17621
3.Up	GSE37301_GRANULOCYTE_MONOCYTE_PROGENITOR_VS_RAG2_KO_NK_CELL_DN	GSE37301_GRANULOCYTE_MONOCYTE_PROGENITOR_VS_RAG2_KO_NK_CELL_DN	2.5785	3.6486e-10	6.9985e-09	50	1829	190	17621
2.Up-DOWN	GO:0008134	transcription factor binding	1.6522	1.2391e-10	7.0414e-09	153	3084	510	16652
1.Down	GCM_RAN	GCM_RAN	2.2334	1.0730e-10	7.0438e-09	65	2823	184	17621
1.Down	R-HSA-2500257	Resolution of Sister Chromatid Cohesion	2.6987	1.0893e-10	7.1253e-09	44	1657	103	10293
1.Down	IPR017986	WD40_repeat_dom	1.9496	1.1137e-10	7.2585e-09	92	2963	298	18428
2.Up-DOWN	GO:0008219	cell death	1.4869	1.2895e-10	7.3048e-09	248	2998	946	16543
5.Up-down	HELLER_HDAC_TARGETS_UP	HELLER_HDAC_TARGETS_UP	2.7278	5.6625e-12	7.3548e-09	58	1294	298	17621
3.Up	PID_AVB3_INTEGRIN_PATHWAY	PID_AVB3_INTEGRIN_PATHWAY	3.6865	3.9124e-10	7.4967e-09	28	1829	74	17621
1.Down	GO:0030163	protein catabolic process	1.6589	1.1624e-10	7.5489e-09	157	2716	590	16543
3.Up	TIEN_INTESTINE_PROBIOTICS_24HR_DN	TIEN_INTESTINE_PROBIOTICS_24HR_DN	2.4746	3.9598e-10	7.5794e-09	54	1829	214	17621
1.Down	R-HSA-983168	Antigen processing: Ubiquitination & Proteasome degradation	1.9392	1.1946e-10	7.7303e-09	95	1657	313	10293
3.Up	506	ATP5B (ATP synthase, H+ transporting, mitochondrial F1 complex, beta polypeptide)	2.7600	4.0643e-10	7.7712e-09	43	1871	138	16330
3.Up	PASQUALUCCI_LYMPHOMA_BY_GC_STAGE_UP	PASQUALUCCI_LYMPHOMA_BY_GC_STAGE_UP	2.3158	4.1063e-10	7.8433e-09	62	1829	263	17621
2.Up-DOWN	GSE45739_NRAS_KO_VS_WT_ACD3_ACD28_STIM_CD4_TCELL_UP	GSE45739_NRAS_KO_VS_WT_ACD3_ACD28_STIM_CD4_TCELL_UP	2.1459	1.4000e-10	7.9062e-09	68	3191	177	17621
3.Up	GSE27241_WT_VS_RORGT_KO_TH17_POLARIZED_CD4_TCELL_DN	GSE27241_WT_VS_RORGT_KO_TH17_POLARIZED_CD4_TCELL_DN	2.7185	4.1463e-10	7.9116e-09	45	1829	162	17621
1.Down	GO_LIGASE_ACTIVITY	GO_LIGASE_ACTIVITY	1.8253	1.2371e-10	7.9773e-09	112	2823	390	17621
1.Down	lung-carcinoma-undifferentiated_carcinoma	lung-carcinoma-undifferentiated_carcinoma	1.4393	1.2472e-10	8.0136e-09	311	2772	1423	17630
3.Up	BRUINS_UVC_RESPONSE_LATE	BRUINS_UVC_RESPONSE_LATE	1.6360	4.2772e-10	8.1527e-09	174	1829	1064	17621
1.Down	ENK_UV_RESPONSE_KERATINOCYTE_DN	ENK_UV_RESPONSE_KERATINOCYTE_DN	1.7415	1.2739e-10	8.1564e-09	131	2823	479	17621
3.Up	GSE17721_CTRL_VS_POLYIC_24H_BMDC_UP	GSE17721_CTRL_VS_POLYIC_24H_BMDC_UP	2.5945	4.2893e-10	8.1587e-09	49	1829	185	17621
3.Up	GSE27434_WT_VS_DNMT1_KO_TREG_UP	GSE27434_WT_VS_DNMT1_KO_TREG_UP	2.5945	4.2893e-10	8.1587e-09	49	1829	185	17621
3.Up	GO:0019395	fatty acid oxidation	3.5474	4.3430e-10	8.2521e-09	29	1824	75	16543
2.Up-DOWN	SMTTTTGT_UNKNOWN	SMTTTTGT_UNKNOWN	1.7634	1.4726e-10	8.2904e-09	120	3191	382	17621
1.Down	germ_cell_tumour	germ_cell_tumour	1.5509	1.3008e-10	8.2994e-09	210	2772	885	17630
2.Up-DOWN	GO:0045786	negative regulation of cell cycle	1.6900	1.4860e-10	8.3269e-09	140	2998	466	16543
2.Up-DOWN	GO:0015630	microtubule cytoskeleton	1.4585	1.4883e-10	8.3269e-09	273	3161	1080	17744
3.Up	GSE17721_12H_VS_24H_PAM3CSK4_BMDC_DN	GSE17721_12H_VS_24H_PAM3CSK4_BMDC_DN	2.5648	4.4521e-10	8.4418e-09	50	1829	191	17621
3.Up	GSE29618_BCELL_VS_MDC_DAY7_FLU_VACCINE_DN	GSE29618_BCELL_VS_MDC_DAY7_FLU_VACCINE_DN	2.5648	4.4521e-10	8.4418e-09	50	1829	191	17621
1.Down	GSE39556_CD8A_DC_VS_NK_CELL_MOUSE_3H_POST_POLYIC_INJ_UP	GSE39556_CD8A_DC_VS_NK_CELL_MOUSE_3H_POST_POLYIC_INJ_UP	2.1953	1.3329e-10	8.4748e-09	67	2823	193	17621
2.Up-DOWN	GSE6259_33D1_POS_VS_DEC205_POS_SPLENIC_DC_UP	GSE6259_33D1_POS_VS_DEC205_POS_SPLENIC_DC_UP	2.1680	1.5357e-10	8.5417e-09	66	3191	170	17621
2.Up-DOWN	TGFB_UP.V1_DN	TGFB_UP.V1_DN	2.1295	1.5360e-10	8.5417e-09	69	3191	181	17621
3.Up	HALLMARK_GLYCOLYSIS	HALLMARK_GLYCOLYSIS	2.5370	4.5804e-10	8.6761e-09	51	1829	197	17621
5.Up-down	MILI_PSEUDOPODIA_HAPTOTAXIS_DN	MILI_PSEUDOPODIA_HAPTOTAXIS_DN	2.1511	7.2185e-12	8.7508e-09	95	1294	626	17621
2.Up-DOWN	GO:0005694	chromosome	1.4940	1.6378e-10	9.0796e-09	239	3161	921	17744
3.Up	GNF2_NPM1	GNF2_NPM1	3.7568	4.8365e-10	9.1515e-09	27	1829	70	17621
3.Up	TARTE_PLASMA_CELL_VS_PLASMABLAST_DN	TARTE_PLASMA_CELL_VS_PLASMABLAST_DN	2.2144	4.9074e-10	9.2761e-09	68	1829	302	17621
2.Up-DOWN	MARSON_BOUND_BY_FOXP3_STIMULATED	MARSON_BOUND_BY_FOXP3_STIMULATED	1.4803	1.6965e-10	9.3766e-09	249	3191	953	17621
3.Up	4843	NOS2 (nitric oxide synthase 2)	2.6763	5.0042e-10	9.4492e-09	45	1871	149	16330
2.Up-DOWN	GO_EMBRYO_DEVELOPMENT	GO_EMBRYO_DEVELOPMENT	1.5005	1.7182e-10	9.4678e-09	232	3191	875	17621
3.Up	MARTINEZ_RB1_AND_TP53_TARGETS_UP	MARTINEZ_RB1_AND_TP53_TARGETS_UP	1.8637	5.0691e-10	9.5618e-09	108	1829	574	17621
1.Down	7532	YWHAG (tyrosine 3-monooxygenase/tryptophan 5-monooxygenase activation protein gamma)	1.7815	1.5113e-10	9.5755e-09	117	2881	379	16330
3.Up	51295	ECSIT (ECSIT signalling integrator)	3.0940	5.1863e-10	9.7729e-09	35	1871	100	16330
1.Down	CHEN_HOXA5_TARGETS_9HR_UP	CHEN_HOXA5_TARGETS_9HR_UP	2.1496	1.5483e-10	9.7757e-09	70	2823	206	17621
3.Up	PUJANA_BRCA1_PCC_NETWORK	PUJANA_BRCA1_PCC_NETWORK	1.5262	5.2121e-10	9.8113e-09	237	1829	1566	17621
3.Up	GSE3982_MAC_VS_NEUTROPHIL_LPS_STIM_UP	GSE3982_MAC_VS_NEUTROPHIL_LPS_STIM_UP	2.5804	5.2458e-10	9.8646e-09	49	1829	186	17621
1.Down	GO_REGULATION_OF_GTPASE_ACTIVITY	GO_REGULATION_OF_GTPASE_ACTIVITY	1.6312	1.5784e-10	9.9313e-09	166	2823	650	17621
2.Up-DOWN	GSE32034_LY6C_HIGH_VS_LOW_MONOCYTE_DN	GSE32034_LY6C_HIGH_VS_LOW_MONOCYTE_DN	2.0989	1.8145e-10	9.9682e-09	71	3191	189	17621
3.Up	GSE9006_HEALTHY_VS_TYPE_1_DIABETES_PBMC_AT_DX_UP	GSE9006_HEALTHY_VS_TYPE_1_DIABETES_PBMC_AT_DX_UP	2.5513	5.4225e-10	1.0165e-08	50	1829	192	17621
3.Up	GSE9316_IL6_KO_VS_IFNG_KO_INVIVO_EXPANDED_CD4_TCELL_UP	GSE9316_IL6_KO_VS_IFNG_KO_INVIVO_EXPANDED_CD4_TCELL_UP	2.5513	5.4225e-10	1.0165e-08	50	1829	192	17621
3.Up	GSE9006_HEALTHY_VS_TYPE_1_DIABETES_PBMC_1MONTH_POST_DX_UP	GSE9006_HEALTHY_VS_TYPE_1_DIABETES_PBMC_1MONTH_POST_DX_UP	2.5513	5.4225e-10	1.0165e-08	50	1829	192	17621
1.Down	GO:0000779	condensed chromosome, centromeric region	2.6040	1.6213e-10	1.0166e-08	46	2827	112	17744
2.Up-DOWN	GSE2706_UNSTIM_VS_8H_LPS_AND_R848_DC_DN	GSE2706_UNSTIM_VS_8H_LPS_AND_R848_DC_DN	2.1337	1.8687e-10	1.0235e-08	68	3191	178	17621
1.Down	MARTORIATI_MDM4_TARGETS_FETAL_LIVER_DN	MARTORIATI_MDM4_TARGETS_FETAL_LIVER_DN	1.7241	1.6511e-10	1.0318e-08	134	2823	495	17621
1.Down	4686	NCBP1 (nuclear cap binding protein subunit 1)	2.4344	1.6653e-10	1.0371e-08	51	2881	120	16330
1.Down	GO:0044093	positive regulation of molecular function	1.3806	1.6776e-10	1.0412e-08	397	2716	1825	16543
5.Up-down	GO:0000323	lytic vacuole	2.2239	1.0321e-11	1.0427e-08	86	1318	540	17744
5.Up-down	GO:0005764	lysosome	2.2239	1.0321e-11	1.0427e-08	86	1318	540	17744
5.Up-down	GO_LYTIC_VACUOLE	GO_LYTIC_VACUOLE	2.2866	9.7611e-12	1.0427e-08	81	1294	500	17621
3.Up	6158	RPL28 (ribosomal protein L28)	3.5804	5.5908e-10	1.0470e-08	28	1871	69	16330
2.Up-DOWN	GSE17301_CTRL_VS_48H_ACD3_ACD28_IFNA5_STIM_CD8_TCELL_UP	GSE17301_CTRL_VS_48H_ACD3_ACD28_IFNA5_STIM_CD8_TCELL_UP	2.0845	1.9551e-10	1.0676e-08	72	3191	193	17621
1.Down	GO:0061659	ubiquitin-like protein ligase activity	2.1378	1.7401e-10	1.0763e-08	70	2750	201	16652
3.Up	FLOTHO_PEDIATRIC_ALL_THERAPY_RESPONSE_UP	FLOTHO_PEDIATRIC_ALL_THERAPY_RESPONSE_UP	4.2214	5.8501e-10	1.0934e-08	23	1829	53	17621
3.Up	KRIGE_RESPONSE_TO_TOSEDOSTAT_24HR_DN	KRIGE_RESPONSE_TO_TOSEDOSTAT_24HR_DN	1.6735	5.8506e-10	1.0934e-08	156	1829	930	17621
3.Up	GSE2770_UNTREATED_VS_ACT_CD4_TCELL_6H_UP	GSE2770_UNTREATED_VS_ACT_CD4_TCELL_6H_UP	2.6293	5.8746e-10	1.0968e-08	47	1829	175	17621
3.Up	GO:1901606	alpha-amino acid catabolic process	3.1550	5.8824e-10	1.0971e-08	34	1824	99	16543
4.Down-up	GO:0031967	organelle envelope	1.9862	5.1274e-12	1.1005e-08	124	1065	1104	17744
4.Down-up	GO:0031975	envelope	1.9804	6.1687e-12	1.1005e-08	124	1065	1107	17744
4.Down-up	GO:0043292	contractile fiber	3.3791	6.2340e-12	1.1005e-08	42	1065	213	17744
4.Down-up	GO:0005743	mitochondrial inner membrane	2.5186	6.6570e-12	1.1005e-08	69	1065	475	17744
1.Down	GO:0045786	negative regulation of cell cycle	1.7343	1.8082e-10	1.1146e-08	130	2716	466	16543
3.Up	GO:0046390	ribose phosphate biosynthetic process	2.8159	6.0016e-10	1.1182e-08	41	1824	134	16543
2.Up-DOWN	GSE9988_LOW_LPS_VS_CTRL_TREATED_MONOCYTE_UP	GSE9988_LOW_LPS_VS_CTRL_TREATED_MONOCYTE_UP	2.1552	2.0630e-10	1.1232e-08	66	3191	171	17621
3.Up	2521	FUS (FUS RNA binding protein)	2.0916	6.0478e-10	1.1256e-08	76	1871	324	16330
1.Down	GO:0005874	microtubule	1.8100	1.8355e-10	1.1276e-08	113	2827	399	17744
1.Down	GO:0008134	transcription factor binding	1.6978	1.8618e-10	1.1392e-08	140	2750	510	16652
1.Down	WINNEPENNINCKX_MELANOMA_METASTASIS_UP	WINNEPENNINCKX_MELANOMA_METASTASIS_UP	2.3572	1.8669e-10	1.1392e-08	56	2823	150	17621
3.Up	OSMAN_BLADDER_CANCER_DN	OSMAN_BLADDER_CANCER_DN	2.1162	6.1569e-10	1.1448e-08	75	1829	349	17621
1.Down	7316	UBC (ubiquitin C)	1.5167	1.8878e-10	1.1481e-08	222	2881	852	16330
2.Up-DOWN	GO:0000978	RNA polymerase II core promoter proximal region sequence-specific DNA binding	1.7774	2.1377e-10	1.1604e-08	114	3084	352	16652
3.Up	GO:0034440	lipid oxidation	3.5005	6.2881e-10	1.1668e-08	29	1824	76	16543
3.Up	GO:0045454	cell redox homeostasis	3.5005	6.2881e-10	1.1668e-08	29	1824	76	16543
5.Up-down	GO:0005773	vacuole	2.1201	1.2234e-11	1.1709e-08	96	1318	634	17744
3.Up	GO:0016627	oxidoreductase activity, acting on the CH-CH group of donors	3.9169	6.3371e-10	1.1747e-08	25	1790	60	16652
2.Up-DOWN	GO_CHROMATIN_ORGANIZATION	GO_CHROMATIN_ORGANIZATION	1.5921	2.1707e-10	1.1748e-08	174	3191	616	17621
3.Up	GSE22886_NAIVE_VS_IGM_MEMORY_BCELL_DN	GSE22886_NAIVE_VS_IGM_MEMORY_BCELL_DN	2.5664	6.4034e-10	1.1857e-08	49	1829	187	17621
1.Down	GO_PROTEIN_SUMOYLATION	GO_PROTEIN_SUMOYLATION	2.5896	1.9574e-10	1.1864e-08	46	2823	112	17621
2.Up-DOWN	GSE14000_UNSTIM_VS_16H_LPS_DC_DN	GSE14000_UNSTIM_VS_16H_LPS_DC_DN	2.1024	2.2147e-10	1.1950e-08	70	3191	186	17621
3.Up	DAIRKEE_CANCER_PRONE_RESPONSE_BPA_E2	DAIRKEE_CANCER_PRONE_RESPONSE_BPA_E2	3.0564	6.4972e-10	1.2019e-08	36	1829	115	17621
2.Up-DOWN	GSE13485_CTRL_VS_DAY1_YF17D_VACCINE_PBMC_UP	GSE13485_CTRL_VS_DAY1_YF17D_VACCINE_PBMC_UP	2.1381	2.2722e-10	1.2224e-08	67	3191	175	17621
2.Up-DOWN	GO:0043009	chordate embryonic development	1.6241	2.3095e-10	1.2388e-08	160	2998	555	16543
1.Down	GO_POSTTRANSCRIPTIONAL_REGULATION_OF_GENE_EXPRESSION	GO_POSTTRANSCRIPTIONAL_REGULATION_OF_GENE_EXPRESSION	1.7822	2.0872e-10	1.2609e-08	118	2823	421	17621
3.Up	GSE9960_HEALTHY_VS_GRAM_POS_SEPSIS_PBMC_UP	GSE9960_HEALTHY_VS_GRAM_POS_SEPSIS_PBMC_UP	2.6484	6.8405e-10	1.2641e-08	46	1829	170	17621
2.Up-DOWN	atypical	atypical	1.6468	2.4119e-10	1.2900e-08	151	3162	521	17630
3.Up	REACTOME_ANTIGEN_PROCESSING_CROSS_PRESENTATION	REACTOME_ANTIGEN_PROCESSING_CROSS_PRESENTATION	3.7036	7.0371e-10	1.2991e-08	27	1829	71	17621
3.Up	WP3925	Amino Acid metabolism	2.9687	7.0816e-10	1.3060e-08	36	732	91	5314
3.Up	GO:0048029	monosaccharide binding	3.6807	7.1855e-10	1.3238e-08	27	1790	69	16652
3.Up	GO_MONOCARBOXYLIC_ACID_CATABOLIC_PROCESS	GO_MONOCARBOXYLIC_ACID_CATABOLIC_PROCESS	3.2852	7.2369e-10	1.3319e-08	32	1829	95	17621
2.Up-DOWN	GSE9988_ANTI_TREM1_AND_LPS_VS_CTRL_TREATED_MONOCYTES_UP	GSE9988_ANTI_TREM1_AND_LPS_VS_CTRL_TREATED_MONOCYTES_UP	2.1602	2.5020e-10	1.3342e-08	65	3191	168	17621
3.Up	IPR001881	EGF-like_Ca-bd_dom	2.9899	7.3514e-10	1.3517e-08	37	1925	120	18428
3.Up	5885	RAD21 (RAD21 cohesin complex component)	2.2504	7.3590e-10	1.3517e-08	63	1871	249	16330
2.Up-DOWN	GSE14769_UNSTIM_VS_120MIN_LPS_BMDM_DN	GSE14769_UNSTIM_VS_120MIN_LPS_BMDM_DN	2.0737	2.5642e-10	1.3634e-08	72	3191	194	17621
1.Down	GO_PEPTIDYL_LYSINE_MODIFICATION	GO_PEPTIDYL_LYSINE_MODIFICATION	1.9572	2.2723e-10	1.3682e-08	88	2823	285	17621
3.Up	ESC_V6.5_UP_LATE.V1_UP	ESC_V6.5_UP_LATE.V1_UP	2.5824	7.5415e-10	1.3824e-08	48	1829	182	17621
3.Up	GSE17721_POLYIC_VS_PAM3CSK4_16H_BMDC_DN	GSE17721_POLYIC_VS_PAM3CSK4_16H_BMDC_DN	2.5824	7.5415e-10	1.3824e-08	48	1829	182	17621
2.Up-DOWN	AAGCACA,MIR-218	AAGCACA,MIR-218	1.7528	2.6152e-10	1.3865e-08	119	3191	381	17621
3.Up	GSE40273_GATA1_KO_VS_WT_TREG_UP	GSE40273_GATA1_KO_VS_WT_TREG_UP	2.5526	7.8018e-10	1.4287e-08	49	1829	188	17621
1.Down	DIAZ_CHRONIC_MEYLOGENOUS_LEUKEMIA_UP	DIAZ_CHRONIC_MEYLOGENOUS_LEUKEMIA_UP	1.4377	2.3952e-10	1.4374e-08	300	2823	1346	17621
1.Down	GO_REGULATION_OF_CELL_CYCLE_PHASE_TRANSITION	GO_REGULATION_OF_CELL_CYCLE_PHASE_TRANSITION	1.9109	2.4290e-10	1.4493e-08	94	2823	312	17621
1.Down	GO_REGULATION_OF_TRANSCRIPTION_FROM_RNA_POLYMERASE_II_PROMOTER	GO_REGULATION_OF_TRANSCRIPTION_FROM_RNA_POLYMERASE_II_PROMOTER	1.3910	2.4309e-10	1.4493e-08	369	2823	1719	17621
1.Down	V$YY1_02	V$YY1_02	2.0728	2.4567e-10	1.4599e-08	75	2823	229	17621
1.Down	endometrium-carcinoma-serous_carcinoma	endometrium-carcinoma-serous_carcinoma	1.4228	2.4674e-10	1.4615e-08	321	2772	1486	17630
3.Up	MALONEY_RESPONSE_TO_17AAG_DN	MALONEY_RESPONSE_TO_17AAG_DN	3.5891	8.0358e-10	1.4701e-08	28	1829	76	17621
1.Down	GO:1901990	regulation of mitotic cell cycle phase transition	1.9132	2.5207e-10	1.4882e-08	93	2716	301	16543
2.Up-DOWN	GO:0012501	programmed cell death	1.4866	2.8448e-10	1.4994e-08	238	2998	907	16543
2.Up-DOWN	7322	UBE2D2 (ubiquitin conjugating enzyme E2 D2)	1.9378	2.8417e-10	1.4994e-08	84	3215	223	16330
1.Down	GO_RNA_SPLICING_VIA_TRANSESTERIFICATION_REACTIONS	GO_RNA_SPLICING_VIA_TRANSESTERIFICATION_REACTIONS	2.0118	2.5794e-10	1.5179e-08	81	2823	255	17621
1.Down	55835	CENPJ (centromere protein J)	2.3090	2.6000e-10	1.5239e-08	56	2881	139	16330
1.Down	1639	DCTN1 (dynactin subunit 1)	2.0191	2.6064e-10	1.5239e-08	78	2881	222	16330
2.Up-DOWN	GSE23925_LIGHT_ZONE_VS_NAIVE_BCELL_UP	GSE23925_LIGHT_ZONE_VS_NAIVE_BCELL_UP	2.0910	2.9196e-10	1.5300e-08	70	3191	187	17621
2.Up-DOWN	GSE41867_DAY8_VS_DAY15_LCMV_CLONE13_EFFECTOR_CD8_TCELL_UP	GSE41867_DAY8_VS_DAY15_LCMV_CLONE13_EFFECTOR_CD8_TCELL_UP	2.0910	2.9196e-10	1.5300e-08	70	3191	187	17621
1.Down	GO:0046907	intracellular transport	1.4390	2.7067e-10	1.5725e-08	296	2716	1296	16543
1.Down	SHEDDEN_LUNG_CANCER_POOR_SURVIVAL_A6	SHEDDEN_LUNG_CANCER_POOR_SURVIVAL_A6	1.7665	2.7045e-10	1.5725e-08	120	2823	432	17621
1.Down	1457	CSNK2A1 (casein kinase 2 alpha 1)	1.6866	2.7238e-10	1.5774e-08	138	2881	473	16330
3.Up	GO:0016829	lyase activity	2.5648	8.6753e-10	1.5854e-08	48	1790	177	16652
4.Down-up	GO:0030017	sarcomere	3.5704	1.0465e-11	1.5858e-08	38	1065	182	17744
3.Up	156110	nef (p27)	1.6851	8.7016e-10	1.5886e-08	146	1871	781	16330
3.Up	IPR000742	EGF-like_dom	2.4011	8.7355e-10	1.5933e-08	55	1925	223	18428
2.Up-DOWN	GO:0003713	transcription coactivator activity	1.8453	3.0801e-10	1.6095e-08	99	3084	294	16652
3.Up	GSE17974_2.5H_VS_72H_IL4_AND_ANTI_IL12_ACT_CD4_TCELL_DN	GSE17974_2.5H_VS_72H_IL4_AND_ANTI_IL12_ACT_CD4_TCELL_DN	2.5993	8.8561e-10	1.6136e-08	47	1829	177	17621
3.Up	LIU_PROSTATE_CANCER_DN	LIU_PROSTATE_CANCER_DN	1.9614	8.8894e-10	1.6181e-08	90	1829	453	17621
2.Up-DOWN	lung-carcinoid-endocrine_tumour-atypical	lung-carcinoid-endocrine_tumour-atypical	1.6467	3.1295e-10	1.6299e-08	149	3162	514	17630
2.Up-DOWN	GSE23925_DARK_ZONE_VS_NAIVE_BCELL_DN	GSE23925_DARK_ZONE_VS_NAIVE_BCELL_DN	2.0767	3.1371e-10	1.6299e-08	71	3191	191	17621
1.Down	CTTGTAT,MIR-381	CTTGTAT,MIR-381	2.1731	2.9483e-10	1.7020e-08	66	2823	192	17621
3.Up	GO_COLLAGEN_TRIMER	GO_COLLAGEN_TRIMER	3.4001	9.3776e-10	1.7052e-08	30	1829	86	17621
4.Down-up	GO_CONTRACTILE_FIBER	GO_CONTRACTILE_FIBER	3.3650	1.2244e-11	1.7126e-08	41	1066	207	17621
3.Up	GSE26030_UNSTIM_VS_RESTIM_TH1_DAY5_POST_POLARIZATION_DN	GSE26030_UNSTIM_VS_RESTIM_TH1_DAY5_POST_POLARIZATION_DN	2.5390	9.4879e-10	1.7235e-08	49	1829	189	17621
1.Down	GO_POSITIVE_REGULATION_OF_HYDROLASE_ACTIVITY	GO_POSITIVE_REGULATION_OF_HYDROLASE_ACTIVITY	1.5344	3.0233e-10	1.7397e-08	210	2823	877	17621
1.Down	PATIL_LIVER_CANCER	PATIL_LIVER_CANCER	1.5997	3.0397e-10	1.7400e-08	174	2823	695	17621
1.Down	GO_NUCLEAR_SPECK	GO_NUCLEAR_SPECK	2.1854	3.0430e-10	1.7400e-08	65	2823	188	17621
2.Up-DOWN	GO:0009790	embryo development	1.4850	3.4050e-10	1.7640e-08	237	2998	904	16543
1.Down	GO_MITOTIC_SISTER_CHROMATID_SEGREGATION	GO_MITOTIC_SISTER_CHROMATID_SEGREGATION	2.7911	3.1590e-10	1.8007e-08	39	2823	88	17621
3.Up	GO_EXTRACELLULAR_MATRIX_STRUCTURAL_CONSTITUENT	GO_EXTRACELLULAR_MATRIX_STRUCTURAL_CONSTITUENT	3.6520	1.0153e-09	1.8425e-08	27	1829	72	17621
1.Down	R-HSA-212436	Generic Transcription Pathway	1.5540	3.2751e-10	1.8611e-08	207	1657	866	10293
1.Down	GO_MICROTUBULE	GO_MICROTUBULE	1.8124	3.3099e-10	1.8750e-08	109	2823	382	17621
1.Down	GO:0010256	endomembrane system organization	1.7084	3.3251e-10	1.8778e-08	133	2716	484	16543
2.Up-DOWN	BENPORATH_SOX2_TARGETS	BENPORATH_SOX2_TARGETS	1.5512	3.6538e-10	1.8875e-08	190	3191	691	17621
1.Down	BIDUS_METASTASIS_UP	BIDUS_METASTASIS_UP	2.1285	3.3535e-10	1.8879e-08	69	2823	205	17621
3.Up	REACTOME_GLUCOSE_METABOLISM	REACTOME_GLUCOSE_METABOLISM	3.8622	1.0468e-09	1.8959e-08	25	1829	63	17621
3.Up	DAZARD_UV_RESPONSE_CLUSTER_G1	DAZARD_UV_RESPONSE_CLUSTER_G1	3.8622	1.0468e-09	1.8959e-08	25	1829	63	17621
3.Up	PS50026	EGF_3	2.6221	1.0654e-09	1.9277e-08	47	1128	195	11955
2.Up-DOWN	GO_PEPTIDYL_LYSINE_MODIFICATION	GO_PEPTIDYL_LYSINE_MODIFICATION	1.8665	3.8492e-10	1.9828e-08	95	3191	285	17621
3.Up	GO_GOLGI_APPARATUS	GO_GOLGI_APPARATUS	1.5466	1.1123e-09	2.0105e-08	212	1829	1377	17621
1.Down	GNF2_CCNB2	GNF2_CCNB2	3.3150	3.6040e-10	2.0227e-08	29	2823	55	17621
2.Up-DOWN	SCHAEFFER_PROSTATE_DEVELOPMENT_6HR_DN	SCHAEFFER_PROSTATE_DEVELOPMENT_6HR_DN	1.6576	3.9419e-10	2.0248e-08	143	3191	485	17621
3.Up	GSE1460_CD4_THYMOCYTE_VS_THYMIC_STROMAL_CELL_DN	GSE1460_CD4_THYMOCYTE_VS_THYMIC_STROMAL_CELL_DN	2.5541	1.1224e-09	2.0268e-08	48	1829	184	17621
2.Up-DOWN	GO:0006915	apoptotic process	1.4874	3.9885e-10	2.0430e-08	233	2998	887	16543
2.Up-DOWN	GSE16266_LPS_VS_HEATSHOCK_AND_LPS_STIM_MEF_DN	GSE16266_LPS_VS_HEATSHOCK_AND_LPS_STIM_MEF_DN	2.1137	4.0171e-10	2.0461e-08	67	3191	177	17621
2.Up-DOWN	GSE18791_CTRL_VS_NEWCASTLE_VIRUS_DC_10H_UP	GSE18791_CTRL_VS_NEWCASTLE_VIRUS_DC_10H_UP	2.1137	4.0171e-10	2.0461e-08	67	3191	177	17621
3.Up	GSE339_CD8POS_VS_CD4CD8DN_DC_IN_CULTURE_UP	GSE339_CD8POS_VS_CD4CD8DN_DC_IN_CULTURE_UP	2.5255	1.1517e-09	2.0756e-08	49	1829	190	17621
3.Up	GSE36392_EOSINOPHIL_VS_NEUTROPHIL_IL25_TREATED_LUNG_DN	GSE36392_EOSINOPHIL_VS_NEUTROPHIL_IL25_TREATED_LUNG_DN	2.5255	1.1517e-09	2.0756e-08	49	1829	190	17621
2.Up-DOWN	GSE4748_CTRL_VS_LPS_STIM_DC_3H_UP	GSE4748_CTRL_VS_LPS_STIM_DC_3H_UP	2.0657	4.1059e-10	2.0855e-08	71	3191	192	17621
2.Up-DOWN	GO:0009792	embryo development ending in birth or egg hatching	1.6121	4.1360e-10	2.0950e-08	160	2998	559	16543
3.Up	KEGG_FOCAL_ADHESION	KEGG_FOCAL_ADHESION	2.4987	1.1721e-09	2.1063e-08	50	1829	196	17621
3.Up	GSE21360_SECONDARY_VS_TERTIARY_MEMORY_CD8_TCELL_UP	GSE21360_SECONDARY_VS_TERTIARY_MEMORY_CD8_TCELL_UP	2.4987	1.1721e-09	2.1063e-08	50	1829	196	17621
3.Up	BENPORATH_MYC_TARGETS_WITH_EBOX	BENPORATH_MYC_TARGETS_WITH_EBOX	2.4063	1.1722e-09	2.1063e-08	54	1829	220	17621
6.DOWN-up	GO:0001882	nucleoside binding	1.7602	8.1923e-12	2.1321e-08	183	1035	1811	16652
6.DOWN-up	GO:0032550	purine ribonucleoside binding	1.7594	9.4354e-12	2.1321e-08	182	1035	1801	16652
6.DOWN-up	GO:0001883	purine nucleoside binding	1.7561	1.0898e-11	2.1321e-08	182	1035	1804	16652
6.DOWN-up	GO:0032549	ribonucleoside binding	1.7561	1.0898e-11	2.1321e-08	182	1035	1804	16652
6.DOWN-up	GO:0035639	purine ribonucleoside triphosphate binding	1.7575	1.1400e-11	2.1321e-08	181	1035	1792	16652
6.DOWN-up	GO:0032555	purine ribonucleotide binding	1.7459	1.3870e-11	2.1321e-08	184	1035	1835	16652
6.DOWN-up	GO:0017076	purine nucleotide binding	1.7435	1.3873e-11	2.1321e-08	185	1035	1848	16652
6.DOWN-up	DODD_NASOPHARYNGEAL_CARCINOMA_DN	DODD_NASOPHARYNGEAL_CARCINOMA_DN	1.9076	1.4070e-11	2.1321e-08	134	1054	1250	17621
1.Down	GO_NEGATIVE_REGULATION_OF_GENE_EXPRESSION	GO_NEGATIVE_REGULATION_OF_GENE_EXPRESSION	1.4199	3.8224e-10	2.1387e-08	315	2823	1432	17621
3.Up	GO:0009165	nucleotide biosynthetic process	2.5095	1.1934e-09	2.1422e-08	49	1824	180	16543
5.Up-down	GO_ENDOPLASMIC_RETICULUM	GO_ENDOPLASMIC_RETICULUM	1.7152	2.3801e-11	2.1640e-08	182	1294	1535	17621
2.Up-DOWN	GO:0043549	regulation of kinase activity	1.5185	4.3214e-10	2.1767e-08	209	2998	778	16543
2.Up-DOWN	GO_PROTEIN_KINASE_ACTIVITY	GO_PROTEIN_KINASE_ACTIVITY	1.5788	4.3150e-10	2.1767e-08	174	3191	621	17621
1.Down	GSE5503_MLN_DC_VS_SPLEEN_DC_ACTIVATED_ALLOGENIC_TCELL_DN	GSE5503_MLN_DC_VS_SPLEEN_DC_ACTIVATED_ALLOGENIC_TCELL_DN	2.1737	3.9211e-10	2.1871e-08	65	2823	189	17621
3.Up	MORF_MBD4	MORF_MBD4	3.4460	1.2309e-09	2.2073e-08	29	1829	82	17621
3.Up	CROMER_TUMORIGENESIS_UP	CROMER_TUMORIGENESIS_UP	3.9578	1.2378e-09	2.2175e-08	24	1829	59	17621
4.Down-up	GO_MITOCHONDRIAL_ENVELOPE	GO_MITOCHONDRIAL_ENVELOPE	2.2660	1.7239e-11	2.2391e-08	83	1066	633	17621
2.Up-DOWN	GSE21063_CTRL_VS_ANTI_IGM_STIM_BCELL_NFATC1_KO_3H_DN	GSE21063_CTRL_VS_ANTI_IGM_STIM_BCELL_NFATC1_KO_3H_DN	2.1345	4.4796e-10	2.2502e-08	65	3191	170	17621
2.Up-DOWN	7529	YWHAB (tyrosine 3-monooxygenase/tryptophan 5-monooxygenase activation protein beta)	1.7344	4.5168e-10	2.2626e-08	117	3215	348	16330
3.Up	ONDER_CDH1_TARGETS_2_UP	ONDER_CDH1_TARGETS_2_UP	2.3227	1.2656e-09	2.2651e-08	58	1829	245	17621
1.Down	GSE14000_4H_VS_16H_LPS_DC_TRANSLATED_RNA_DN	GSE14000_4H_VS_16H_LPS_DC_TRANSLATED_RNA_DN	2.1994	4.1595e-10	2.3131e-08	63	2823	181	17621
3.Up	GO:0046496	nicotinamide nucleotide metabolic process	3.1931	1.3002e-09	2.3225e-08	32	1824	92	16543
3.Up	GO:0019362	pyridine nucleotide metabolic process	3.1931	1.3002e-09	2.3225e-08	32	1824	92	16543
6.DOWN-up	GO:0032553	ribonucleotide binding	1.7393	1.6740e-11	2.3415e-08	185	1035	1852	16652
3.Up	GSE6674_CPG_VS_PL2_3_STIM_BCELL_UP	GSE6674_CPG_VS_PL2_3_STIM_BCELL_UP	2.5700	1.3243e-09	2.3632e-08	47	1829	179	17621
2.Up-DOWN	GO_TRANSCRIPTION_COACTIVATOR_ACTIVITY	GO_TRANSCRIPTION_COACTIVATOR_ACTIVITY	1.8537	4.7411e-10	2.3685e-08	96	3191	290	17621
3.Up	GSE17721_POLYIC_VS_PAM3CSK4_24H_BMDC_DN	GSE17721_POLYIC_VS_PAM3CSK4_24H_BMDC_DN	2.5401	1.3654e-09	2.4341e-08	48	1829	185	17621
1.Down	GOBERT_OLIGODENDROCYTE_DIFFERENTIATION_DN	GOBERT_OLIGODENDROCYTE_DIFFERENTIATION_DN	1.4934	4.4994e-10	2.4944e-08	235	2823	1010	17621
1.Down	GO:0000375	RNA splicing, via transesterification reactions	1.9604	4.6058e-10	2.5379e-08	84	2716	265	16543
1.Down	TGCACTT,MIR-519C,MIR-519B,MIR-519A	TGCACTT,MIR-519C,MIR-519B,MIR-519A	1.7608	4.5987e-10	2.5379e-08	118	2823	426	17621
3.Up	8407	TAGLN2 (transgelin 2)	2.8953	1.4370e-09	2.5593e-08	37	1871	113	16330
2.Up-DOWN	GO_PEPTIDYL_AMINO_ACID_MODIFICATION	GO_PEPTIDYL_AMINO_ACID_MODIFICATION	1.5078	5.3545e-10	2.6546e-08	213	3191	798	17621
2.Up-DOWN	GSE35685_CD34POS_CD38NEG_VS_CD34POS_CD10POS_BONE_MARROW_DN	GSE35685_CD34POS_CD38NEG_VS_CD34POS_CD10POS_BONE_MARROW_DN	2.0549	5.3576e-10	2.6546e-08	71	3191	193	17621
2.Up-DOWN	GSE21063_WT_VS_NFATC1_KO_BCELL_DN	GSE21063_WT_VS_NFATC1_KO_BCELL_DN	2.0549	5.3576e-10	2.6546e-08	71	3191	193	17621
3.Up	LENAOUR_DENDRITIC_CELL_MATURATION_UP	LENAOUR_DENDRITIC_CELL_MATURATION_UP	3.0228	1.5397e-09	2.7395e-08	35	1829	113	17621
1.Down	GO:0043547	positive regulation of GTPase activity	1.6127	5.0539e-10	2.7611e-08	163	2716	630	16543
1.Down	IPR001680	WD40_repeat	1.9677	5.0563e-10	2.7611e-08	83	2963	266	18428
1.Down	GSE7852_LN_VS_FAT_TREG_UP	GSE7852_LN_VS_FAT_TREG_UP	2.1622	5.0387e-10	2.7611e-08	65	2823	190	17621
2.Up-DOWN	GSE26343_WT_VS_NFAT5_KO_MACROPHAGE_DN	GSE26343_WT_VS_NFAT5_KO_MACROPHAGE_DN	2.0417	5.6824e-10	2.8079e-08	72	3191	197	17621
2.Up-DOWN	GSE16755_CTRL_VS_IFNA_TREATED_MAC_DN	GSE16755_CTRL_VS_IFNA_TREATED_MAC_DN	2.0863	5.7337e-10	2.8255e-08	68	3191	182	17621
2.Up-DOWN	PHONG_TNF_RESPONSE_VIA_P38_COMPLETE	PHONG_TNF_RESPONSE_VIA_P38_COMPLETE	1.9818	5.8041e-10	2.8525e-08	78	3191	220	17621
2.Up-DOWN	GO_EMBRYO_DEVELOPMENT_ENDING_IN_BIRTH_OR_EGG_HATCHING	GO_EMBRYO_DEVELOPMENT_ENDING_IN_BIRTH_OR_EGG_HATCHING	1.6135	5.8668e-10	2.8755e-08	156	3191	544	17621
3.Up	4715	NDUFB9 (NADH:ubiquinone oxidoreductase subunit B9)	3.8451	1.6256e-09	2.8896e-08	24	1871	55	16330
2.Up-DOWN	GO_KINASE_ACTIVITY	GO_KINASE_ACTIVITY	1.5033	5.9388e-10	2.9030e-08	215	3191	808	17621
3.Up	GO:0046939	nucleotide phosphorylation	3.7548	1.6423e-09	2.9164e-08	25	1824	61	16543
3.Up	GSE3982_MAC_VS_CENT_MEMORY_CD4_TCELL_UP	GSE3982_MAC_VS_CENT_MEMORY_CD4_TCELL_UP	2.5263	1.6578e-09	2.9411e-08	48	1829	186	17621
3.Up	66489	Rpl35 (ribosomal protein L35)	2.2225	1.6705e-09	2.9607e-08	62	1871	248	16330
1.Down	GO:0051276	chromosome organization	1.6441	5.4679e-10	2.9769e-08	150	2716	568	16543
3.Up	GSE41176_UNSTIM_VS_ANTI_IGM_STIM_BCELL_1H_DN	GSE41176_UNSTIM_VS_ANTI_IGM_STIM_BCELL_1H_DN	2.4989	1.6879e-09	2.9886e-08	49	1829	192	17621
2.Up-DOWN	GSE20727_H2O2_VS_ROS_INHIBITOR_TREATED_DC_UP	GSE20727_H2O2_VS_ROS_INHIBITOR_TREATED_DC_UP	2.0717	6.1516e-10	2.9990e-08	69	3191	186	17621
1.Down	ko03040	Spliceosome	2.5608	5.6072e-10	3.0346e-08	47	1015	132	7094
1.Down	hsa03040	Spliceosome	2.5608	5.6072e-10	3.0346e-08	47	1015	132	7094
3.Up	DELYS_THYROID_CANCER_UP	DELYS_THYROID_CANCER_UP	1.9593	1.7207e-09	3.0437e-08	87	1829	438	17621
1.Down	TTTGCAC,MIR-19A,MIR-19B	TTTGCAC,MIR-19A,MIR-19B	1.7006	5.7106e-10	3.0813e-08	132	2823	494	17621
3.Up	IPR013032	EGF-like_CS	2.4939	1.7488e-09	3.0903e-08	49	1925	191	18428
3.Up	GO:0006631	fatty acid metabolic process	2.1287	1.7971e-09	3.1726e-08	69	1824	300	16543
2.Up-DOWN	23291	FBXW11 (F-box and WD repeat domain containing 11)	1.6976	6.5434e-10	3.1748e-08	124	3215	377	16330
2.Up-DOWN	GSE45365_NK_CELL_VS_BCELL_UP	GSE45365_NK_CELL_VS_BCELL_UP	2.0577	6.5646e-10	3.1748e-08	70	3191	190	17621
2.Up-DOWN	GSE41867_NAIVE_VS_DAY8_LCMV_EFFECTOR_CD8_TCELL_DN	GSE41867_NAIVE_VS_DAY8_LCMV_EFFECTOR_CD8_TCELL_DN	2.0577	6.5646e-10	3.1748e-08	70	3191	190	17621
3.Up	6901	TAZ (tafazzin)	3.1399	1.8038e-09	3.1783e-08	32	1871	90	16330
3.Up	51121	RPL26L1 (ribosomal protein L26 like 1)	3.1399	1.8038e-09	3.1783e-08	32	1871	90	16330
1.Down	GCM_UBE2N	GCM_UBE2N	2.3143	5.9207e-10	3.1853e-08	55	2823	150	17621
2.Up-DOWN	GSE17974_0H_VS_72H_IN_VITRO_ACT_CD4_TCELL_UP	GSE17974_0H_VS_72H_IN_VITRO_ACT_CD4_TCELL_UP	2.1439	6.6163e-10	3.1913e-08	63	3191	164	17621
1.Down	GO:0043087	regulation of GTPase activity	1.5846	6.0287e-10	3.2338e-08	174	2716	685	16543
3.Up	GO:0006090	pyruvate metabolic process	3.5358	1.8439e-09	3.2458e-08	27	1824	70	16543
1.Down	CTTTGT_V$LEF1_Q2	CTTTGT_V$LEF1_Q2	1.3690	6.2065e-10	3.3194e-08	390	2823	1847	17621
2.Up-DOWN	GSE7219_WT_VS_NIK_NFKB2_KO_DC_UP	GSE7219_WT_VS_NIK_NFKB2_KO_DC_UP	2.0898	7.0056e-10	3.3701e-08	67	3191	179	17621
1.Down	GO:0007062	sister chromatid cohesion	2.5050	6.3258e-10	3.3733e-08	46	2716	113	16543
3.Up	GO:0072524	pyridine-containing compound metabolic process	3.0317	1.9313e-09	3.3964e-08	34	1824	103	16543
2.Up-DOWN	BROWNE_HCMV_INFECTION_16HR_UP	BROWNE_HCMV_INFECTION_16HR_UP	1.9832	7.1475e-10	3.4293e-08	77	3191	217	17621
3.Up	GO_OXIDOREDUCTASE_ACTIVITY_ACTING_ON_CH_OH_GROUP_OF_DONORS	GO_OXIDOREDUCTASE_ACTIVITY_ACTING_ON_CH_OH_GROUP_OF_DONORS	2.8547	1.9572e-09	3.4386e-08	38	1829	130	17621
3.Up	GSE17322_CD103_POS_VS_CD11B_HIGH_LUNG_DC_DN	GSE17322_CD103_POS_VS_CD11B_HIGH_LUNG_DC_DN	2.5413	1.9647e-09	3.4452e-08	47	1829	181	17621
3.Up	GSE12845_PRE_GC_VS_DARKZONE_GC_TONSIL_BCELL_DN	GSE12845_PRE_GC_VS_DARKZONE_GC_TONSIL_BCELL_DN	2.5413	1.9647e-09	3.4452e-08	47	1829	181	17621
2.Up-DOWN	GSE17974_CTRL_VS_ACT_IL4_AND_ANTI_IL12_24H_CD4_TCELL_UP	GSE17974_CTRL_VS_ACT_IL4_AND_ANTI_IL12_24H_CD4_TCELL_UP	2.1262	7.2571e-10	3.4727e-08	64	3191	168	17621
1.Down	8350	HIST1H3A (histone cluster 1 H3 family member a)	1.9028	6.5928e-10	3.5054e-08	88	2881	266	16330
3.Up	525	ATP6V1B1 (ATPase H+ transporting V1 subunit B1)	3.0683	2.0093e-09	3.5064e-08	33	1871	95	16330
3.Up	GSE36888_UNTREATED_VS_IL2_TREATED_STAT5_AB_KNOCKIN_TCELL_6H_DN	GSE36888_UNTREATED_VS_IL2_TREATED_STAT5_AB_KNOCKIN_TCELL_6H_DN	2.5127	2.0092e-09	3.5064e-08	48	1829	187	17621
3.Up	GSE13484_12H_UNSTIM_VS_YF17D_VACCINE_STIM_PBMC_UP	GSE13484_12H_UNSTIM_VS_YF17D_VACCINE_STIM_PBMC_UP	2.5127	2.0092e-09	3.5064e-08	48	1829	187	17621
3.Up	GSE25087_FETAL_VS_ADULT_TREG_UP	GSE25087_FETAL_VS_ADULT_TREG_UP	2.5127	2.0092e-09	3.5064e-08	48	1829	187	17621
3.Up	GSE17721_4H_VS_24H_POLYIC_BMDC_UP	GSE17721_4H_VS_24H_POLYIC_BMDC_UP	2.5127	2.0092e-09	3.5064e-08	48	1829	187	17621
3.Up	GSE19401_PAM2CSK4_VS_RETINOIC_ACID_AND_PAM2CSK4_STIM_FOLLICULAR_DC_DN	GSE19401_PAM2CSK4_VS_RETINOIC_ACID_AND_PAM2CSK4_STIM_FOLLICULAR_DC_DN	2.4858	2.0379e-09	3.5529e-08	49	1829	193	17621
1.Down	5347	PLK1 (polo like kinase 1)	1.9925	6.7345e-10	3.5703e-08	77	2881	222	16330
1.Down	TGCCTTA,MIR-124A	TGCCTTA,MIR-124A	1.6733	6.7708e-10	3.5791e-08	139	2823	529	17621
3.Up	GO:0071702	organic substance transport	1.4421	2.0668e-09	3.6000e-08	297	1824	1966	16543
1.Down	GO:0033043	regulation of organelle organization	1.4798	6.9278e-10	3.6515e-08	240	2716	1017	16543
3.Up	GO_GLYCOSYL_COMPOUND_BIOSYNTHETIC_PROCESS	GO_GLYCOSYL_COMPOUND_BIOSYNTHETIC_PROCESS	3.0432	2.1403e-09	3.7207e-08	34	1829	109	17621
3.Up	GO_OXIDOREDUCTASE_ACTIVITY_ACTING_ON_THE_CH_OH_GROUP_OF_DONORS_NAD_OR_NADP_AS_ACCEPTOR	GO_OXIDOREDUCTASE_ACTIVITY_ACTING_ON_THE_CH_OH_GROUP_OF_DONORS_NAD_OR_NADP_AS_ACCEPTOR	3.0432	2.1403e-09	3.7207e-08	34	1829	109	17621
2.Up-DOWN	AMIT_EGF_RESPONSE_120_HELA	AMIT_EGF_RESPONSE_120_HELA	2.8646	7.8445e-10	3.7439e-08	34	3191	66	17621
1.Down	GSE14000_UNSTIM_VS_4H_LPS_DC_UP	GSE14000_UNSTIM_VS_4H_LPS_DC_UP	2.1881	7.1500e-10	3.7577e-08	62	2823	179	17621
3.Up	5728	PTEN (phosphatase and tensin homolog)	2.1653	2.1687e-09	3.7665e-08	65	1871	267	16330
2.Up-DOWN	7533	YWHAH (tyrosine 3-monooxygenase/tryptophan 5-monooxygenase activation protein eta)	1.9431	7.9133e-10	3.7669e-08	79	3215	209	16330
3.Up	GO:0016616	oxidoreductase activity, acting on the CH-OH group of donors, NAD or NADP as acceptor	2.9258	2.1824e-09	3.7867e-08	36	1790	116	16652
2.Up-DOWN	GSE5142_HTERT_TRANSDUCED_VS_CTRL_CD8_TCELL_LATE_PASSAGE_CLONE_DN	GSE5142_HTERT_TRANSDUCED_VS_CTRL_CD8_TCELL_LATE_PASSAGE_CLONE_DN	2.0605	8.0415e-10	3.8179e-08	69	3191	187	17621
1.Down	10921	RNPS1 (RNA binding protein with serine rich domain 1)	2.1343	7.3007e-10	3.8258e-08	64	2881	172	16330
1.Down	GO_CONDENSED_CHROMOSOME	GO_CONDENSED_CHROMOSOME	2.2017	7.3453e-10	3.8381e-08	61	2823	175	17621
2.Up-DOWN	GO:0001046	core promoter sequence-specific DNA binding	2.4157	8.1616e-10	3.8649e-08	47	3084	106	16652
1.Down	TGTTTAC,MIR-30A-5P,MIR-30C,MIR-30D,MIR-30B,MIR-30E-5P	TGTTTAC,MIR-30A-5P,MIR-30C,MIR-30D,MIR-30B,MIR-30E-5P	1.6559	7.4195e-10	3.8658e-08	144	2823	554	17621
1.Down	R-HSA-8876198	RAB GEFs exchange GTP for GDP on RABs	2.7326	7.5069e-10	3.9002e-08	39	1657	90	10293
6.DOWN-up	RODRIGUES_THYROID_CARCINOMA_POORLY_DIFFERENTIATED_UP	RODRIGUES_THYROID_CARCINOMA_POORLY_DIFFERENTIATED_UP	2.3029	3.0401e-11	3.9487e-08	78	1054	591	17621
2.Up-DOWN	BILD_HRAS_ONCOGENIC_SIGNATURE	BILD_HRAS_ONCOGENIC_SIGNATURE	1.9259	8.3829e-10	3.9523e-08	83	3191	241	17621
2.Up-DOWN	GO_CORE_PROMOTER_SEQUENCE_SPECIFIC_DNA_BINDING	GO_CORE_PROMOTER_SEQUENCE_SPECIFIC_DNA_BINDING	2.5000	8.3898e-10	3.9523e-08	44	3191	98	17621
2.Up-DOWN	GO_CHROMOSOME_ORGANIZATION	GO_CHROMOSOME_ORGANIZATION	1.4628	8.4379e-10	3.9647e-08	243	3191	940	17621
2.Up-DOWN	GSE22103_LPS_VS_GMCSF_AND_IFNG_STIM_NEUTROPHIL_DN	GSE22103_LPS_VS_GMCSF_AND_IFNG_STIM_NEUTROPHIL_DN	2.0468	8.5475e-10	4.0059e-08	70	3191	191	17621
1.Down	GO:0051640	organelle localization	1.7240	7.7458e-10	4.0128e-08	123	2716	443	16543
3.Up	GO_DICARBOXYLIC_ACID_METABOLIC_PROCESS	GO_DICARBOXYLIC_ACID_METABOLIC_PROCESS	3.1517	2.3463e-09	4.0672e-08	32	1829	99	17621
2.Up-DOWN	MARTINEZ_RESPONSE_TO_TRABECTEDIN_DN	MARTINEZ_RESPONSE_TO_TRABECTEDIN_DN	1.8791	8.9361e-10	4.1772e-08	89	3191	265	17621
3.Up	19345	Rab5c (RAB5C, member RAS oncogene family)	2.8928	2.4242e-09	4.1933e-08	36	1871	110	16330
3.Up	GSE3982_CENT_MEMORY_CD4_TCELL_VS_TH2_DN	GSE3982_CENT_MEMORY_CD4_TCELL_VS_TH2_DN	2.4991	2.4305e-09	4.1933e-08	48	1829	188	17621
3.Up	GSE17721_0.5H_VS_24H_POLYIC_BMDC_UP	GSE17721_0.5H_VS_24H_POLYIC_BMDC_UP	2.4991	2.4305e-09	4.1933e-08	48	1829	188	17621
3.Up	GSE17721_0.5H_VS_12H_LPS_BMDC_UP	GSE17721_0.5H_VS_12H_LPS_BMDC_UP	2.4991	2.4305e-09	4.1933e-08	48	1829	188	17621
3.Up	GSE29618_BCELL_VS_PDC_DAY7_FLU_VACCINE_DN	GSE29618_BCELL_VS_PDC_DAY7_FLU_VACCINE_DN	2.4991	2.4305e-09	4.1933e-08	48	1829	188	17621
1.Down	7157	TP53 (tumor protein p53)	1.4598	8.1625e-10	4.2167e-08	250	2881	998	16330
3.Up	10452	TOMM40 (translocase of outer mitochondrial membrane 40)	2.8446	2.4892e-09	4.2904e-08	37	1871	115	16330
1.Down	BERENJENO_TRANSFORMED_BY_RHOA_UP	BERENJENO_TRANSFORMED_BY_RHOA_UP	1.6778	8.3516e-10	4.3021e-08	136	2823	516	17621
3.Up	476	ATP1A1 (ATPase Na+/K+ transporting subunit alpha 1)	2.8004	2.5190e-09	4.3376e-08	38	1871	120	16330
2.Up-DOWN	2033	EP300 (E1A binding protein p300)	1.6042	9.3270e-10	4.3488e-08	152	3215	490	16330
1.Down	GO_ENZYME_ACTIVATOR_ACTIVITY	GO_ENZYME_ACTIVATOR_ACTIVITY	1.7275	8.5598e-10	4.3969e-08	122	2823	449	17621
3.Up	55611	OTUB1 (OTU deubiquitinase, ubiquitin aldehyde binding 1)	2.3377	2.5750e-09	4.4299e-08	54	1871	205	16330
4.Down-up	GO:0044449	contractile fiber part	3.3685	3.6677e-11	4.4463e-08	39	1065	198	17744
1.Down	ACATTCC,MIR-1,MIR-206	ACATTCC,MIR-1,MIR-206	1.9250	8.7686e-10	4.4915e-08	86	2823	283	17621
2.Up-DOWN	PS50089	ZF_RING_2	1.8479	9.7127e-10	4.5170e-08	94	2192	283	11955
2.Up-DOWN	salivary_gland	salivary_gland	1.4178	9.8170e-10	4.5539e-08	289	3162	1168	17630
2.Up-DOWN	V$E2F1_Q3_01	V$E2F1_Q3_01	1.9444	9.9238e-10	4.5917e-08	80	3191	230	17621
3.Up	6780	STAU1 (staufen double-stranded RNA binding protein 1)	2.0682	2.6966e-09	4.6346e-08	72	1871	310	16330
2.Up-DOWN	IPR017441	Protein_kinase_ATP_BS	1.7233	1.0382e-09	4.7915e-08	117	3359	378	18428
2.Up-DOWN	GSE22601_DOUBLE_POSITIVE_VS_CD8_SINGLE_POSITIVE_THYMOCYTE_UP	GSE22601_DOUBLE_POSITIVE_VS_CD8_SINGLE_POSITIVE_THYMOCYTE_UP	2.0494	1.0480e-09	4.8243e-08	69	3191	188	17621
2.Up-DOWN	LASTOWSKA_NEUROBLASTOMA_COPY_NUMBER_DN	LASTOWSKA_NEUROBLASTOMA_COPY_NUMBER_DN	1.5234	1.0602e-09	4.8684e-08	195	3191	722	17621
3.Up	GSE1460_DP_THYMOCYTE_VS_THYMIC_STROMAL_CELL_DN	GSE1460_DP_THYMOCYTE_VS_THYMIC_STROMAL_CELL_DN	2.5133	2.8926e-09	4.9668e-08	47	1829	183	17621
1.Down	GNF2_CDC2	GNF2_CDC2	3.1438	9.7417e-10	4.9759e-08	30	2823	60	17621
3.Up	TARTE_PLASMA_CELL_VS_B_LYMPHOCYTE_UP	TARTE_PLASMA_CELL_VS_B_LYMPHOCYTE_UP	3.5053	2.9064e-09	4.9859e-08	27	1829	75	17621
3.Up	GO_MRNA_METABOLIC_PROCESS	GO_MRNA_METABOLIC_PROCESS	1.8173	2.9170e-09	4.9994e-08	106	1829	577	17621
3.Up	SHETH_LIVER_CANCER_VS_TXNIP_LOSS_PAM4	SHETH_LIVER_CANCER_VS_TXNIP_LOSS_PAM4	2.2908	2.9664e-09	5.0792e-08	57	1829	244	17621
3.Up	GO_RNA_BINDING	GO_RNA_BINDING	1.5086	2.9946e-09	5.1226e-08	226	1829	1506	17621
2.Up-DOWN	AAAGGGA,MIR-204,MIR-211	AAAGGGA,MIR-204,MIR-211	1.9752	1.1228e-09	5.1427e-08	76	3191	215	17621
1.Down	GO:0005681	spliceosomal complex	2.2024	1.0156e-09	5.1670e-08	60	2827	173	17744
1.Down	R-HSA-194315	Signaling by Rho GTPases	1.7554	1.0173e-09	5.1670e-08	117	1657	427	10293
1.Down	testis	testis	1.5651	1.0313e-09	5.2239e-08	180	2772	749	17630
2.Up-DOWN	GO_CHROMATIN_BINDING	GO_CHROMATIN_BINDING	1.6877	1.1469e-09	5.2398e-08	126	3191	419	17621
1.Down	HOFFMANN_LARGE_TO_SMALL_PRE_BII_LYMPHOCYTE_UP	HOFFMANN_LARGE_TO_SMALL_PRE_BII_LYMPHOCYTE_UP	2.2658	1.0399e-09	5.2477e-08	56	2823	156	17621
1.Down	WANG_LMO4_TARGETS_DN	WANG_LMO4_TARGETS_DN	1.8503	1.0418e-09	5.2477e-08	96	2823	329	17621
3.Up	2023	ENO1 (enolase 1)	2.1212	3.0828e-09	5.2685e-08	67	1871	281	16330
1.Down	GSE9037_WT_VS_IRAK4_KO_LPS_4H_STIM_BMDM_UP	GSE9037_WT_VS_IRAK4_KO_LPS_4H_STIM_BMDM_UP	2.1282	1.0521e-09	5.2849e-08	65	2823	193	17621
3.Up	GO_CELLULAR_ALDEHYDE_METABOLIC_PROCESS	GO_CELLULAR_ALDEHYDE_METABOLIC_PROCESS	3.4089	3.1029e-09	5.2979e-08	28	1829	80	17621
2.Up-DOWN	GO_REGULATION_OF_KINASE_ACTIVITY	GO_REGULATION_OF_KINASE_ACTIVITY	1.5122	1.1685e-09	5.3251e-08	201	3191	750	17621
2.Up-DOWN	PS00107	PROTEIN_KINASE_ATP	1.7269	1.1745e-09	5.3394e-08	117	2192	378	11955
3.Up	23435	TARDBP (TAR DNA binding protein)	2.0839	3.1371e-09	5.3513e-08	70	1871	299	16330
3.Up	GO_PURINE_CONTAINING_COMPOUND_BIOSYNTHETIC_PROCESS	GO_PURINE_CONTAINING_COMPOUND_BIOSYNTHETIC_PROCESS	2.8111	3.1437e-09	5.3575e-08	38	1829	132	17621
2.Up-DOWN	hsa05200	Pathways in cancer	1.8027	1.2014e-09	5.4479e-08	109	1129	397	7094
2.Up-DOWN	GO:0004672	protein kinase activity	1.5457	1.2050e-09	5.4507e-08	180	3084	642	16652
3.Up	LI_DCP2_BOUND_MRNA	LI_DCP2_BOUND_MRNA	3.3238	3.2142e-09	5.4726e-08	29	1829	85	17621
3.Up	GO_ALPHA_AMINO_ACID_CATABOLIC_PROCESS	GO_ALPHA_AMINO_ACID_CATABOLIC_PROCESS	3.2483	3.2458e-09	5.5160e-08	30	1829	90	17621
3.Up	ZAMORA_NOS2_TARGETS_DN	ZAMORA_NOS2_TARGETS_DN	3.2483	3.2458e-09	5.5160e-08	30	1829	90	17621
3.Up	GO:0051604	protein maturation	2.4409	3.2497e-09	5.5174e-08	49	1824	185	16543
2.Up-DOWN	IPR008271	Ser/Thr_kinase_AS	1.7992	1.2312e-09	5.5554e-08	100	3359	309	18428
5.Up-down	GO_SINGLE_ORGANISM_BIOSYNTHETIC_PROCESS	GO_SINGLE_ORGANISM_BIOSYNTHETIC_PROCESS	1.7619	6.4387e-11	5.5753e-08	156	1294	1272	17621
6.DOWN-up	LEE_BMP2_TARGETS_DN	LEE_BMP2_TARGETS_DN	2.0817	4.6059e-11	5.5836e-08	98	1054	827	17621
3.Up	GO_NUCLEOTIDE_PHOSPHORYLATION	GO_NUCLEOTIDE_PHOSPHORYLATION	3.9243	3.3007e-09	5.5988e-08	23	1829	57	17621
3.Up	25824	PRDX5 (peroxiredoxin 5)	3.5263	3.3197e-09	5.6259e-08	26	1871	65	16330
1.Down	2.30.29.30	-	1.7440	1.1235e-09	5.6281e-08	116	1824	393	10485
3.Up	GO:0043648	dicarboxylic acid metabolic process	3.0297	3.3564e-09	5.6828e-08	33	1824	100	16543
1.Down	GO_ENDOMEMBRANE_SYSTEM_ORGANIZATION	GO_ENDOMEMBRANE_SYSTEM_ORGANIZATION	1.7196	1.1500e-09	5.7452e-08	122	2823	451	17621
2.Up-DOWN	GO:0005815	microtubule organizing center	1.5593	1.2783e-09	5.7534e-08	174	3161	639	17744
2.Up-DOWN	7329	UBE2I (ubiquitin conjugating enzyme E2 I)	1.6290	1.3108e-09	5.8852e-08	140	3215	444	16330
3.Up	GSE17721_0.5H_VS_8H_GARDIQUIMOD_BMDC_UP	GSE17721_0.5H_VS_8H_GARDIQUIMOD_BMDC_UP	2.4994	3.4999e-09	5.9146e-08	47	1829	184	17621
3.Up	GSE17721_LPS_VS_PAM3CSK4_24H_BMDC_DN	GSE17721_LPS_VS_PAM3CSK4_24H_BMDC_DN	2.4994	3.4999e-09	5.9146e-08	47	1829	184	17621
1.Down	GO:0000377	RNA splicing, via transesterification reactions with bulged adenosine as nucleophile	1.9421	1.1908e-09	5.9165e-08	82	2716	261	16543
1.Down	GO:0000398	mRNA splicing, via spliceosome	1.9421	1.1908e-09	5.9165e-08	82	2716	261	16543
3.Up	GO:0005201	extracellular matrix structural constituent	3.3766	3.5059e-09	5.9193e-08	28	1790	78	16652
3.Up	GSE9006_TYPE_1_VS_TYPE_2_DIABETES_PBMC_AT_DX_UP	GSE9006_TYPE_1_VS_TYPE_2_DIABETES_PBMC_AT_DX_UP	2.4726	3.5378e-09	5.9676e-08	48	1829	190	17621
3.Up	GSE2770_UNTREATED_VS_IL12_TREATED_ACT_CD4_TCELL_2H_UP	GSE2770_UNTREATED_VS_IL12_TREATED_ACT_CD4_TCELL_2H_UP	2.4473	3.5496e-09	5.9821e-08	49	1829	196	17621
2.Up-DOWN	GSE33162_UNTREATED_VS_4H_LPS_STIM_HDAC3_HET_MACROPHAGE_UP	GSE33162_UNTREATED_VS_4H_LPS_STIM_HDAC3_HET_MACROPHAGE_UP	2.0385	1.3615e-09	6.0979e-08	69	3191	189	17621
3.Up	7001	PRDX2 (peroxiredoxin 2)	3.0047	3.6844e-09	6.2034e-08	33	1871	97	16330
3.Up	GO_PROTEIN_MATURATION	GO_PROTEIN_MATURATION	2.2433	3.7068e-09	6.2354e-08	59	1829	258	17621
3.Up	MARTINEZ_RB1_TARGETS_UP	MARTINEZ_RB1_TARGETS_UP	1.7659	3.7142e-09	6.2421e-08	115	1829	645	17621
2.Up-DOWN	PS00108	PROTEIN_KINASE_ST	1.8016	1.4058e-09	6.2810e-08	100	2192	309	11955
3.Up	IPR018097	EGF_Ca-bd_CS	3.1586	3.7624e-09	6.3173e-08	31	1925	95	18428
2.Up-DOWN	GSE14769_UNSTIM_VS_240MIN_LPS_BMDM_DN	GSE14769_UNSTIM_VS_240MIN_LPS_BMDM_DN	2.0253	1.4362e-09	6.4008e-08	70	3191	193	17621
1.Down	GINESTIER_BREAST_CANCER_ZNF217_AMPLIFIED_DN	GINESTIER_BREAST_CANCER_ZNF217_AMPLIFIED_DN	1.8822	1.2959e-09	6.4211e-08	90	2823	303	17621
3.Up	R-HSA-70326	Glucose metabolism	3.0847	3.8791e-09	6.5071e-08	31	1298	81	10293
2.Up-DOWN	WANG_CISPLATIN_RESPONSE_AND_XPC_DN	WANG_CISPLATIN_RESPONSE_AND_XPC_DN	1.9558	1.4711e-09	6.5403e-08	77	3191	220	17621
3.Up	12166	Bmpr1a (bone morphogenetic protein receptor, type 1A)	2.6481	3.9360e-09	6.5966e-08	41	1871	137	16330
1.Down	THUM_SYSTOLIC_HEART_FAILURE_DN	THUM_SYSTOLIC_HEART_FAILURE_DN	2.0673	1.3648e-09	6.7441e-08	69	2823	211	17621
3.Up	GO_PYRUVATE_METABOLIC_PROCESS	GO_PYRUVATE_METABOLIC_PROCESS	3.7657	4.0730e-09	6.8136e-08	24	1829	62	17621
3.Up	PS00010	ASX_HYDROXYL	3.2721	4.0707e-09	6.8136e-08	30	1128	99	11955
1.Down	7329	UBE2I (ubiquitin conjugating enzyme E2 I)	1.6772	1.3991e-09	6.8949e-08	129	2881	444	16330
3.Up	GO:0005581	collagen trimer	3.2033	4.1283e-09	6.8997e-08	30	1909	88	17744
3.Up	GO_CELLULAR_LIPID_CATABOLIC_PROCESS	GO_CELLULAR_LIPID_CATABOLIC_PROCESS	2.6708	4.1355e-09	6.9055e-08	41	1829	150	17621
1.Down	50618	ITSN2 (intersectin 2)	2.5986	1.4064e-09	6.9117e-08	40	2881	88	16330
3.Up	KRIGE_RESPONSE_TO_TOSEDOSTAT_6HR_DN	KRIGE_RESPONSE_TO_TOSEDOSTAT_6HR_DN	1.6705	4.1447e-09	6.9145e-08	140	1829	833	17621
2.Up-DOWN	GO_TRANSFERASE_COMPLEX_TRANSFERRING_PHOSPHORUS_CONTAINING_GROUPS	GO_TRANSFERASE_COMPLEX_TRANSFERRING_PHOSPHORUS_CONTAINING_GROUPS	1.9274	1.5761e-09	6.9903e-08	80	3191	232	17621
3.Up	GSE31082_DN_VS_DP_THYMOCYTE_UP	GSE31082_DN_VS_DP_THYMOCYTE_UP	2.4858	4.2268e-09	7.0385e-08	47	1829	185	17621
3.Up	GSE3982_MAC_VS_EFF_MEMORY_CD4_TCELL_UP	GSE3982_MAC_VS_EFF_MEMORY_CD4_TCELL_UP	2.4858	4.2268e-09	7.0385e-08	47	1829	185	17621
3.Up	MOHANKUMAR_TLX1_TARGETS_UP	MOHANKUMAR_TLX1_TARGETS_UP	1.9996	4.2488e-09	7.0686e-08	78	1829	384	17621
3.Up	GO_PHOSPHATE_CONTAINING_COMPOUND_METABOLIC_PROCESS	GO_PHOSPHATE_CONTAINING_COMPOUND_METABOLIC_PROCESS	1.4526	4.2650e-09	7.0891e-08	273	1829	1899	17621
1.Down	GSE40655_FOXO1_KO_VS_WT_NTREG_UP	GSE40655_FOXO1_KO_VS_WT_NTREG_UP	2.1396	1.4614e-09	7.1628e-08	63	2823	186	17621
3.Up	GO:0022613	ribonucleoprotein complex biogenesis	1.8951	4.3187e-09	7.1718e-08	90	1824	441	16543
3.Up	ROZANOV_MMP14_TARGETS_UP	ROZANOV_MMP14_TARGETS_UP	2.2345	4.3238e-09	7.1737e-08	59	1829	259	17621
2.Up-DOWN	seminoma	seminoma	1.5231	1.6336e-09	7.2100e-08	191	3162	714	17630
2.Up-DOWN	PS50016	ZF_PHD_2	2.7178	1.6305e-09	7.2100e-08	36	2192	73	11955
2.Up-DOWN	GO:0006468	protein phosphorylation	1.4526	1.6435e-09	7.2364e-08	244	2998	951	16543
3.Up	PETROVA_ENDOTHELIUM_LYMPHATIC_VS_BLOOD_DN	PETROVA_ENDOTHELIUM_LYMPHATIC_VS_BLOOD_DN	2.6313	4.3993e-09	7.2924e-08	42	1829	156	17621
2.Up-DOWN	GSE46606_IRF4MID_VS_WT_CD40L_IL2_IL5_DAY1_STIMULATED_BCELL_DN	GSE46606_IRF4MID_VS_WT_CD40L_IL2_IL5_DAY1_STIMULATED_BCELL_DN	2.0410	1.6702e-09	7.3185e-08	68	3191	186	17621
2.Up-DOWN	GSE6674_UNSTIM_VS_ANTI_IGM_AND_CPG_STIM_BCELL_UP	GSE6674_UNSTIM_VS_ANTI_IGM_AND_CPG_STIM_BCELL_UP	2.0410	1.6702e-09	7.3185e-08	68	3191	186	17621
2.Up-DOWN	PHONG_TNF_RESPONSE_NOT_VIA_P38	PHONG_TNF_RESPONSE_NOT_VIA_P38	1.7707	1.6798e-09	7.3264e-08	104	3191	329	17621
2.Up-DOWN	CATTTCA,MIR-203	CATTTCA,MIR-203	1.8448	1.6801e-09	7.3264e-08	91	3191	276	17621
5.Up-down	LIM_MAMMARY_STEM_CELL_UP	LIM_MAMMARY_STEM_CELL_UP	2.2730	8.9252e-11	7.3771e-08	74	1294	458	17621
2.Up-DOWN	GO_PROTEIN_SERINE_THREONINE_KINASE_ACTIVITY	GO_PROTEIN_SERINE_THREONINE_KINASE_ACTIVITY	1.6707	1.7138e-09	7.4553e-08	128	3191	430	17621
3.Up	DACOSTA_UV_RESPONSE_VIA_ERCC3_UP	DACOSTA_UV_RESPONSE_VIA_ERCC3_UP	2.1420	4.5877e-09	7.5977e-08	65	1829	298	17621
3.Up	GO:0006165	nucleoside diphosphate phosphorylation	3.8284	4.6048e-09	7.6122e-08	23	1824	55	16543
3.Up	51142	CHCHD2 (coiled-coil-helix-coiled-coil-helix domain containing 2)	3.0380	4.6022e-09	7.6122e-08	32	1871	93	16330
6.DOWN-up	R-HSA-1852241	Organelle biogenesis and maintenance	2.7060	6.7808e-11	7.7064e-08	55	650	340	10293
1.Down	GSE18791_CTRL_VS_NEWCASTLE_VIRUS_DC_8H_UP	GSE18791_CTRL_VS_NEWCASTLE_VIRUS_DC_8H_UP	2.1642	1.5774e-09	7.7105e-08	61	2823	178	17621
3.Up	6199	RPS6KB2 (ribosomal protein S6 kinase B2)	2.3411	4.6812e-09	7.7313e-08	52	1871	197	16330
2.Up-DOWN	MARTORIATI_MDM4_TARGETS_FETAL_LIVER_DN	MARTORIATI_MDM4_TARGETS_FETAL_LIVER_DN	1.6232	1.7997e-09	7.8105e-08	143	3191	495	17621
2.Up-DOWN	GO:0051338	regulation of transferase activity	1.4543	1.8192e-09	7.8763e-08	241	2998	938	16543
1.Down	GO_POSITIVE_REGULATION_OF_GENE_EXPRESSION	GO_POSITIVE_REGULATION_OF_GENE_EXPRESSION	1.3746	1.6258e-09	7.9128e-08	357	2823	1679	17621
1.Down	KOBAYASHI_EGFR_SIGNALING_24HR_DN	KOBAYASHI_EGFR_SIGNALING_24HR_DN	1.9868	1.6275e-09	7.9128e-08	76	2823	242	17621
5.Up-down	GRAESSMANN_RESPONSE_TO_MC_AND_DOXORUBICIN_UP	GRAESSMANN_RESPONSE_TO_MC_AND_DOXORUBICIN_UP	2.1100	1.0182e-10	8.0498e-08	88	1294	589	17621
2.Up-DOWN	ZHOU_INFLAMMATORY_RESPONSE_LIVE_DN	ZHOU_INFLAMMATORY_RESPONSE_LIVE_DN	1.7529	1.8703e-09	8.0784e-08	107	3191	342	17621
3.Up	REACTOME_ER_PHAGOSOME_PATHWAY	REACTOME_ER_PHAGOSOME_PATHWAY	3.8564	4.9348e-09	8.1428e-08	23	1829	58	17621
1.Down	GO:0035639	purine ribonucleoside triphosphate binding	1.3581	1.6874e-09	8.1825e-08	387	2750	1792	16652
2.Up-DOWN	GO_NEGATIVE_REGULATION_OF_PROTEIN_MODIFICATION_PROCESS	GO_NEGATIVE_REGULATION_OF_PROTEIN_MODIFICATION_PROCESS	1.5639	1.9044e-09	8.2059e-08	167	3191	601	17621
1.Down	4000	LMNA (lamin A/C)	1.9479	1.7123e-09	8.2811e-08	78	2881	230	16330
3.Up	ko04260	Cardiac muscle contraction	3.1002	5.1033e-09	8.3840e-08	30	948	74	7094
3.Up	hsa04260	Cardiac muscle contraction	3.1002	5.1033e-09	8.3840e-08	30	948	74	7094
3.Up	COLINA_TARGETS_OF_4EBP1_AND_4EBP2	COLINA_TARGETS_OF_4EBP1_AND_4EBP2	2.0520	5.0975e-09	8.3840e-08	72	1829	345	17621
3.Up	GSE5960_TH1_VS_ANERGIC_TH1_DN	GSE5960_TH1_VS_ANERGIC_TH1_DN	2.4465	5.1132e-09	8.3840e-08	48	1829	192	17621
3.Up	GSE22886_DC_VS_MONOCYTE_UP	GSE22886_DC_VS_MONOCYTE_UP	2.4465	5.1132e-09	8.3840e-08	48	1829	192	17621
3.Up	GSE360_L_MAJOR_VS_B_MALAYI_HIGH_DOSE_MAC_DN	GSE360_L_MAJOR_VS_B_MALAYI_HIGH_DOSE_MAC_DN	2.4465	5.1132e-09	8.3840e-08	48	1829	192	17621
3.Up	GSE32034_LY6C_HIGH_VS_LOW_ROSIGLIZATONE_TREATED_MONOCYTE_UP	GSE32034_LY6C_HIGH_VS_LOW_ROSIGLIZATONE_TREATED_MONOCYTE_UP	2.4465	5.1132e-09	8.3840e-08	48	1829	192	17621
1.Down	PUJANA_ATM_PCC_NETWORK	PUJANA_ATM_PCC_NETWORK	1.4105	1.7446e-09	8.4149e-08	300	2823	1370	17621
3.Up	GO_NCRNA_METABOLIC_PROCESS	GO_NCRNA_METABOLIC_PROCESS	1.8667	5.2422e-09	8.5878e-08	94	1829	497	17621
5.Up-down	GO:0005783	endoplasmic reticulum	1.6618	1.1390e-10	8.6300e-08	190	1318	1633	17744
3.Up	GO_MULTICELLULAR_ORGANISMAL_MACROMOLECULE_METABOLIC_PROCESS	GO_MULTICELLULAR_ORGANISMAL_MACROMOLECULE_METABOLIC_PROCESS	3.5148	5.2745e-09	8.6329e-08	26	1829	72	17621
2.Up-DOWN	GSE29617_CTRL_VS_DAY3_TIV_FLU_VACCINE_PBMC_2008_UP	GSE29617_CTRL_VS_DAY3_TIV_FLU_VACCINE_PBMC_2008_UP	2.0924	2.0531e-09	8.8260e-08	63	3191	168	17621
3.Up	SENESE_HDAC1_TARGETS_DN	SENESE_HDAC1_TARGETS_DN	2.3105	5.4127e-09	8.8512e-08	54	1829	229	17621
1.Down	testis-germ_cell_tumour-seminoma	testis-germ_cell_tumour-seminoma	1.5909	1.8495e-09	8.8738e-08	162	2772	662	17630
1.Down	GO:0032549	ribonucleoside binding	1.3561	1.8464e-09	8.8738e-08	389	2750	1804	16652
2.Up-DOWN	GO:0045859	regulation of protein kinase activity	1.5139	2.0807e-09	8.9232e-08	194	2998	723	16543
5.Up-down	SMID_BREAST_CANCER_BASAL_DN	SMID_BREAST_CANCER_BASAL_DN	2.0485	1.2830e-10	9.1179e-08	94	1294	649	17621
5.Up-down	REN_ALVEOLAR_RHABDOMYOSARCOMA_DN	REN_ALVEOLAR_RHABDOMYOSARCOMA_DN	2.3569	1.3037e-10	9.1179e-08	67	1294	399	17621
5.Up-down	CHARAFE_BREAST_CANCER_LUMINAL_VS_BASAL_DN	CHARAFE_BREAST_CANCER_LUMINAL_VS_BASAL_DN	2.3084	1.3544e-10	9.1219e-08	70	1294	426	17621
4.Down-up	GO:0030016	myofibril	3.2845	8.0614e-11	9.1618e-08	39	1065	203	17744
2.Up-DOWN	GO_CATALYTIC_COMPLEX	GO_CATALYTIC_COMPLEX	1.4389	2.1621e-09	9.2508e-08	252	3191	991	17621
2.Up-DOWN	IPR019787	Znf_PHD-finger	2.6544	2.1682e-09	9.2550e-08	37	3359	77	18428
1.Down	116840	CNTROB (centrobin, centriole duplication and spindle assembly protein)	2.3372	1.9601e-09	9.3796e-08	49	2881	120	16330
3.Up	ACEVEDO_LIVER_CANCER_DN	ACEVEDO_LIVER_CANCER_DN	1.8569	5.7602e-09	9.4109e-08	95	1829	505	17621
3.Up	BURTON_ADIPOGENESIS_8	BURTON_ADIPOGENESIS_8	3.3253	5.8549e-09	9.5485e-08	28	1829	82	17621
3.Up	MODULE_40	MODULE_40	3.3253	5.8549e-09	9.5485e-08	28	1829	82	17621
1.Down	23020	SNRNP200 (small nuclear ribonucleoprotein U5 subunit 200)	2.1723	2.0037e-09	9.5633e-08	58	2881	153	16330
3.Up	GO:0016614	oxidoreductase activity, acting on CH-OH group of donors	2.7049	5.9090e-09	9.6281e-08	39	1790	136	16652
3.Up	CHIARADONNA_NEOPLASTIC_TRANSFORMATION_CDC25_DN	CHIARADONNA_NEOPLASTIC_TRANSFORMATION_CDC25_DN	2.6762	5.9223e-09	9.6411e-08	40	1829	146	17621
3.Up	GO_CELL_REDOX_HOMEOSTASIS	GO_CELL_REDOX_HOMEOSTASIS	3.7057	5.9353e-09	9.6450e-08	24	1829	63	17621
3.Up	ANASTASSIOU_CANCER_MESENCHYMAL_TRANSITION_SIGNATURE	ANASTASSIOU_CANCER_MESENCHYMAL_TRANSITION_SIGNATURE	3.7057	5.9353e-09	9.6450e-08	24	1829	63	17621
3.Up	26073	POLDIP2 (DNA polymerase delta interacting protein 2)	3.6455	5.9461e-09	9.6540e-08	24	1871	58	16330
4.Down-up	DIAZ_CHRONIC_MEYLOGENOUS_LEUKEMIA_UP	DIAZ_CHRONIC_MEYLOGENOUS_LEUKEMIA_UP	1.8281	9.1346e-11	9.7707e-08	140	1066	1346	17621
1.Down	hsa03008	Ribosome biogenesis in eukaryotes	2.9840	2.0644e-09	9.8013e-08	33	1015	79	7094
1.Down	ko03008	Ribosome biogenesis in eukaryotes	2.9840	2.0644e-09	9.8013e-08	33	1015	79	7094
1.Down	GO:0001882	nucleoside binding	1.3542	2.0726e-09	9.8021e-08	390	2750	1811	16652
1.Down	TANG_SENESCENCE_TP53_TARGETS_DN	TANG_SENESCENCE_TP53_TARGETS_DN	3.1995	2.0754e-09	9.8021e-08	28	2823	55	17621
1.Down	GO:0051345	positive regulation of hydrolase activity	1.4900	2.0859e-09	9.8023e-08	217	2716	911	16543
1.Down	22832	CEP162 (centrosomal protein 162)	2.2729	2.0862e-09	9.8023e-08	52	2881	131	16330
2.Up-DOWN	PHONG_TNF_TARGETS_UP	PHONG_TNF_TARGETS_UP	2.8689	2.3155e-09	9.8608e-08	32	3191	62	17621
3.Up	GSE12845_IGD_NEG_BLOOD_VS_PRE_GC_TONSIL_BCELL_UP	GSE12845_IGD_NEG_BLOOD_VS_PRE_GC_TONSIL_BCELL_UP	2.4589	6.1316e-09	9.9374e-08	47	1829	187	17621
3.Up	GSE17721_LPS_VS_PAM3CSK4_16H_BMDC_DN	GSE17721_LPS_VS_PAM3CSK4_16H_BMDC_DN	2.4589	6.1316e-09	9.9374e-08	47	1829	187	17621
1.Down	23291	FBXW11 (F-box and WD repeat domain containing 11)	1.7275	2.1210e-09	9.9405e-08	113	2881	377	16330
3.Up	10528	NOP56 (NOP56 ribonucleoprotein)	2.1677	6.1435e-09	9.9478e-08	61	1871	250	16330
2.Up-DOWN	non_seminoma	non_seminoma	1.6209	2.3661e-09	1.0052e-07	142	3162	497	17630
[truncated: 14,088 more rows]
