# Supplementary material for: Determining the genetic basis of anthracycline-cardiotoxicity by molecular response QTL mapping in induced cardiomyocytes
Source: eLife. 2018 May 8;7:e33480. doi: 10.7554/eLife.33480 (PMC6010343; doi:10.7554/eLife.33480)
Supplement: Supplementary file 3. — cluster: One of six clusters. motif_info: full motif name including GEO source if applicable. motif: name of transcription factor. mphConsensus: consensus motif using IUPAC notation. odds_ratio: enrichment of motif in promoters of genes in this cluster compared to background. log_p: log p-value from hypergeometric test. p_adjust: Benjamini-Hochberg adjusted p-value. Overlap: number of genes in the cluster with this motif in their promoter. Background_overlap: number of genes not in the cluster with this motif in their promoter. cluster_size: number of genes not in the cluster. hbackground_size: number of genes not in the cluster. [file elife-33480-supp3.gz]

Archive with 1 entries (1 files):
- elife-33480-supp3
