# Supplementary material for: Determining the genetic basis of anthracycline-cardiotoxicity by molecular response QTL mapping in induced cardiomyocytes
Source: eLife. 2018 May 8;7:e33480. doi: 10.7554/eLife.33480 (PMC6010343; doi:10.7554/eLife.33480)
Supplement: Supplementary file 3. — cluster: One of six clusters. motif_info: full motif name including GEO source if applicable. motif: name of transcription factor. mphConsensus: consensus motif using IUPAC notation. odds_ratio: enrichment of motif in promoters of genes in this cluster compared to background. log_p: log p-value from hypergeometric test. p_adjust: Benjamini-Hochberg adjusted p-value. Overlap: number of genes in the cluster with this motif in their promoter. Background_overlap: number of genes not in the cluster with this motif in their promoter. cluster_size: number of genes not in the cluster. hbackground_size: number of genes not in the cluster. [file elife-33480-supp3.gz › elife-33480-supp3]

cluster	motif_info	motif	Consensus	odds_ratio	log_p	p_adjust	Overlap	Background_overlap	cluster_size	background_size
1.Down	GFY-Staf(?,Zf)/Promoter/Homer	GFY-Staf(?,Zf)	RACTACAATTCCCAGAAKGC	1.5244	-20.880	0.0000	239	2232.6	2947	41966
1.Down	NRF1(NRF)/MCF7-NRF1-ChIP-Seq(Unpublished)/Homer	NRF1(NRF)	CTGCGCATGCGC	1.2653	-19.170	0.0000	579	6517.3	2947	41966
1.Down	ZNF143|STAF(Zf)/CUTLL-ZNF143-ChIP-Seq(GSE29600)/Homer	ZNF143|STAF(Zf)	ATTTCCCAGVAKSCY	1.3995	-18.900	0.0000	318	3236.9	2947	41966
1.Down	Elk4(ETS)/Hela-Elk4-ChIP-Seq(GSE31477)/Homer	Elk4(ETS)	NRYTTCCGGY	1.1649	-17.420	0.0000	997	12185.7	2947	41966
1.Down	Ronin(THAP)/ES-Thap11-ChIP-Seq(GSE51522)/Homer	Ronin(THAP)	RACTACAACTCCCAGVAKGC	1.4869	-17.240	0.0000	217	2078.3	2947	41966
1.Down	NRF(NRF)/Promoter/Homer	NRF(NRF)	STGCGCATGCGC	1.2532	-17.100	0.0000	553	6281.1	2947	41966
1.Down	YY1(Zf)/Promoter/Homer	YY1(Zf)	CAAGATGGCGGC	1.5073	-15.530	0.0000	183	1729.0	2947	41966
1.Down	GFY(?)/Promoter/Homer	GFY(?)	ACTACAATTCCC	1.4230	-14.150	0.0000	215	2151.0	2947	41966
1.Down	Fli1(ETS)/CD8-FLI-ChIP-Seq(GSE20898)/Homer	Fli1(ETS)	NRYTTCCGGH	1.1240	-13.630	0.0000	1159	14681.3	2947	41966
1.Down	Elk1(ETS)/Hela-Elk1-ChIP-Seq(GSE31477)/Homer	Elk1(ETS)	HACTTCCGGY	1.1441	-13.540	0.0000	962	11971.3	2947	41966
2.Up-DOWN	Sp1(Zf)/Promoter/Homer	Sp1(Zf)	GGCCCCGCCCCC	1.1679	-23.060	0.0000	1273	13361.0	3383	41468
2.Up-DOWN	NFY(CCAAT)/Promoter/Homer	NFY(CCAAT)	RGCCAATSRG	1.2191	-22.880	0.0000	911	9160.9	3383	41468
2.Up-DOWN	ETS(ETS)/Promoter/Homer	ETS(ETS)	AACCGGAAGT	1.2513	-22.810	0.0000	758	7428.4	3383	41468
2.Up-DOWN	Elk1(ETS)/Hela-Elk1-ChIP-Seq(GSE31477)/Homer	Elk1(ETS)	HACTTCCGGY	1.1727	-20.180	0.0000	1112	11623.0	3383	41468
2.Up-DOWN	ELF5(ETS)/T47D-ELF5-ChIP-Seq(GSE30407)/Homer	ELF5(ETS)	ACVAGGAAGT	1.2678	-19.690	0.0000	604	5839.8	3383	41468
2.Up-DOWN	EHF(ETS)/LoVo-EHF-ChIP-Seq(GSE49402)/Homer	EHF(ETS)	AVCAGGAAGT	1.1874	-18.670	0.0000	941	9714.8	3383	41468
2.Up-DOWN	Elk4(ETS)/Hela-Elk4-ChIP-Seq(GSE31477)/Homer	Elk4(ETS)	NRYTTCCGGY	1.1618	-18.510	0.0000	1125	11867.3	3383	41468
2.Up-DOWN	Fli1(ETS)/CD8-FLI-ChIP-Seq(GSE20898)/Homer	Fli1(ETS)	NRYTTCCGGH	1.1365	-17.490	0.0000	1321	14247.8	3383	41468
2.Up-DOWN	ELF1(ETS)/Jurkat-ELF1-ChIP-Seq(SRA014231)/Homer	ELF1(ETS)	AVCCGGAAGT	1.1556	-15.370	0.0000	1015	10763.8	3383	41468
2.Up-DOWN	GABPA(ETS)/Jurkat-GABPa-ChIP-Seq(GSE17954)/Homer	GABPA(ETS)	RACCGGAAGT	1.1479	-14.950	0.0000	1061	11329.1	3383	41468
2.Up-DOWN	KLF14(Zf)/HEK293-KLF14.GFP-ChIP-Seq(GSE58341)/Homer	KLF14(Zf)	RGKGGGCGKGGC	1.0587	-13.050	0.0001	2363	27359.3	3383	41468
2.Up-DOWN	YY1(Zf)/Promoter/Homer	YY1(Zf)	CAAGATGGCGGC	1.4256	-12.430	0.0001	188	1616.1	3383	41468
2.Up-DOWN	Sp5(Zf)/mES-Sp5.Flag-ChIP-Seq(GSE72989)/Homer	Sp5(Zf)	RGKGGGCGGAGC	1.0732	-12.210	0.0001	1959	22377.1	3383	41468
2.Up-DOWN	Etv2(ETS)/ES-ER71-ChIP-Seq(GSE59402)/Homer(0.967)	Etv2(ETS)	NNAYTTCCTGHN	1.1541	-11.960	0.0002	826	8772.9	3383	41468
2.Up-DOWN	ELF3(ETS)/PDAC-ELF3-ChIP-Seq(GSE64557)/Homer	ELF3(ETS)	ANCAGGAAGT	1.2315	-11.890	0.0002	450	4477.0	3383	41468
2.Up-DOWN	ETV1(ETS)/GIST48-ETV1-ChIP-Seq(GSE22441)/Homer	ETV1(ETS)	AACCGGAAGT	1.1092	-11.820	0.0002	1278	14123.3	3383	41468
2.Up-DOWN	Smad3(MAD)/NPC-Smad3-ChIP-Seq(GSE36673)/Homer	Smad3(MAD)	TWGTCTGV	1.1099	-11.390	0.0002	1233	13618.3	3383	41468
2.Up-DOWN	EWS:FLI1-fusion(ETS)/SK_N_MC-EWS:FLI1-ChIP-Seq(SRA014231)/Homer	EWS:FLI1-fusion(ETS)	VACAGGAAAT	1.1837	-11.320	0.0002	606	6272.2	3383	41468
2.Up-DOWN	ETS1(ETS)/Jurkat-ETS1-ChIP-Seq(GSE17954)/Homer	ETS1(ETS)	ACAGGAAGTG	1.1244	-10.900	0.0004	1015	11064.8	3383	41468
2.Up-DOWN	Klf9(Zf)/GBM-Klf9-ChIP-Seq(GSE62211)/Homer	Klf9(Zf)	GCCACRCCCACY	1.1314	-10.370	0.0006	900	9748.3	3383	41468
2.Up-DOWN	KLF5(Zf)/LoVo-KLF5-ChIP-Seq(GSE49402)/Homer	KLF5(Zf)	DGGGYGKGGC	1.0654	-10.240	0.0006	1956	22505.2	3383	41468
2.Up-DOWN	Ronin(THAP)/ES-Thap11-ChIP-Seq(GSE51522)/Homer	Ronin(THAP)	RACTACAACTCCCAGVAKGC	1.3413	-10.170	0.0006	210	1920.5	3383	41468
2.Up-DOWN	KLF3(Zf)/MEF-Klf3-ChIP-Seq(GSE44748)/Homer	KLF3(Zf)	NRGCCCCRCCCHBNN	1.1062	-9.982	0.0007	1152	12763.3	3383	41468
2.Up-DOWN	GFY-Staf(?,Zf)/Promoter/Homer	GFY-Staf(?,Zf)	RACTACAATTCCCAGAAKGC	1.3206	-9.869	0.0008	223	2070.4	3383	41468
1.Down	ETS(ETS)/Promoter/Homer	ETS(ETS)	AACCGGAAGT	1.1652	-10.460	0.0009	636	7773.7	2947	41966
2.Up-DOWN	ERG(ETS)/VCaP-ERG-ChIP-Seq(GSE14097)/Homer	ERG(ETS)	ACAGGAAGTG	1.1009	-9.498	0.0011	1177	13102.1	3383	41468
1.Down	Sp5(Zf)/mES-Sp5.Flag-ChIP-Seq(GSE72989)/Homer	Sp5(Zf)	RGKGGGCGGAGC	1.0700	-9.417	0.0025	1627	21655.1	2947	41966
1.Down	ETV1(ETS)/GIST48-ETV1-ChIP-Seq(GSE22441)/Homer	ETV1(ETS)	AACCGGAAGT	1.0999	-9.387	0.0025	1120	14499.4	2947	41966
3.Up	KLF3(Zf)/MEF-Klf3-ChIP-Seq(GSE44748)/Homer	KLF3(Zf)	NRGCCCCRCCCHBNN	1.1563	-11.840	0.0026	677	13198.2	1955	44067
2.Up-DOWN	Atf1(bZIP)/K562-ATF1-ChIP-Seq(GSE31477)/Homer	Atf1(bZIP)	GATGACGTCA	1.1819	-8.451	0.0030	455	4720.3	3383	41468
2.Up-DOWN	Maz(Zf)/HepG2-Maz-ChIP-Seq(GSE31477)/Homer	Maz(Zf)	GGGGGGGG	1.0565	-8.241	0.0036	1956	22692.9	3383	41468
1.Down	PBX1(Homeobox)/MCF7-PBX1-ChIP-Seq(GSE28007)/Homer	PBX1(Homeobox)	GSCTGTCACTCA	1.7080	-8.651	0.0045	57	472.5	2947	41966
1.Down	ELF1(ETS)/Jurkat-ELF1-ChIP-Seq(SRA014231)/Homer	ELF1(ETS)	AVCCGGAAGT	1.1145	-8.475	0.0051	866	11067.0	2947	41966
3.Up	Sp1(Zf)/Promoter/Homer	Sp1(Zf)	GGCCCCGCCCCC	1.1412	-10.150	0.0071	673	13290.3	1955	44067
3.Up	KLF5(Zf)/LoVo-KLF5-ChIP-Seq(GSE49402)/Homer	KLF5(Zf)	DGGGYGKGGC	1.0843	-9.779	0.0071	1124	23368.4	1955	44067
3.Up	YY1(Zf)/Promoter/Homer	YY1(Zf)	CAAGATGGCGGC	1.4839	-9.569	0.0071	108	1639.7	1955	44067
2.Up-DOWN	Pknox1(Homeobox)/ES-Prep1-ChIP-Seq(GSE63282)/Homer	Pknox1(Homeobox)	SCTGTCAVTCAV	1.3219	-7.470	0.0074	157	1453.9	3383	41468
2.Up-DOWN	Oct4(POU,Homeobox)/mES-Oct4-ChIP-Seq(GSE11431)/Homer	Oct4(POU,Homeobox)	ATTTGCATAW	1.3686	-7.468	0.0074	127	1135.2	3383	41468
2.Up-DOWN	SPDEF(ETS)/VCaP-SPDEF-ChIP-Seq(SRA014231)/Homer	SPDEF(ETS)	ASWTCCTGBT	1.1244	-7.286	0.0083	691	7534.6	3383	41468
1.Down	NFkB-p65(RHD)/GM12787-p65-ChIP-Seq(GSE19485)/Homer	NFkB-p65(RHD)	WGGGGATTTCCC	1.2482	-7.854	0.0088	249	2839.1	2947	41966
1.Down	Pbx3(Homeobox)/GM12878-PBX3-ChIP-Seq(GSE32465)/Homer	Pbx3(Homeobox)	SCTGTCAMTCAN	1.3803	-7.673	0.0100	124	1278.7	2947	41966
2.Up-DOWN	Sox6(HMG)/Myotubes-Sox6-ChIP-Seq(GSE32627)/Homer	Sox6(HMG)	CCATTGTTNY	1.1495	-6.451	0.0185	450	4795.7	3383	41468
3.Up	KLF6(Zf)/PDAC-KLF6-ChIP-Seq(GSE64557)/Homer	KLF6(Zf)	MKGGGYGTGGCC	1.0884	-8.280	0.0185	972	20132.5	1955	44067
2.Up-DOWN	Hoxc9(Homeobox)/Ainv15-Hoxc9-ChIP-Seq(GSE21812)/Homer	Hoxc9(Homeobox)	GGCCATAAATCA	1.3346	-6.274	0.0214	120	1102.6	3383	41468
2.Up-DOWN	SpiB(ETS)/OCILY3-SPIB-ChIP-Seq(GSE56857)/Homer	SpiB(ETS)	AAAGRGGAAGTG	1.2517	-6.195	0.0225	185	1810.3	3383	41468
2.Up-DOWN	Pbx3(Homeobox)/GM12878-PBX3-ChIP-Seq(GSE32465)/Homer	Pbx3(Homeobox)	SCTGTCAMTCAN	1.2984	-5.984	0.0270	134	1263.9	3383	41468
2.Up-DOWN	Brn1(POU,Homeobox)/NPC-Brn1-ChIP-Seq(GSE35496)/Homer	Brn1(POU,Homeobox)	TATGCWAATBAV	1.3695	-5.900	0.0285	94	840.6	3383	41468
1.Down	ETS1(ETS)/Jurkat-ETS1-ChIP-Seq(GSE17954)/Homer	ETS1(ETS)	ACAGGAAGTG	1.0941	-6.528	0.0296	877	11412.4	2947	41966
2.Up-DOWN	CLOCK(bHLH)/Liver-Clock-ChIP-Seq(GSE39860)/Homer	CLOCK(bHLH)	GHCACGTG	1.1514	-5.833	0.0296	396	4217.5	3383	41468
2.Up-DOWN	Atf7(bZIP)/3T3L1-Atf7-ChIP-Seq(GSE56872)/Homer	Atf7(bZIP)	NGRTGACGTCAY	1.1663	-5.832	0.0296	337	3540.2	3383	41468
3.Up	Sp5(Zf)/mES-Sp5.Flag-ChIP-Seq(GSE72989)/Homer	Sp5(Zf)	RGKGGGCGGAGC	1.0730	-7.540	0.0322	1092	22941.8	1955	44067
2.Up-DOWN	CRE(bZIP)/Promoter/Homer	CRE(bZIP)	CSGTGACGTCAC	1.1557	-5.663	0.0333	364	3861.0	3383	41468
2.Up-DOWN	PU.1-IRF(ETS:IRF)/Bcell-PU.1-ChIP-Seq(GSE21512)/Homer	PU.1-IRF(ETS:IRF)	MGGAAGTGAAAC	1.1035	-5.637	0.0333	689	7655.2	3383	41468
2.Up-DOWN	IRF8(IRF)/BMDM-IRF8-ChIP-Seq(GSE77884)/Homer	IRF8(IRF)	GRAASTGAAAST	1.2180	-5.604	0.0335	206	2072.8	3383	41468
2.Up-DOWN	Meis1(Homeobox)/MastCells-Meis1-ChIP-Seq(GSE48085)/Homer	Meis1(Homeobox)	VGCTGWCAVB	1.1091	-5.590	0.0335	626	6918.0	3383	41468
2.Up-DOWN	p73(p53)/Trachea-p73-ChIP-Seq(PRJNA310161)/Homer	p73(p53)	NRRRCAWGTCCDGRCATGYY	1.8974	-5.570	0.0335	25	162.1	3383	41468
2.Up-DOWN	KLF6(Zf)/PDAC-KLF6-ChIP-Seq(GSE64557)/Homer	KLF6(Zf)	MKGGGYGTGGCC	1.0508	-5.494	0.0348	1665	19423.3	3383	41468
2.Up-DOWN	Usf2(bHLH)/C2C12-Usf2-ChIP-Seq(GSE36030)/Homer	Usf2(bHLH)	GTCACGTGGT	1.1883	-5.469	0.0349	254	2619.8	3383	41468
2.Up-DOWN	TFE3(bHLH)/MEF-TFE3-ChIP-Seq(GSE75757)/Homer	TFE3(bHLH)	GTCACGTGACYV	1.2692	-5.259	0.0421	134	1293.6	3383	41468
1.Down	CRE(bZIP)/Promoter/Homer	CRE(bZIP)	CSGTGACGTCAC	1.1668	-5.954	0.0497	338	4126.0	2947	41966
1.Down	Usf2(bHLH)/C2C12-Usf2-ChIP-Seq(GSE36030)/Homer	Usf2(bHLH)	GTCACGTGGT	1.2081	-5.903	0.0497	236	2784.2	2947	41966
1.Down	GABPA(ETS)/Jurkat-GABPa-ChIP-Seq(GSE17954)/Homer	GABPA(ETS)	RACCGGAAGT	1.0863	-5.866	0.0497	894	11722.4	2947	41966
2.Up-DOWN	GFY(?)/Promoter/Homer	GFY(?)	ACTACAATTCCC	1.2025	-4.988	0.0539	199	2027.7	3383	41468
2.Up-DOWN	NPAS(bHLH)/Liver-NPAS-ChIP-Seq(GSE39860)/Homer	NPAS(bHLH)	NVCACGTG	1.0966	-4.853	0.0604	645	7212.1	3383	41468
2.Up-DOWN	PBX1(Homeobox)/MCF7-PBX1-ChIP-Seq(GSE28007)/Homer	PBX1(Homeobox)	GSCTGTCACTCA	1.4310	-4.785	0.0634	56	479.6	3383	41468
2.Up-DOWN	Foxo3(Forkhead)/U2OS-Foxo3-ChIP-Seq(E-MTAB-2701)/Homer	Foxo3(Forkhead)	DGTAAACA	1.2077	-4.773	0.0634	181	1837.8	3383	41468
1.Down	E2F3(E2F)/MEF-E2F3-ChIP-Seq(GSE71376)/Homer	E2F3(E2F)	BTKGGCGGGAAA	1.0815	-5.543	0.0648	907	11941.4	2947	41966
1.Down	Stat3(Stat)/mES-Stat3-ChIP-Seq(GSE11431)/Homer	Stat3(Stat)	CTTCCGGGAA	1.1540	-5.513	0.0648	349	4306.7	2947	41966
2.Up-DOWN	Foxf1(Forkhead)/Lung-Foxf1-ChIP-Seq(GSE77951)/Homer	Foxf1(Forkhead)	WWATRTAAACAN	1.1874	-4.660	0.0689	210	2170.4	3383	41468
1.Down	HIF2a(bHLH)/785_O-HIF2a-ChIP-Seq(GSE34871)/Homer	HIF2a(bHLH)	GCACGTACCC	1.1871	-5.340	0.0728	245	2939.3	2947	41966
2.Up-DOWN	Klf4(Zf)/mES-Klf4-ChIP-Seq(GSE11431)/Homer	Klf4(Zf)	GCCACACCCA	1.0976	-4.575	0.0735	586	6543.1	3383	41468
2.Up-DOWN	Oct2(POU,Homeobox)/Bcell-Oct2-ChIP-Seq(GSE21512)/Homer	Oct2(POU,Homeobox)	ATATGCAAAT	1.3141	-4.529	0.0756	85	792.4	3383	41468
1.Down	TFE3(bHLH)/MEF-TFE3-ChIP-Seq(GSE75757)/Homer	TFE3(bHLH)	GTCACGTGACYV	1.2776	-5.257	0.0759	126	1404.6	2947	41966
2.Up-DOWN	Six2(Homeobox)/NephronProgenitor-Six2-ChIP-Seq(GSE39837)/Homer	Six2(Homeobox)	GWAAYHTGAKMC	1.1390	-4.491	0.0770	327	3521.7	3383	41468
2.Up-DOWN	Foxh1(Forkhead)/hESC-FOXH1-ChIP-Seq(GSE29422)/Homer	Foxh1(Forkhead)	NNTGTGGATTSS	1.2062	-4.476	0.0770	170	1730.3	3383	41468
2.Up-DOWN	EWS:ERG-fusion(ETS)/CADO_ES1-EWS:ERG-ChIP-Seq(SRA014231)/Homer	EWS:ERG-fusion(ETS)	ATTTCCTGTN	1.1413	-4.453	0.0771	309	3316.4	3383	41468
2.Up-DOWN	FOXK1(Forkhead)/HEK293-FOXK1-ChIP-Seq(GSE51673)/Homer	FOXK1(Forkhead)	NVWTGTTTAC	1.1596	-4.449	0.0771	258	2730.3	3383	41468
2.Up-DOWN	ZNF143|STAF(Zf)/CUTLL-ZNF143-ChIP-Seq(GSE29600)/Homer	ZNF143|STAF(Zf)	ATTTCCCAGVAKSCY	1.1442	-4.402	0.0783	298	3193.8	3383	41468
2.Up-DOWN	OCT:OCT(POU,Homeobox,IR1)/NPC-Brn2-ChIP-Seq(GSE35496)/Homer	OCT:OCT(POU,Homeobox,IR1)	ATGAATWATTCATGA	2.1875	-4.391	0.0783	12	65.9	3383	41468
2.Up-DOWN	FOXP1(Forkhead)/H9-FOXP1-ChIP-Seq(GSE31006)/Homer	FOXP1(Forkhead)	NYYTGTTTACHN	1.2482	-4.376	0.0783	119	1168.9	3383	41468
1.Down	Six1(Homeobox)/Myoblast-Six1-ChIP-Chip(GSE20150)/Homer	Six1(Homeobox)	GKVTCADRTTWC	1.3319	-5.119	0.0838	91	972.9	2947	41966
1.Down	HIF-1b(HLH)/T47D-HIF1b-ChIP-Seq(GSE59937)/Homer	HIF-1b(HLH)	RTACGTGC	1.0906	-5.101	0.0838	720	9401.8	2947	41966
2.Up-DOWN	p53(p53)/Saos-p53-ChIP-Seq(GSE15780)/Homer	p53(p53)	RRCATGYCYRGRCATGYYYN	1.5893	-4.254	0.0848	30	231.2	3383	41468
2.Up-DOWN	p53(p53)/Saos-p53-ChIP-Seq/Homer	p53(p53)	RRCATGYCYRGRCATGYYYN	1.5893	-4.254	0.0848	30	231.2	3383	41468
2.Up-DOWN	CRX(Homeobox)/Retina-Crx-ChIP-Seq(GSE20012)/Homer	CRX(Homeobox)	GCTAATCC	1.0820	-4.250	0.0848	701	7941.3	3383	41468
2.Up-DOWN	JunD(bZIP)/K562-JunD-ChIP-Seq/Homer	JunD(bZIP)	ATGACGTCATCN	1.2290	-4.239	0.0848	129	1285.8	3383	41468
2.Up-DOWN	FoxL2(Forkhead)/Ovary-FoxL2-ChIP-Seq(GSE60858)/Homer	FoxL2(Forkhead)	WWTRTAAACAVG	1.1863	-4.195	0.0857	181	1870.8	3383	41468
6.DOWN-up	KLF5(Zf)/LoVo-KLF5-ChIP-Seq(GSE49402)/Homer	KLF5(Zf)	DGGGYGKGGC	1.1047	-8.319	0.0888	623	23001.7	1104	45031
2.Up-DOWN	Sox2(HMG)/mES-Sox2-ChIP-Seq(GSE11431)/Homer	Sox2(HMG)	BCCATTGTTC	1.1433	-4.098	0.0930	270	2893.7	3383	41468
2.Up-DOWN	HOXB13(Homeobox)/ProstateTumor-HOXB13-ChIP-Seq(GSE56288)/Homer	HOXB13(Homeobox)	TTTTATKRGG	1.1393	-4.064	0.0948	282	3034.1	3383	41468
3.Up	KLF14(Zf)/HEK293-KLF14.GFP-ChIP-Seq(GSE58341)/Homer	KLF14(Zf)	RGKGGGCGKGGC	1.0493	-6.195	0.1061	1324	28444.0	1955	44067
2.Up-DOWN	Sox4(HMG)/proB-Sox4-ChIP-Seq(GSE50066)/Homer	Sox4(HMG)	YCTTTGTTCC	1.1362	-3.856	0.1149	271	2923.0	3383	41468
2.Up-DOWN	HIF-1b(HLH)/T47D-HIF1b-ChIP-Seq(GSE59937)/Homer	HIF-1b(HLH)	RTACGTGC	1.0696	-3.760	0.1246	775	8883.1	3383	41468
3.Up	EBF(EBF)/proBcell-EBF-ChIP-Seq(GSE21978)/Homer	EBF(EBF)	DGTCCCYRGGGA	1.3254	-5.849	0.1312	109	1856.0	1955	44067
3.Up	HRE(HSF)/HepG2-HSF1-ChIP-Seq(GSE31477)/Homer	HRE(HSF)	BSTTCTRGAABVTTCYAGAA	1.4898	-5.800	0.1312	57	861.6	1955	44067
2.Up-DOWN	PRDM9(Zf)/Testis-DMC1-ChIP-Seq(GSE35498)/Homer	PRDM9(Zf)	ADGGYAGYAGCATCT	1.1788	-3.604	0.1435	154	1600.9	3383	41468
2.Up-DOWN	ETS:RUNX(ETS,Runt)/Jurkat-RUNX1-ChIP-Seq(GSE17954)/Homer	ETS:RUNX(ETS,Runt)	RCAGGATGTGGT	1.2075	-3.568	0.1466	120	1219.6	3383	41468
2.Up-DOWN	Foxo1(Forkhead)/RAW-Foxo1-ChIP-Seq(Fan_et_al.)/Homer	Foxo1(Forkhead)	CTGTTTAC	1.0777	-3.567	0.1466	610	6938.6	3383	41468
2.Up-DOWN	Arnt:Ahr(bHLH)/MCF7-Arnt-ChIP-Seq(Lo_et_al.)/Homer	Arnt:Ahr(bHLH)	TBGCACGCAA	1.0894	-3.518	0.1499	482	5425.5	3383	41468
2.Up-DOWN	Cux2(Homeobox)/Liver-Cux2-ChIP-Seq(GSE35985)/Homer	Cux2(Homeobox)	HNRAATCAAT	1.2318	-3.504	0.1500	97	966.9	3383	41468
2.Up-DOWN	Foxa2(Forkhead)/Liver-Foxa2-ChIP-Seq(GSE25694)/Homer	Foxa2(Forkhead)	CYTGTTTACWYW	1.1586	-3.495	0.1500	178	1880.9	3383	41468
2.Up-DOWN	Smad2(MAD)/ES-SMAD2-ChIP-Seq(GSE29422)/Homer	Smad2(MAD)	CTGTCTGG	1.0634	-3.475	0.1503	805	9280.0	3383	41468
1.Down	ZNF136(Zf)/HEK293-ZNF136.GFP-ChIP-Seq(GSE58341)/Homer	ZNF136(Zf)	YTKGATAHAGTATTCTWGGTNGGCA	1.8286	-4.407	0.1585	19	146.6	2947	41966
2.Up-DOWN	c-Jun-CRE(bZIP)/K562-cJun-ChIP-Seq(GSE31477)/Homer	c-Jun-CRE(bZIP)	ATGACGTCATCY	1.1493	-3.384	0.1624	190	2025.8	3383	41468
1.Down	MYB(HTH)/ERMYB-Myb-ChIPSeq(GSE22095)/Homer	MYB(HTH)	GGCVGTTR	1.0710	-4.330	0.1652	849	11289.0	2947	41966
2.Up-DOWN	HNF6(Homeobox)/Liver-Hnf6-ChIP-Seq(ERP000394)/Homer	HNF6(Homeobox)	NTATYGATCH	1.1865	-3.353	0.1653	125	1287.6	3383	41468
2.Up-DOWN	Stat3(Stat)/mES-Stat3-ChIP-Seq(GSE11431)/Homer	Stat3(Stat)	CTTCCGGGAA	1.0975	-3.314	0.1697	377	4208.6	3383	41468
2.Up-DOWN	Sox10(HMG)/SciaticNerve-Sox3-ChIP-Seq(GSE35132)/Homer	Sox10(HMG)	CCWTTGTYYB	1.0831	-3.304	0.1697	494	5591.4	3383	41468
2.Up-DOWN	Nkx3.1(Homeobox)/LNCaP-Nkx3.1-ChIP-Seq(GSE28264)/Homer	Nkx3.1(Homeobox)	AAGCACTTAA	1.0625	-3.302	0.1697	765	8825.0	3383	41468
2.Up-DOWN	Nanog(Homeobox)/mES-Nanog-ChIP-Seq(GSE11724)/Homer	Nanog(Homeobox)	RGCCATTAAC	1.0404	-3.268	0.1711	1368	16119.2	3383	41468
2.Up-DOWN	E2F(E2F)/Hela-CellCycle-Expression/Homer	E2F(E2F)	TTSGCGCGAAAA	1.1911	-3.232	0.1753	118	1215.7	3383	41468
2.Up-DOWN	bHLHE40(bHLH)/HepG2-BHLHE40-ChIP-Seq(GSE31477)/Homer	bHLHE40(bHLH)	KCACGTGMCN	1.1148	-3.194	0.1799	276	3037.0	3383	41468
1.Down	ERG(ETS)/VCaP-ERG-ChIP-Seq(GSE14097)/Homer	ERG(ETS)	ACAGGAAGTG	1.0605	-4.186	0.1844	1007	13519.9	2947	41966
1.Down	MITF(bHLH)/MastCells-MITF-ChIP-Seq(GSE48085)/Homer	MITF(bHLH)	RTCATGTGAC	1.1078	-4.144	0.1861	430	5527.9	2947	41966
1.Down	Tbx5(T-box)/HL1-Tbx5.biotin-ChIP-Seq(GSE21529)/Homer	Tbx5(T-box)	AGGTGTCA	1.0565	-4.144	0.1861	1086	14635.5	2947	41966
1.Down	SPDEF(ETS)/VCaP-SPDEF-ChIP-Seq(SRA014231)/Homer	SPDEF(ETS)	ASWTCCTGBT	1.0865	-4.066	0.1892	592	7759.4	2947	41966
2.Up-DOWN	E2F6(E2F)/Hela-E2F6-ChIP-Seq(GSE31477)/Homer	E2F6(E2F)	GGCGGGAARN	1.0512	-3.062	0.2029	930	10844.5	3383	41468
2.Up-DOWN	USF1(bHLH)/GM12878-Usf1-ChIP-Seq(GSE32465)/Homer	USF1(bHLH)	SGTCACGTGR	1.0941	-3.054	0.2029	358	4011.0	3383	41468
1.Down	EBNA1(EBV-virus)/Raji-EBNA1-ChIP-Seq(GSE30709)/Homer	EBNA1(EBV-virus)	GGYAGCAYDTGCTDCCCNNN	2.3846	-3.947	0.2067	9	53.2	2947	41966
1.Down	KLF14(Zf)/HEK293-KLF14.GFP-ChIP-Seq(GSE58341)/Homer	KLF14(Zf)	RGKGGGCGKGGC	1.0298	-3.909	0.2087	1926	26630.5	2947	41966
1.Down	bHLHE40(bHLH)/HepG2-BHLHE40-ChIP-Seq(GSE31477)/Homer	bHLHE40(bHLH)	KCACGTGMCN	1.1401	-3.908	0.2087	259	3236.0	2947	41966
2.Up-DOWN	Oct6(POU,Homeobox)/NPC-Pou3f1-ChIP-Seq(GSE35496)/Homer	Oct6(POU,Homeobox)	WATGCAAATGAG	1.1899	-3.004	0.2099	104	1070.8	3383	41468
2.Up-DOWN	c-Myc(bHLH)/LNCAP-cMyc-ChIP-Seq(Unpublished)/Homer	c-Myc(bHLH)	VCCACGTG	1.0747	-2.997	0.2099	506	5770.8	3383	41468
2.Up-DOWN	MyoD(bHLH)/Myotube-MyoD-ChIP-Seq(GSE21614)/Homer	MyoD(bHLH)	RRCAGCTGYTSY	1.0852	-2.996	0.2099	405	4572.7	3383	41468
2.Up-DOWN	Otx2(Homeobox)/EpiLC-Otx2-ChIP-Seq(GSE56098)/Homer	Otx2(Homeobox)	NYTAATCCYB	1.1230	-2.945	0.2151	213	2324.5	3383	41468
2.Up-DOWN	TATA-Box(TBP)/Promoter/Homer	TATA-Box(TBP)	CCTTTTAWAGSC	1.0767	-2.912	0.2199	465	5293.7	3383	41468
2.Up-DOWN	DMRT1(DM)/Testis-DMRT1-ChIP-Seq(GSE64892)/Homer	DMRT1(DM)	TWGHWACAWTGTWDC	1.3131	-2.907	0.2199	44	411.2	3383	41468
1.Down	EWS:FLI1-fusion(ETS)/SK_N_MC-EWS:FLI1-ChIP-Seq(SRA014231)/Homer	EWS:FLI1-fusion(ETS)	VACAGGAAAT	1.0906	-3.797	0.2207	504	6580.8	2947	41966
1.Down	NFAT(RHD)/Jurkat-NFATC1-ChIP-Seq(Jolma_et_al.)/Homer	NFAT(RHD)	ATTTTCCATT	1.1371	-3.794	0.2207	259	3245.5	2947	41966
1.Down	E-box(bHLH)/Promoter/Homer	E-box(bHLH)	SSGGTCACGTGA	1.1847	-3.789	0.2207	155	1862.7	2947	41966
2.Up-DOWN	STAT1(Stat)/HelaS3-STAT1-ChIP-Seq(GSE12782)/Homer	STAT1(Stat)	NATTTCCNGGAAAT	1.1571	-2.885	0.2209	137	1452.7	3383	41468
3.Up	Klf4(Zf)/mES-Klf4-ChIP-Seq(GSE11431)/Homer	Klf4(Zf)	GCCACACCCA	1.1364	-5.082	0.2260	355	7043.6	1955	44067
1.Down	Nkx2.2(Homeobox)/NPC-Nkx2.2-ChIP-Seq(GSE61673)/Homer	Nkx2.2(Homeobox)	BTBRAGTGSN	1.0717	-3.691	0.2270	692	9193.7	2947	41966
2.Up-DOWN	n-Myc(bHLH)/mES-nMyc-ChIP-Seq(GSE11431)/Homer	n-Myc(bHLH)	VRCCACGTGG	1.0759	-2.810	0.2355	451	5139.6	3383	41468
2.Up-DOWN	PU.1:IRF8(ETS:IRF)/pDC-Irf8-ChIP-Seq(GSE66899)/Homer	PU.1:IRF8(ETS:IRF)	GGAAGTGAAAST	1.1955	-2.806	0.2355	89	912.1	3383	41468
1.Down	EHF(ETS)/LoVo-EHF-ChIP-Seq(GSE49402)/Homer	EHF(ETS)	AVCAGGAAGT	1.0661	-3.621	0.2376	765	10219.7	2947	41966
2.Up-DOWN	Smad4(MAD)/ESC-SMAD4-ChIP-Seq(GSE29422)/Homer	Smad4(MAD)	VBSYGTCTGG	1.0505	-2.749	0.2451	824	9615.5	3383	41468
2.Up-DOWN	E-box(bHLH)/Promoter/Homer	E-box(bHLH)	SSGGTCACGTGA	1.1332	-2.749	0.2451	164	1773.0	3383	41468
2.Up-DOWN	p63(p53)/Keratinocyte-p63-ChIP-Seq(GSE17611)/Homer	p63(p53)	NNDRCATGYCYNRRCATGYH	1.1592	-2.732	0.2451	123	1302.5	3383	41468
2.Up-DOWN	p53(p53)/mES-cMyc-ChIP-Seq(GSE11431)/Homer	p53(p53)	ACATGCCCGGGCAT	1.9286	-2.676	0.2556	9	59.6	3383	41468
2.Up-DOWN	MITF(bHLH)/MastCells-MITF-ChIP-Seq(GSE48085)/Homer	MITF(bHLH)	RTCATGTGAC	1.0705	-2.649	0.2599	462	5290.2	3383	41468
2.Up-DOWN	RUNX1(Runt)/Jurkat-RUNX1-ChIP-Seq(GSE29180)/Homer	RUNX1(Runt)	AAACCACARM	1.0910	-2.640	0.2599	304	3418.4	3383	41468
2.Up-DOWN	Tbx20(T-box)/Heart-Tbx20-ChIP-Seq(GSE29636)/Homer	Tbx20(T-box)	GGTGYTGACAGS	1.2069	-2.635	0.2599	71	719.6	3383	41468
2.Up-DOWN	DMRT6(DM)/Testis-DMRT6-ChIP-Seq(GSE60440)/Homer	DMRT6(DM)	YDGHTACAWTGTADC	1.2976	-2.584	0.2695	37	347.5	3383	41468
1.Down	AMYB(HTH)/Testes-AMYB-ChIP-Seq(GSE44588)/Homer	AMYB(HTH)	TGGCAGTTGG	1.0703	-3.441	0.2776	651	8659.6	2947	41966
1.Down	c-Myc(bHLH)/LNCAP-cMyc-ChIP-Seq(Unpublished)/Homer	c-Myc(bHLH)	VCCACGTG	1.0875	-3.409	0.2799	458	5995.5	2947	41966
2.Up-DOWN	BMAL1(bHLH)/Liver-Bmal1-ChIP-Seq(GSE39860)/Homer	BMAL1(bHLH)	GNCACGTG	1.0530	-2.533	0.2805	686	7988.0	3383	41468
1.Down	Pknox1(Homeobox)/ES-Prep1-ChIP-Seq(GSE63282)/Homer	Pknox1(Homeobox)	SCTGTCAVTCAV	1.1877	-3.359	0.2876	125	1497.7	2947	41966
1.Down	HIF-1a(bHLH)/MCF7-HIF1a-ChIP-Seq(GSE28352)/Homer	HIF-1a(bHLH)	TACGTGCV	1.1421	-3.336	0.2877	199	2480.4	2947	41966
2.Up-DOWN	IRF1(IRF)/PBMC-IRF1-ChIP-Seq(GSE43036)/Homer	IRF1(IRF)	GAAAGTGAAAGT	1.2162	-2.498	0.2879	61	614.8	3383	41468
2.Up-DOWN	Pitx1(Homeobox)/Chicken-Pitx1-ChIP-Seq(GSE38910)/Homer	Pitx1(Homeobox)	TAATCCCN	1.0326	-2.474	0.2921	1297	15397.7	3383	41468
1.Down	USF1(bHLH)/GM12878-Usf1-ChIP-Seq(GSE32465)/Homer	USF1(bHLH)	SGTCACGTGR	1.1045	-3.262	0.3031	327	4218.7	2947	41966
1.Down	CLOCK(bHLH)/Liver-Clock-ChIP-Seq(GSE39860)/Homer	CLOCK(bHLH)	GHCACGTG	1.1006	-3.241	0.3031	345	4466.6	2947	41966
1.Down	TR4(NR),DR1/Hela-TR4-ChIP-Seq(GSE24685)/Homer	TR4(NR),DR1	GAGGTCAAAGGTCA	1.3043	-3.222	0.3031	53	578.4	2947	41966
1.Down	ZNF675(Zf)/HEK293-ZNF675.GFP-ChIP-Seq(GSE58341)/Homer	ZNF675(Zf)	ARGAGGMCAAAATGW	1.3619	-3.212	0.3031	42	442.2	2947	41966
1.Down	Brn2(POU,Homeobox)/NPC-Brn2-ChIP-Seq(GSE35496)/Homer	Brn2(POU,Homeobox)	ATGAATATTC	1.5294	-3.191	0.3031	23	215.1	2947	41966
1.Down	Tbet(T-box)/CD8-Tbet-ChIP-Seq(GSE33802)/Homer	Tbet(T-box)	AGGTGTGAAM	1.1165	-3.184	0.3031	257	3275.8	2947	41966
1.Down	E2F(E2F)/Hela-CellCycle-Expression/Homer	E2F(E2F)	TTSGCGCGAAAA	1.2000	-3.178	0.3031	106	1260.9	2947	41966
1.Down	GLI3(Zf)/Limb-GLI3-ChIP-Chip(GSE11077)/Homer	GLI3(Zf)	CGTGGGTGGTCC	1.2792	-3.125	0.3031	58	645.9	2947	41966
1.Down	Gfi1b(Zf)/HPC7-Gfi1b-ChIP-Seq(GSE22178)/Homer	Gfi1b(Zf)	MAATCACTGC	1.1278	-3.071	0.3125	208	2624.9	2947	41966
2.Up-DOWN	E2F4(E2F)/K562-E2F4-ChIP-Seq(GSE31477)/Homer	E2F4(E2F)	GGCGGGAAAH	1.0404	-2.394	0.3134	933	10992.2	3383	41468
2.Up-DOWN	Tgif1(Homeobox)/mES-Tgif1-ChIP-Seq(GSE55404)/Homer	Tgif1(Homeobox)	YTGWCADY	1.0433	-2.386	0.3134	831	9760.2	3383	41468
2.Up-DOWN	LXRE(NR),DR4/RAW-LXRb.biotin-ChIP-Seq(GSE21512)/Homer	LXRE(NR),DR4	RGGTTACTANAGGTCA	1.4706	-2.385	0.3134	17	142.2	3383	41468
2.Up-DOWN	Tcfcp2l1(CP2)/mES-Tcfcp2l1-ChIP-Seq(GSE11431)/Homer	Tcfcp2l1(CP2)	NRAACCRGTTYRAACCRGYT	1.1698	-2.384	0.3134	84	879.8	3383	41468
2.Up-DOWN	Atf2(bZIP)/3T3L1-Atf2-ChIP-Seq(GSE56872)/Homer	Atf2(bZIP)	NRRTGACGTCAT	1.0908	-2.331	0.3215	240	2696.9	3383	41468
4.Down-up	Mef2d(MADS)/Retina-Mef2d-ChIP-Seq(GSE61391)/Homer	Mef2d(MADS)	GCTATTTTTAGC	1.8654	-7.004	0.3308	32	709.1	1100	45455
4.Down-up	ZNF322(Zf)/HEK293-ZNF322.GFP-ChIP-Seq(GSE58341)/Homer	ZNF322(Zf)	GAGCCTGGTACTGWGCCTGR	1.4963	-6.783	0.3308	66	1825.3	1100	45455
4.Down-up	Sp5(Zf)/mES-Sp5.Flag-ChIP-Seq(GSE72989)/Homer	Sp5(Zf)	RGKGGGCGGAGC	1.0906	-6.302	0.3308	593	22502.3	1100	45455
4.Down-up	PPARE(NR),DR1/3T3L1-Pparg-ChIP-Seq(GSE13511)/Homer	PPARE(NR),DR1	TGACCTTTGCCCCA	1.2344	-5.858	0.3308	168	5632.7	1100	45455
4.Down-up	Mef2a(MADS)/HL1-Mef2a.biotin-ChIP-Seq(GSE21529)/Homer	Mef2a(MADS)	CYAAAAATAG	1.4877	-5.593	0.3308	53	1474.3	1100	45455
4.Down-up	STAT6(Stat)/Macrophage-Stat6-ChIP-Seq(GSE38377)/Homer	STAT6(Stat)	TTCCKNAGAA	1.3702	-5.580	0.3308	79	2383.9	1100	45455
4.Down-up	STAT6(Stat)/CD4-Stat6-ChIP-Seq(GSE22104)/Homer	STAT6(Stat)	ABTTCYYRRGAA	1.3656	-5.289	0.3308	76	2305.7	1100	45455
2.Up-DOWN	Sox3(HMG)/NPC-Sox3-ChIP-Seq(GSE33059)/Homer	Sox3(HMG)	CCWTTGTY	1.0577	-2.284	0.3342	496	5746.1	3383	41468
2.Up-DOWN	VDR(NR),DR3/GM10855-VDR+vitD-ChIP-Seq(GSE22484)/Homer	VDR(NR),DR3	ARAGGTCANWGAGTTCANNN	1.1824	-2.253	0.3416	68	705.6	3383	41468
2.Up-DOWN	Max(bHLH)/K562-Max-ChIP-Seq(GSE31477)/Homer	Max(bHLH)	RCCACGTGGYYN	1.0701	-2.247	0.3416	351	4020.3	3383	41468
1.Down	Bapx1(Homeobox)/VertebralCol-Bapx1-ChIP-Seq(GSE36672)/Homer	Bapx1(Homeobox)	TTRAGTGSYK	1.0635	-2.939	0.3501	617	8261.1	2947	41966
1.Down	E2F4(E2F)/K562-E2F4-ChIP-Seq(GSE31477)/Homer	E2F4(E2F)	GGCGGGAAAH	1.0525	-2.910	0.3540	804	10877.1	2947	41966
2.Up-DOWN	GATA3(Zf),DR4/iTreg-Gata3-ChIP-Seq(GSE20898)/Homer	GATA3(Zf),DR4	AGATGKDGAGATAAG	1.3889	-2.176	0.3625	17	147.4	3383	41468
2.Up-DOWN	GSC(Homeobox)/FrogEmbryos-GSC-ChIP-Seq(DRA000576)/Homer	GSC(Homeobox)	RGGATTAR	1.0779	-2.168	0.3625	276	3139.0	3383	41468
2.Up-DOWN	ZNF322(Zf)/HEK293-ZNF322.GFP-ChIP-Seq(GSE58341)/Homer	ZNF322(Zf)	GAGCCTGGTACTGWGCCTGR	1.1132	-2.146	0.3669	143	1576.7	3383	41468
2.Up-DOWN	KLF10(Zf)/HEK293-KLF10.GFP-ChIP-Seq(GSE58341)/Homer	KLF10(Zf)	GGGGGTGTGTCC	1.0463	-2.135	0.3680	634	7427.9	3383	41468
2.Up-DOWN	Tgif2(Homeobox)/mES-Tgif2-ChIP-Seq(GSE55404)/Homer	Tgif2(Homeobox)	TGTCANYT	1.0342	-2.070	0.3894	952	11284.9	3383	41468
2.Up-DOWN	GRHL2(CP2)/HBE-GRHL2-ChIP-Seq(GSE46194)/Homer	GRHL2(CP2)	AAACYKGTTWDACMRGTTTB	1.1331	-2.039	0.3979	95	1027.4	3383	41468
3.Up	THRb(NR)/Liver-NR1A2-ChIP-Seq(GSE52613)/Homer	THRb(NR)	TRAGGTCA	1.0585	-4.366	0.4202	920	19594.9	1955	44067
3.Up	NRF1(NRF)/MCF7-NRF1-ChIP-Seq(Unpublished)/Homer	NRF1(NRF)	CTGCGCATGCGC	1.1304	-4.271	0.4237	305	6080.9	1955	44067
3.Up	Esrrb(NR)/mES-Esrrb-ChIP-Seq(GSE11431)/Homer	Esrrb(NR)	KTGACCTTGA	1.2009	-4.260	0.4237	153	2872.7	1955	44067
3.Up	Elk4(ETS)/Hela-Elk4-ChIP-Seq(GSE31477)/Homer	Elk4(ETS)	NRYTTCCGGY	1.0828	-4.183	0.4237	580	12073.3	1955	44067
3.Up	RXR(NR),DR1/3T3L1-RXR-ChIP-Seq(GSE13511)/Homer	RXR(NR),DR1	TAGGGCAAAGGTCA	1.1145	-4.086	0.4237	354	7160.9	1955	44067
3.Up	PPARE(NR),DR1/3T3L1-Pparg-ChIP-Seq(GSE13511)/Homer	PPARE(NR),DR1	TGACCTTTGCCCCA	1.1347	-4.072	0.4237	275	5465.3	1955	44067
2.Up-DOWN	OCT:OCT-short(POU,Homeobox)/NPC-OCT6-ChIP-Seq(GSE43916)/Homer	OCT:OCT-short(POU,Homeobox)	ATGCATWATGCATRW	1.1139	-1.966	0.4247	119	1311.6	3383	41468
1.Down	Rbpj1(?)/Panc1-Rbpj1-ChIP-Seq(GSE47459)/Homer	Rbpj1(?)	HTTTCCCASG	1.0594	-2.693	0.4321	604	8119.5	2947	41966
2.Up-DOWN	ZFP3(Zf)/HEK293-ZFP3.GFP-ChIP-Seq(GSE58341)/Homer	ZFP3(Zf)	GGGTTTTGAAGGATGARTAGGAGTT	Inf	-1.930	0.4367	1	1.1	3383	41468
2.Up-DOWN	Fox:Ebox(Forkhead,bHLH)/Panc1-Foxa2-ChIP-Seq(GSE47459)/Homer	Fox:Ebox(Forkhead,bHLH)	NNNVCTGWGYAAACASN	1.0833	-1.920	0.4374	189	2137.9	3383	41468
2.Up-DOWN	Stat3+il21(Stat)/CD4-Stat3-ChIP-Seq(GSE19198)/Homer	Stat3+il21(Stat)	SVYTTCCNGGAARB	1.0571	-1.905	0.4405	363	4209.6	3383	41468
5.Up-down	TATA-Box(TBP)/Promoter/Homer	TATA-Box(TBP)	CCTTTTAWAGSC	1.2257	-6.716	0.4409	215	5677.3	1365	44181
5.Up-down	OCT:OCT(POU,Homeobox)/NPC-OCT6-ChIP-Seq(GSE43916)/Homer	OCT:OCT(POU,Homeobox)	YATGCATATRCATRT	3.0000	-6.327	0.4409	11	118.0	1365	44181
5.Up-down	Tbx20(T-box)/Heart-Tbx20-ChIP-Seq(GSE29636)/Homer	Tbx20(T-box)	GGTGYTGACAGS	1.6158	-5.634	0.4409	39	782.7	1365	44181
2.Up-DOWN	E2F3(E2F)/MEF-E2F3-ChIP-Seq(GSE71376)/Homer	E2F3(E2F)	BTKGGCGGGAAA	1.0287	-1.885	0.4455	1044	12440.8	3383	41468
3.Up	TATA-Box(TBP)/Promoter/Homer	TATA-Box(TBP)	CCTTTTAWAGSC	1.1189	-3.850	0.4556	309	6225.8	1955	44067
2.Up-DOWN	HOXA9(Homeobox)/HSC-Hoxa9-ChIP-Seq(GSE33509)/Homer	HOXA9(Homeobox)	GGCCATAAATCA	1.0960	-1.849	0.4581	139	1555.9	3383	41468
2.Up-DOWN	Myf5(bHLH)/GM-Myf5-ChIP-Seq(GSE24852)/Homer	Myf5(bHLH)	BAACAGCTGT	1.0621	-1.843	0.4581	295	3405.7	3383	41468
1.Down	STAT4(Stat)/CD4-Stat4-ChIP-Seq(GSE22104)/Homer	STAT4(Stat)	NYTTCCWGGAAR	1.0842	-2.616	0.4587	330	4335.7	2947	41966
1.Down	Sp1(Zf)/Promoter/Homer	Sp1(Zf)	GGCCCCGCCCCC	1.0421	-2.602	0.4587	948	12956.5	2947	41966
1.Down	BMYB(HTH)/Hela-BMYB-ChIP-Seq(GSE27030)/Homer	BMYB(HTH)	NHAACBGYYV	1.0549	-2.593	0.4587	634	8554.7	2947	41966
1.Down	Tbr1(T-box)/Cortex-Tbr1-ChIP-Seq(GSE71384)/Homer	Tbr1(T-box)	AAGGTGTKAA	1.0775	-2.593	0.4587	369	4875.1	2947	41966
3.Up	ZNF711(Zf)/SHSY5Y-ZNF711-ChIP-Seq(GSE20673)/Homer	ZNF711(Zf)	AGGCCTAG	1.0535	-3.771	0.4659	893	19111.0	1955	44067
3.Up	NFAT(RHD)/Jurkat-NFATC1-ChIP-Seq(Jolma_et_al.)/Homer	NFAT(RHD)	ATTTTCCATT	1.1613	-3.754	0.4659	183	3552.5	1955	44067
3.Up	NRF(NRF)/Promoter/Homer	NRF(NRF)	STGCGCATGCGC	1.1183	-3.667	0.4659	292	5886.8	1955	44067
3.Up	TR4(NR),DR1/Hela-TR4-ChIP-Seq(GSE24685)/Homer	TR4(NR),DR1	GAGGTCAAAGGTCA	1.4000	-3.647	0.4659	41	662.0	1955	44067
3.Up	Isl1(Homeobox)/Neuron-Isl1-ChIP-Seq(GSE31456)/Homer	Isl1(Homeobox)	CTAATKGV	1.1009	-3.642	0.4659	369	7554.9	1955	44067
3.Up	TEAD(TEA)/Fibroblast-PU.1-ChIP-Seq(Unpublished)/Homer	TEAD(TEA)	YCWGGAATGY	1.2028	-3.584	0.4659	116	2171.3	1955	44067
3.Up	Fli1(ETS)/CD8-FLI-ChIP-Seq(GSE20898)/Homer	Fli1(ETS)	NRYTTCCGGH	1.0624	-3.540	0.4659	702	14896.4	1955	44067
3.Up	GFY-Staf(?,Zf)/Promoter/Homer	GFY-Staf(?,Zf)	RACTACAATTCCCAGAAKGC	1.1965	-3.479	0.4659	119	2243.7	1955	44067
3.Up	GATA(Zf),IR4/iTreg-Gata3-ChIP-Seq(GSE20898)/Homer	GATA(Zf),IR4	NAGATWNBNATCTNN	1.9310	-3.438	0.4659	11	126.7	1955	44067
3.Up	NFkB-p50,p52(RHD)/Monocyte-p50-ChIP-Chip(Schreiber_et_al.)/Homer	NFkB-p50,p52(RHD)	GGGGGAATCCCC	1.2548	-3.417	0.4659	76	1367.4	1955	44067
3.Up	GFY(?)/Promoter/Homer	GFY(?)	ACTACAATTCCC	1.1927	-3.367	0.4659	115	2171.5	1955	44067
3.Up	Ronin(THAP)/ES-Thap11-ChIP-Seq(GSE51522)/Homer	Ronin(THAP)	RACTACAACTCCCAGVAKGC	1.1953	-3.308	0.4659	110	2073.7	1955	44067
3.Up	Nr5a2(NR)/Pancreas-LRH1-ChIP-Seq(GSE34295)/Homer	Nr5a2(NR)	BTCAAGGTCA	1.1582	-3.288	0.4659	156	3037.9	1955	44067
3.Up	Klf9(Zf)/GBM-Klf9-ChIP-Seq(GSE62211)/Homer	Klf9(Zf)	GCCACRCCCACY	1.0767	-3.276	0.4659	486	10176.4	1955	44067
3.Up	Nkx2.2(Homeobox)/NPC-Nkx2.2-ChIP-Seq(GSE61673)/Homer	Nkx2.2(Homeobox)	BTBRAGTGSN	1.0768	-3.231	0.4659	477	9987.0	1955	44067
3.Up	HRE(HSF)/Striatum-HSF1-ChIP-Seq(GSE38000)/Homer	HRE(HSF)	TTCTAGAABNTTCTA	1.2967	-3.231	0.4659	53	920.0	1955	44067
3.Up	CEBP:AP1(bZIP)/ThioMac-CEBPb-ChIP-Seq(GSE21512)/Homer	CEBP:AP1(bZIP)	DRTGTTGCAA	1.1692	-3.213	0.4659	135	2604.0	1955	44067
3.Up	TEAD2(TEA)/Py2T-Tead2-ChIP-Seq(GSE55709)/Homer	TEAD2(TEA)	CCWGGAATGY	1.1960	-3.209	0.4659	105	1980.0	1955	44067
3.Up	KLF10(Zf)/HEK293-KLF10.GFP-ChIP-Seq(GSE58341)/Homer	KLF10(Zf)	GGGGGTGTGTCC	1.0879	-3.173	0.4659	380	7874.1	1955	44067
1.Down	Fox:Ebox(Forkhead,bHLH)/Panc1-Foxa2-ChIP-Seq(GSE47459)/Homer	Fox:Ebox(Forkhead,bHLH)	NNNVCTGWGYAAACASN	1.1149	-2.534	0.4660	183	2337.5	2947	41966
1.Down	FOXA1:AR(Forkhead,NR)/LNCAP-AR-ChIP-Seq(GSE27824)/Homer	FOXA1:AR(Forkhead,NR)	AGTAAACAAAAAAGAACAND	1.5714	-2.509	0.4702	13	116.5	2947	41966
2.Up-DOWN	Znf263(Zf)/K562-Znf263-ChIP-Seq(GSE31477)/Homer	Znf263(Zf)	CVGTSCTCCC	1.0229	-1.781	0.4830	1271	15229.5	3383	41468
2.Up-DOWN	Brachyury(T-box)/Mesoendoderm-Brachyury-ChIP-exo(GSE54963)/Homer	Brachyury(T-box)	ANTTMRCASBNNNGTGYKAAN	1.1392	-1.751	0.4935	61	654.5	3383	41468
2.Up-DOWN	Bapx1(Homeobox)/VertebralCol-Bapx1-ChIP-Seq(GSE36672)/Homer	Bapx1(Homeobox)	TTRAGTGSYK	1.0352	-1.736	0.4973	666	7886.6	3383	41468
3.Up	ZNF675(Zf)/HEK293-ZNF675.GFP-ChIP-Seq(GSE58341)/Homer	ZNF675(Zf)	ARGAGGMCAAAATGW	1.3782	-2.985	0.4973	32	522.4	1955	44067
6.DOWN-up	SPDEF(ETS)/VCaP-SPDEF-ChIP-Seq(SRA014231)/Homer	SPDEF(ETS)	ASWTCCTGBT	1.1847	-5.902	0.4974	240	8263.1	1104	45031
1.Down	GFX(?)/Promoter/Homer	GFX(?)	ATTCTCGCGAGA	1.1939	-2.436	0.4977	69	822.9	2947	41966
2.Up-DOWN	Brn2(POU,Homeobox)/NPC-Brn2-ChIP-Seq(GSE35496)/Homer	Brn2(POU,Homeobox)	ATGAATATTC	1.2653	-1.723	0.4998	21	203.8	3383	41468
