# Supplementary material for: Determining the genetic basis of anthracycline-cardiotoxicity by molecular response QTL mapping in induced cardiomyocytes
Source: eLife. 2018 May 8;7:e33480. doi: 10.7554/eLife.33480 (PMC6010343; doi:10.7554/eLife.33480)
Supplement: Supplementary file 4. — gene: Ensembl gene ID. chr: Chromosome. pos: eSNP position. RSID: Rapid Stain Identification Series of the eSNP. p: p from suez Bonferroni corrected for the number of SNPs tested for the gene. q: Benjamini-Hochberg adjusted p-value. [file elife-33480-supp4.gz]

Archive with 1 entries (1 files):
- elife-33480-supp4
