# Supplementary material for: Determining the genetic basis of anthracycline-cardiotoxicity by molecular response QTL mapping in induced cardiomyocytes
Source: eLife. 2018 May 8;7:e33480. doi: 10.7554/eLife.33480 (PMC6010343; doi:10.7554/eLife.33480)
Supplement: Supplementary file 4. — gene: Ensembl gene ID. chr: Chromosome. pos: eSNP position. RSID: Rapid Stain Identification Series of the eSNP. p: p from suez Bonferroni corrected for the number of SNPs tested for the gene. q: Benjamini-Hochberg adjusted p-value. [file elife-33480-supp4.gz › elife-33480-supp4]

gene	chr	pos	RSID	p	q
ENSG00000001561	chr6	46106919	rs9472686	6.87541090163204e-07	5.0360262814053e-05
ENSG00000004534	chr3	50075601	rs2240327	0.000286195116416851	0.00912900874032892
ENSG00000004700	chr12	22111238	NA	7.08886966305665e-18	9.3462808246478e-15
ENSG00000006282	chr17	50556996	rs6504675	4.07429850533176e-10	6.90651800918096e-08
ENSG00000006534	chr11	68852803	rs632984	0.00159923315495854	0.0387275522790572
ENSG00000007341	chr1	112538554	rs7512948	0.00118167940380629	0.0306822927911718
ENSG00000008517	chr16	3782470	rs130021	0.00036180995759213	0.0112094959707264
ENSG00000010219	chr12	4607406	rs997373	9.73968474855987e-08	8.62470889749339e-06
ENSG00000010626	chr12	6900044	NA	1.61345653297155e-11	4.0734628128171e-09
ENSG00000011376	chr3	45489595	rs76174911	0.00088662652394522	0.0239107053025772
ENSG00000013288	chr4	6606103	rs7659958	0.00120255345657645	0.0310882338033467
ENSG00000013573	chr12	31072540	rs6487970	1.53677234995146e-10	2.89449852452762e-08
ENSG00000018236	chr12	40688597	rs935224	1.9466590088478e-11	4.81230329145584e-09
ENSG00000021826	chr2	209648158	NA	9.94699904946576e-05	0.00366556182363232
ENSG00000028528	chr15	63881458	rs2005521	1.97367813881031e-05	0.00090773894554741
ENSG00000031691	chr6	49488832	rs2501965	3.88261528068443e-09	5.00772966528277e-07
ENSG00000032742	chr13	21358827	rs7991434	2.19653353639365e-05	0.000998623254515214
ENSG00000037757	chr19	13759413	rs517323	7.28268150217756e-13	2.46903710585254e-10
ENSG00000048140	chr5	175665242	rs140370391	7.35486032078427e-10	1.13009877095579e-07
ENSG00000049239	chr1	9273214	rs916383	0.000600767184459662	0.0171363062759576
ENSG00000051596	chr5	175703727	rs10079518	2.35800718406419e-05	0.00104794431633355
ENSG00000052749	chr10	97355827	rs10882903	1.08495628428579e-10	2.21967090850607e-08
ENSG00000053438	chr20	37147639	rs11906766	1.86074326779718e-05	0.000862483578737554
ENSG00000055732	chr1	85002636	rs6576739	0.000604353523793889	0.0171561218022447
ENSG00000058085	chr1	183186565	rs6678888	5.92473063932768e-06	0.000326990017517499
ENSG00000059122	chr16	2953696	rs8046063	0.00111952357622854	0.0293250921755582
ENSG00000059691	chr4	151668287	rs6816002	0.00102539215546576	0.0269784995936955
ENSG00000063761	chr14	77826973	rs4899677	7.09498414465644e-05	0.0027228169089042
ENSG00000064545	chr19	19119673	rs11729	0.000511080147665493	0.0149371355472875
ENSG00000065268	chr19	1873721	rs11084914	0.00127845103878044	0.0327647948729346
ENSG00000066084	chr12	50751299	rs7974517	0.0019122909720634	0.0452016826185345
ENSG00000066230	chr5	454617	rs2672757	3.18547037884993e-09	4.24705522645318e-07
ENSG00000066827	chr8	133630229	rs7008657	7.78163311017248e-21	1.53894764142178e-17
ENSG00000067208	chr1	92239667	rs3103173	2.96179265574327e-09	3.99370814239201e-07
ENSG00000068078	chr4	1169862	rs11731643	0.00033421372413604	0.0104637996058001
ENSG00000070018	chr12	12117356	rs2160525	1.81326965180626e-06	0.000115060201541888
ENSG00000070269	chr14	56581819	rs59824319	0.000267164156302325	0.00866166633520053
ENSG00000072832	chr4	5873165	rs7698348	0.00143467008284744	0.0356146343160413
ENSG00000072954	chr19	16640429	rs17796739	3.77382877478505e-05	0.00156574308537061
ENSG00000075073	chr10	69413925	rs10823367	9.49307167405579e-09	1.11529493548857e-06
ENSG00000075131	chr15	66390613	rs12899337	4.44747385806441e-08	4.09098641858855e-06
ENSG00000077380	chr2	171816114	rs67204065	1.60181755993502e-05	0.000751271429493636
ENSG00000078114	chr10	19864828	rs75527801	4.79903720291484e-05	0.00193035171016229
ENSG00000078674	chr8	17926694	rs3850744	1.36061884349385e-05	0.000653647902708423
ENSG00000079257	chr3	158682587	rs9873022	2.87968178361091e-07	2.24804631870573e-05
ENSG00000084636	chr1	31697209	rs41263973	1.29828771091333e-05	0.000633970451757103
ENSG00000086232	chr7	6022284	rs1133132	0.000110014654001666	0.00397998135482856
ENSG00000088833	chr20	1429938	rs1884389	0.000943444693460687	0.0252137719202804
ENSG00000089335	chr19	33868998	rs59132842	3.67197366402305e-05	0.00153664156528605
ENSG00000090530	chr3	190951284	rs6782126	0.00020715064257472	0.0070431218475405
ENSG00000091129	chr7	108210315	rs7783282	2.435801843608e-06	0.000147465432021697
ENSG00000091262	chr16	17151651	NA	0.000922239407860694	0.024758581026414
ENSG00000091409	chr2	173155192	rs3769184	0.000399691320902619	0.0122235495201816
ENSG00000091542	chr17	18200986	rs4924841	0.00054714140098166	0.0158350728391424
ENSG00000092096	chr14	23368970	rs74836950	0.00121240237162768	0.0312068688540868
ENSG00000093072	chr22	17053132	rs62236213	1.02416502179457e-06	6.90496712989452e-05
ENSG00000095066	chr19	11848242	rs2607456	0.00128785073546809	0.0328637351119664
ENSG00000095261	chr9	120848010	rs4837796	8.09686908093659e-06	0.000428917180867829
ENSG00000099219	chr9	5981128	rs7036427	0.000358313851634901	0.0111302412657061
ENSG00000099338	chr19	38381695	rs2074981	1.59106939750738e-08	1.7320760982406e-06
ENSG00000099377	chr16	31045112	rs35468353	1.32959160481662e-07	1.126923855911e-05
ENSG00000099940	chr22	20666976	rs674478	1.40286094195973e-10	2.70755896100207e-08
ENSG00000099960	chr22	20410305	rs1013634	7.1133763842938e-05	0.0027228169089042
ENSG00000100097	chr22	38121398	rs2076116	0.00175828035026362	0.0420640214440084
ENSG00000100106	chr22	37779470	rs5756813	5.89037755202271e-05	0.0022991848694836
ENSG00000100225	chr22	32479203	rs11107	0.000318792486276798	0.0100073852967209
ENSG00000100296	chr22	29511861	rs2074948	1.02028912886819e-06	6.90496712989452e-05
ENSG00000100299	chr22	49693317	rs73179172	3.94691881007097e-09	5.03592888175292e-07
ENSG00000100376	chr22	45309360	rs226503	5.65509868793509e-13	1.97362944208935e-10
ENSG00000100379	chr22	36961128	rs4821576	0.000524817145871841	0.0153009342823471
ENSG00000100417	chr22	41818781	rs139573	4.06616674457774e-08	3.85993076729275e-06
ENSG00000100558	chr14	67396608	NA	0.000178724674373066	0.00613525798034299
ENSG00000100577	chr14	77325176	rs2287395	3.36718185549754e-11	7.53867545232712e-09
ENSG00000100883	chr14	34893576	rs74043581	6.67956006051574e-05	0.00259018495679999
ENSG00000100908	chr14	24804231	rs12881201	0.000570642794309199	0.016387580936
ENSG00000100991	chr20	34959830	rs6088662	0.000441573112877784	0.0132650798921716
ENSG00000100997	chr20	25237982	rs6132819	4.38027411933676e-08	4.08934752058977e-06
ENSG00000101181	chr20	62193129	rs2236528	8.47741613127183e-05	0.00318332341182505
ENSG00000101190	chr20	62899999	rs6090159	0.00141228249016783	0.03528030321754
ENSG00000101470	chr20	45722782	rs1386505	5.07167996922822e-05	0.00202287977854991
ENSG00000102595	chr13	95873066	rs9561967	1.56591775624285e-06	0.000100984674432488
ENSG00000102743	chr13	40809379	rs2004000	8.81340635394709e-11	1.83473473326204e-08
ENSG00000102858	chr16	5397070	rs62016360	0.000443332192151483	0.0132842924042159
ENSG00000103043	chr16	70666311	rs11639579	0.000314281297744374	0.00991824967828388
ENSG00000103316	chr16	21218556	rs4305008	0.000112628092491783	0.00406214269151215
ENSG00000103356	chr16	23451984	rs394908	3.93477529216206e-05	0.0016211820700276
ENSG00000103510	chr16	31106092	rs2032915	1.77623208500931e-06	0.000113315967315702
ENSG00000103540	chr16	19459444	rs7198723	5.62816055815172e-06	0.000312073613004805
ENSG00000103811	chr15	79346996	rs8040944	8.00097861482732e-06	0.0004257381714957
ENSG00000103942	chr15	82871501	rs1256444	4.41122941712026e-08	4.08934752058977e-06
ENSG00000104341	chr8	97851702	rs1136595	0.000417299370879519	0.0127223624609228
ENSG00000104361	chr8	98208313	rs6991266	3.19195570049917e-05	0.00136243691878141
ENSG00000104805	chr19	48902918	rs10404905	2.35605096334682e-08	2.45235971325205e-06
ENSG00000104979	chr19	13777672	rs346158	3.59583753776993e-05	0.00151305702919071
ENSG00000105088	chr19	9903187	rs918538	4.70007969937709e-05	0.00189697774533362
ENSG00000105136	chr19	57489728	rs7253260	1.25849195952648e-11	3.31850346483138e-09
ENSG00000105339	chr8	141190368	rs1045303	0.000418533303568894	0.0127223624609228
ENSG00000105499	chr19	48144894	rs10445576	7.63614573845795e-07	5.52503081295988e-05
ENSG00000105750	chr19	20972752	rs12609754	0.000309618021512421	0.00979713984871038
ENSG00000105793	chr7	90296247	rs2040514	1.57253685114962e-05	0.000740465169672276
ENSG00000105877	chr7	21211646	rs13232755	2.25370338805052e-05	0.00101297137888665
ENSG00000106018	chr7	158315752	rs12155019	0.000452717712659814	0.0134635297704796
ENSG00000106034	chr7	120985210	rs2525735	0.000886035976504684	0.0239107053025772
ENSG00000106077	chr7	73764105	rs11764572	0.000906840203814012	0.0244003760962745
ENSG00000106733	chr9	75092779	rs10869500	0.000235020445894879	0.00790014903962787
ENSG00000106772	chr9	76666056	rs649252	1.2000807346741e-08	1.35620552358503e-06
ENSG00000106780	chr9	120595984	rs2416759	4.30068023202344e-06	0.00024534553669803
ENSG00000106853	chr9	111599137	rs10114096	1.06474835793788e-06	7.09792360409602e-05
ENSG00000107185	chr9	35749848	rs2236288	0.000235880637313055	0.0079066656563749
ENSG00000107551	chr10	44964474	rs12263146	2.79359902265406e-07	2.19528781475583e-05
ENSG00000108679	chr17	78036704	rs111255480	3.50612455927342e-05	0.00148055779431809
ENSG00000109771	chr4	184470599	rs13151334	0.000457591557097262	0.0135568569817449
ENSG00000110074	chr11	126202793	rs627911	0.000209960061438333	0.0071182459686493
ENSG00000110435	chr11	34907366	rs2116084	1.02130103559381e-05	0.000513959554604345
ENSG00000110455	chr11	44066439	rs2074038	1.15058954932265e-07	9.96561722062958e-06
ENSG00000110768	chr11	18372013	rs4757644	0.000396157569227633	0.0121467847970416
ENSG00000110871	chr12	120442330	rs7308053	0.000104341894020842	0.00379791691549483
ENSG00000111058	chr12	81100495	rs11114765	5.1821155771274e-07	3.87950701911246e-05
ENSG00000111615	chr12	75538585	rs60858386	1.08229726213371e-05	0.000541879295885174
ENSG00000111666	chr12	101693027	rs2695295	5.32651476803363e-06	0.00029813407659192
ENSG00000112280	chr6	70285266	rs9455020	0.00218216540211113	0.0499875958715265
ENSG00000112304	chr6	24692847	rs6456630	0.00156020709700262	0.0381719946660475
ENSG00000112306	chr6	132833106	rs12206120	9.23035190950117e-06	0.000472100671371297
ENSG00000112584	chr6	170310752	rs714869	2.14114312399868e-07	1.74019207598413e-05
ENSG00000112599	chr6	42164001	rs9369344	2.37599616590616e-13	8.8104907827008e-11
ENSG00000113231	chr5	77465578	rs335655	1.02220170981481e-05	0.000513959554604345
ENSG00000113296	chr5	80007810	rs2451932	0.00116100780724534	0.0302780629467543
ENSG00000113621	chr5	134887903	rs3733897	0.000441393902486737	0.0132650798921716
ENSG00000113812	chr3	53893983	rs9311516	4.33927786899852e-05	0.0017633517532033
ENSG00000115561	chr2	86539839	rs13034615	1.23160208484685e-05	0.000608924597449699
ENSG00000115808	chr2	36832414	rs13021775	0.000123993618870501	0.0044316514503535
ENSG00000115946	chr2	69103884	rs13424360	0.00150176068753617	0.0370475931773476
ENSG00000116032	chr19	1360576	rs3826942	3.57321477142631e-06	0.000207841992537964
ENSG00000116791	chr1	74738459	rs277375	1.35342445454208e-08	1.51506929977324e-06
ENSG00000116857	chr1	201141835	rs4915486	0.00131010349974593	0.0332172823247548
ENSG00000117122	chr1	16981663	rs9435732	0.00024376610402881	0.00806960154739323
ENSG00000117226	chr1	89009135	rs17433780	4.98761516939858e-10	8.21986688890049e-08
ENSG00000117640	chr1	25820023	rs1127818	2.03257041209922e-07	1.66334348344616e-05
ENSG00000117748	chr1	27379075	rs2474287	3.35852287911395e-06	0.000197288279621615
ENSG00000118369	chr11	78192052	rs3102743	0.00158943520233457	0.0386480289157829
ENSG00000118579	chr4	17598983	rs10034104	0.00143316979976152	0.0356146343160413
ENSG00000118785	chr4	87071601	rs3736669	0.00119123825043846	0.0308629543224951
ENSG00000118961	chr2	20189198	rs7581157	0.000103607024421699	0.00378277215934732
ENSG00000119185	chr2	9646566	rs17453871	2.85041438243634e-05	0.00123893835391903
ENSG00000119411	chr9	113332200	rs7868271	2.67472053800289e-15	1.44264699563374e-12
ENSG00000119431	chr9	114151716	rs7863152	0.000159976404006947	0.00558317649984244
ENSG00000119640	chr14	75240946	rs8021321	0.000113306927986898	0.00407424244694705
ENSG00000119943	chr10	98417240	rs1061123	1.04877075441169e-16	8.88908126560652e-14
ENSG00000119977	chr10	95604266	rs11188393	0.00157893862026655	0.0384716338153653
ENSG00000120451	chr11	130897163	rs3794139	3.75608605742227e-05	0.0015638497248201
ENSG00000120658	chr13	43888365	rs61959998	0.00213369169227587	0.0492575595730456
ENSG00000120675	chr13	43027398	rs1924273	2.58133463167305e-07	2.05571253284781e-05
ENSG00000120860	chr12	102005576	rs4272832	0.00211078360314649	0.0489963444551708
ENSG00000121236	chr11	5992434	rs79967006	0.000102542180488769	0.00375790588977716
ENSG00000121350	chr12	21433265	rs7957200	8.47649942688545e-10	1.25727677749278e-07
ENSG00000122012	chr5	75829020	rs1917752	2.19367735262383e-22	6.5075438665586e-19
ENSG00000122085	chr2	241081401	NA	0.000369695334596352	0.0113942982865463
ENSG00000122481	chr1	95220735	rs10747468	0.000597000969257256	0.0170699120511002
ENSG00000122674	chr7	5336437	rs10250580	8.2739443868708e-07	5.8439657199172e-05
ENSG00000122678	chr7	43610295	rs28498524	0.00139879006876623	0.0351611017842567
ENSG00000122696	chr9	37751754	rs111544990	6.73245180367894e-09	8.15176256147493e-07
ENSG00000123146	chr19	15148213	rs12985021	0.000192603802360455	0.00658627296486788
ENSG00000123178	chr13	49395128	rs118009444	8.42168521329374e-16	5.55176204116353e-13
ENSG00000123643	chr5	151418773	rs11953411	8.31801373360598e-09	9.87015509629686e-07
ENSG00000123836	chr1	207019832	rs901107	0.00207295954426491	0.048420744000487
ENSG00000124116	chr20	45773476	rs6073905	2.16012576285612e-11	5.12641046041014e-09
ENSG00000124562	chr6	34723001	rs9380455	0.00014322410773464	0.00508831515682408
ENSG00000124587	chr6	42934770	rs3763236	4.34093789773602e-11	9.53880909158067e-09
ENSG00000124588	chr6	2955568	rs2295769	6.3062757899936e-06	0.000343258112495707
ENSG00000125124	chr16	56367064	rs17355357	1.18434902384224e-08	1.35129668431847e-06
ENSG00000125734	chr19	6727354	rs171094	0.000138436749013347	0.00493300439577288
ENSG00000125814	chr20	23361602	rs2405231	0.000743300323169723	0.0204640409158514
ENSG00000125877	chr20	3190293	rs58439054	0.000240425661266245	0.00803631238474722
ENSG00000126005	chr20	35275830	rs6060341	0.000649886954746292	0.0182738355569182
ENSG00000127022	chr5	179744216	rs62406180	0.000444457723503637	0.0132844719070382
ENSG00000128039	chr4	55756785	rs9685488	1.66904575989128e-07	1.39471105541338e-05
ENSG00000128294	chr22	26451271	rs5761533	4.40420382858087e-06	0.000250049199186319
ENSG00000128617	chr7	128746218	rs12539363	8.31387971753463e-10	1.24876578137045e-07
ENSG00000128699	chr2	189760786	rs6748102	0.000694020951199188	0.0192412444087139
ENSG00000128829	chr15	39029388	rs983482	0.00211568304834104	0.0489963444551708
ENSG00000128833	chr15	51291789	rs76214421	4.26040000233546e-09	5.32146383449606e-07
ENSG00000128891	chr15	40510247	rs2034651	0.000287528526655964	0.00914695307587044
ENSG00000129055	chr3	134460611	rs9876658	2.42492559942846e-06	0.000147465432021697
ENSG00000129422	chr8	17608416	rs28705932	0.00086954776308757	0.0236111069949591
ENSG00000129925	chr16	369092	rs3830160	2.00947018338151e-12	6.27483505158026e-10
ENSG00000130177	chr13	114234363	rs9590405	0.000452026891014115	0.0134635297704796
ENSG00000130312	chr19	17315692	rs3826700	3.73103762634754e-10	6.41630325713622e-08
ENSG00000130348	chr6	106654123	rs11968502	2.13138805310909e-05	0.000976488441629054
ENSG00000130517	chr19	18094574	rs412133	0.00025185413431995	0.00825552806033294
ENSG00000130731	chr16	595968	rs4144003	2.66175852402617e-08	2.72279540052539e-06
ENSG00000131697	chr1	5411457	rs7418357	0.000244661864008359	0.00806960154739323
ENSG00000131711	chr5	72221670	rs17303157	5.38811581940344e-17	4.9181063317724e-14
ENSG00000132199	chr18	673086	rs2790	1.76404267802785e-12	5.77801258549078e-10
ENSG00000132205	chr18	2021734	rs998993	0.000771306299901463	0.0211859272097934
ENSG00000132423	chr6	99390379	rs9373142	1.20687646395666e-05	0.000599196490431371
ENSG00000132463	chr4	70131754	NA	1.96861661117343e-05	0.00090773894554741
ENSG00000132664	chr20	18476560	rs1988646	0.000148662410630337	0.00525008382303445
ENSG00000132821	chr20	37978705	rs6013570	0.000499991917525249	0.0146491459095176
ENSG00000133103	chr13	39760715	rs9603612	8.90074427601026e-06	0.000459958422793435
ENSG00000133433	chr22	23774399	rs738789	2.63674909724361e-12	8.02247815074172e-10
ENSG00000133466	chr22	37185445	rs229527	1.88376911921381e-06	0.000118268806183022
ENSG00000134184	chr1	109425788	rs3820667	1.99839022825407e-08	2.11722307575561e-06
ENSG00000134202	chr1	109726206	rs4970774	4.32018030132404e-10	7.22017738810015e-08
ENSG00000134330	chr2	9433537	rs10209595	1.26316933498421e-05	0.00062194055306733
ENSG00000134463	chr10	11214479	rs7094118	0.00198925411743412	0.046834304280701
ENSG00000134548	chr12	21570733	rs7976688	0.000244821890869843	0.00806960154739323
ENSG00000134809	chr11	57553849	rs2729371	1.59339382740168e-09	2.22437778305275e-07
ENSG00000134874	chr13	95648194	rs115779493	0.000634100305846429	0.0178722903305789
ENSG00000135124	chr12	121176521	rs12826364	0.000159634941914156	0.00558317649984244
ENSG00000135744	chr1	230705813	rs3827749	9.17561285110554e-07	6.44247467995375e-05
ENSG00000135951	chr2	99087810	rs720229	7.35339787734774e-06	0.000394820901414517
ENSG00000136098	chr13	52140701	rs66849828	2.6574062401048e-17	2.62773187042363e-14
ENSG00000136371	chr15	79809830	rs62026621	4.67935643322193e-14	2.05649049765227e-11
ENSG00000136425	chr15	78102854	rs62009271	0.000539533276648906	0.0156530607841465
ENSG00000136448	chr17	45105660	rs1053733	0.00120816894803878	0.0311655059509307
ENSG00000136560	chr2	161044790	rs4664395	0.00166220183211277	0.0400887945931914
ENSG00000136682	chr2	113377446	rs6748429	1.92892483586438e-06	0.000120102683584377
ENSG00000136718	chr2	130285935	rs6754500	4.59522298316956e-09	5.67988707482188e-07
ENSG00000137106	chr9	37421068	rs7856656	6.97965512424421e-10	1.08974457505634e-07
ENSG00000137124	chr9	38383552	rs17451412	0.000986476474613198	0.0261284148387505
ENSG00000137266	chr6	3270440	rs1127470	2.36870271515715e-05	0.00104876964246473
ENSG00000137806	chr15	41277446	rs7167706	6.29650693397043e-20	1.06734787540704e-16
ENSG00000137877	chr15	41799014	rs2925339	2.35642692504784e-05	0.00104794431633355
ENSG00000137944	chr1	88911246	rs10754256	1.28793750932725e-11	3.32231880123416e-09
ENSG00000137968	chr1	75366973	rs11163217	8.96874734165144e-08	8.06236029969969e-06
ENSG00000138035	chr2	55622971	rs706548	0.00169155467191858	0.0407139710689368
ENSG00000138085	chr2	27166327	rs1275541	0.000882539504414158	0.0239091638341973
ENSG00000138363	chr2	215325931	NA	2.2441339392508e-05	0.00101250544954943
ENSG00000138744	chr4	75931432	rs13125558	1.65263691247473e-06	0.000106001024883379
ENSG00000138760	chr4	76206873	rs12508223	6.0920013810477e-05	0.00237008814385285
ENSG00000138792	chr4	110304181	rs244046	9.01469572981824e-05	0.00334276186031323
ENSG00000139190	chr12	6453587	rs2532501	6.87477365790079e-08	6.22718047516418e-06
ENSG00000139624	chr12	50113396	rs7964698	0.000602603051518958	0.0171474527801534
ENSG00000139899	chr14	24434078	rs4982912	4.04504328539804e-09	5.10622166218437e-07
ENSG00000140104	chr14	104992218	rs35153311	2.28589234808773e-07	1.8327296352979e-05
ENSG00000140285	chr15	49338237	rs9806362	3.38448972825103e-05	0.00143429839697952
ENSG00000140323	chr15	39500691	rs4924365	0.000964715213211004	0.0256456840420158
ENSG00000140598	chr15	82230475	rs1501367	3.06545445439946e-06	0.000182787349527156
ENSG00000141012	chr16	88840372	rs16965110	3.35121015720878e-10	6.02506965536961e-08
ENSG00000141391	chr18	12492917	rs71351485	0.000260095782386079	0.00847883668624509
ENSG00000141519	chr17	80045981	rs11650121	3.0168938070885e-06	0.000180800312701576
ENSG00000141698	chr17	41818912	rs11079015	3.80603620572041e-08	3.67174192008768e-06
ENSG00000142089	chr11	217140	rs3825075	0.000566312064501891	0.0163103372751928
ENSG00000142188	chr21	33450626	rs2834219	0.000259869974505346	0.00847883668624509
ENSG00000142207	chr21	32397185	rs11911910	2.88378925232929e-08	2.89991892102876e-06
ENSG00000142675	chr1	26174553	rs2783626	0.000966089732578886	0.0256456840420158
ENSG00000142794	chr1	21449628	rs10737456	2.92829859080054e-16	2.17169944240245e-13
ENSG00000143028	chr1	109369429	rs17646665	9.1098968867032e-10	1.33454365997062e-07
ENSG00000143224	chr1	160836124	rs151216658	7.07555208072752e-05	0.0027228169089042
ENSG00000143376	chr1	151616339	rs1196357	0.000145495394876898	0.00515357718092321
ENSG00000143502	chr1	223380708	rs1630059	1.51172153613909e-08	1.66093405072467e-06
ENSG00000143595	chr1	154465420	rs2229238	8.90078912299021e-05	0.00332128187840886
ENSG00000143776	chr1	226985202	rs2297415	0.000937839951626742	0.025120561774273
ENSG00000144115	chr2	88147373	rs10865489	6.03310613823641e-10	9.67416722112342e-08
ENSG00000144199	chr2	97191442	rs13032546	1.25960022714983e-07	1.0830736445913e-05
ENSG00000144452	chr2	215036415	NA	4.75095107396795e-07	3.61376829767331e-05
ENSG00000144589	chr2	220215444	NA	3.67778699259429e-05	0.00153664156528605
ENSG00000144741	chr3	66260027	rs6777571	1.56429988288974e-05	0.000739521211568512
ENSG00000144834	chr3	112002245	rs11929538	5.07024952902275e-08	4.62796776241415e-06
ENSG00000145022	chr3	49340655	rs4955430	1.80167255741749e-12	5.77801258549078e-10
ENSG00000145113	chr3	195901765	rs11720557	0.000662862385857043	0.0185071178131286
ENSG00000145242	chr4	66535128	rs9312157	0.00131916241156783	0.0333756528265753
ENSG00000145730	chr5	102865886	rs249496	0.000458140877269485	0.0135568569817449
ENSG00000145882	chr5	149395421	rs10070761	0.000120037442777581	0.00430321539576671
ENSG00000146066	chr5	175532776	rs72821231	0.000665108056472026	0.0185262258171292
ENSG00000146085	chr6	49479238	rs2448707	1.52774330858171e-09	2.15811929757506e-07
ENSG00000146282	chr6	87542734	rs67978476	1.43844487158116e-06	9.32709663725797e-05
ENSG00000146411	chr6	134058731	rs2627230	0.000559111549037141	0.0161421353792572
ENSG00000146530	chr7	12432123	rs1071035	6.57887757427252e-12	1.95162403240794e-09
ENSG00000146574	chr7	7098836	rs974583	1.18724238259045e-06	7.78332492365652e-05
ENSG00000146707	chr7	76585775	rs10247542	1.41470297979208e-10	2.70755896100207e-08
ENSG00000146828	chr7	101785219	NA	6.7917149181731e-06	0.0003663204055411
ENSG00000147439	chr8	22594175	rs3064	5.306743272621e-05	0.00209899385576403
ENSG00000147813	chr8	143587403	rs2085019	0.00175650767284287	0.0420640214440084
ENSG00000148218	chr9	113047039	rs183341004	1.1743332347666e-06	7.74146564652251e-05
ENSG00000148290	chr9	133425943	rs3118667	1.86929780068031e-06	0.000117984509057833
ENSG00000149084	chr11	43803083	rs1518814	3.61969361374055e-06	0.000209518460588514
ENSG00000149292	chr11	113330558	rs10891535	6.03348171814973e-06	0.000331450435497985
ENSG00000150722	chr2	181126132	rs11902472	0.000831242268456562	0.0226227540309761
ENSG00000150756	chr5	10226366	rs1045392	3.82663247449577e-06	0.000220421460885276
ENSG00000151353	chr2	944440	rs13384065	7.77808770530176e-07	5.59362355824914e-05
ENSG00000151470	chr4	128953341	rs28711799	6.10013546820894e-06	0.000333567776339941
ENSG00000151552	chr4	17517297	rs7661303	1.94571358644446e-06	0.00012024915321224
ENSG00000151690	chr2	190604357	rs2159822	2.40132060620162e-05	0.00105925911944938
ENSG00000151725	chr4	184739205	rs4368653	1.19473681634108e-05	0.000595661641290054
ENSG00000151773	chr13	43855036	rs4053664	0.000154176437738325	0.00541259647989044
ENSG00000151917	chr6	56902360	rs16888222	7.67753201546344e-06	0.000410367544574276
ENSG00000152128	chr2	134583550	rs842362	9.60937710592422e-07	6.55315337579867e-05
ENSG00000152348	chr5	82263593	rs12652358	8.30931822559441e-05	0.00313649863219738
ENSG00000152778	chr10	89377764	rs304502	3.23635367299285e-08	3.17376633749861e-06
ENSG00000152926	chr7	64979235	rs3807068	9.94745275748267e-06	0.000504429377864485
ENSG00000153012	chr4	25003401	rs2232029	0.00202878533433559	0.0475762189273242
ENSG00000153246	chr2	160045512	rs56297666	2.25761487182e-09	3.07917908839266e-07
ENSG00000153406	chr16	4475264	rs4786500	6.23646809090557e-09	7.62906498625623e-07
ENSG00000154229	chr17	65731649	rs62063591	4.36231963841088e-05	0.00176666501124176
ENSG00000154803	chr17	17248624	rs1736202	3.07381616416275e-08	3.03949188366294e-06
ENSG00000155085	chr6	109497253	rs2024850	0.00195533652915906	0.046127282813124
ENSG00000155463	chr14	22748162	rs10873040	0.00141036312202847	0.03528030321754
ENSG00000155542	chr5	56941308	rs2591963	4.18729079459799e-19	6.21079907108746e-16
ENSG00000155957	chr12	66147526	rs11176060	4.10634363064521e-15	2.11851624005374e-12
ENSG00000156103	chr8	88012612	rs2664366	4.08081442526104e-05	0.00166975668862578
ENSG00000156171	chr1	111080935	rs10857855	4.29068661920176e-08	4.04073709709905e-06
ENSG00000156253	chr21	28958129	rs2247809	0.00215963163585926	0.0497595902739921
ENSG00000156398	chr10	102641875	rs4146429	3.67453307137481e-10	6.41206020954904e-08
ENSG00000156502	chr10	69117472	rs10998581	0.00145397527753476	0.0360185190881575
ENSG00000156795	chr8	123423151	rs13263438	0.00129141684343722	0.0328840177343906
ENSG00000157379	chr14	24287078	rs2332232	0.00210256211738729	0.0489943316020996
ENSG00000157734	chr15	64056659	rs191368	3.16212603261025e-07	2.45240441195773e-05
ENSG00000158006	chr1	26002572	rs3008412	4.84922981805014e-05	0.00194395138584402
ENSG00000158023	chr12	121881079	rs6486781	2.16495516569389e-05	0.00098805223062014
ENSG00000158457	chr7	129578250	rs6961403	0.000806265180049643	0.0220441074342605
ENSG00000158623	chr7	130503579	rs1008633	2.94122774674749e-05	0.00126911303428748
ENSG00000159069	chr9	136055321	rs4842091	0.000102609262454728	0.00375790588977716
ENSG00000159199	chr17	48924439	rs4793991	1.75862593331411e-07	1.44915661977119e-05
ENSG00000159228	chr21	35472992	rs78343069	0.000151984042793497	0.00535146187474074
ENSG00000159445	chr1	151908617	rs11204914	1.28402414588058e-05	0.000629596302273513
ENSG00000159588	chr1	45274797	rs1938297	3.54958833201262e-08	3.45241107767719e-06
ENSG00000160200	chr21	43061781	rs4920037	3.02503165084778e-08	3.01638870327393e-06
ENSG00000160678	chr1	153639087	rs4845558	0.000197951695504753	0.00674969775534309
ENSG00000160695	chr11	119048494	rs568922	5.38934694793499e-05	0.00212166424926923
ENSG00000160712	chr1	154427539	rs4845618	0.00217406488400724	0.0498983634693035
ENSG00000160953	chr19	1360576	rs3826942	1.11832617251053e-07	9.75739585515437e-06
ENSG00000161202	chr3	184123972	rs73183490	5.71447464782994e-05	0.00223788634228218
ENSG00000161618	chr19	49451759	rs2293011	2.25644686415952e-06	0.000138015456134623
ENSG00000161714	chr17	45046577	rs62065826	0.00062157000505503	0.0176027438663078
ENSG00000162390	chr1	54580719	rs300269	6.4281391300627e-10	1.01701731889765e-07
ENSG00000162623	chr1	74768866	rs6668736	9.9371549920742e-05	0.00366556182363232
ENSG00000162836	chr1	147659350	rs6674938	1.59711025910803e-13	6.53493459812959e-11
ENSG00000163041	chr1	226066225	rs3768543	3.82430267775513e-05	0.00158115594335339
ENSG00000163319	chr4	83443655	rs6535473	0.000823931005161374	0.0224753225453905
ENSG00000163347	chr3	190225553	rs710610	3.04212215906991e-05	0.00130789208476535
ENSG00000163536	chr3	167708872	rs6784267	9.65624723609486e-06	0.000491764075980694
ENSG00000163584	chr3	171398814	rs10936682	2.60897269590823e-05	0.00114659518554248
ENSG00000163661	chr3	157336227	rs988588	0.000349847101392709	0.0109244360661208
ENSG00000163682	chr4	39452110	rs2608828	1.64413358774095e-31	1.95092891521341e-27
ENSG00000163864	chr3	139674640	rs16849303	0.000178897628619474	0.00613525798034299
ENSG00000164022	chr4	106108300	rs4339284	8.65751471311109e-06	0.000452555372624565
ENSG00000164081	chr3	51352545	rs17051762	0.00160348266733237	0.0387513754186679
ENSG00000164291	chr5	95437880	NA	0.000268397095007089	0.00867792896281777
ENSG00000164307	chr5	96788744	rs30186	5.08021383792242e-05	0.00202287977854991
ENSG00000164308	chr5	96908845	rs2549794	1.94131053975577e-25	1.1517795432371e-21
ENSG00000164346	chr5	74714277	rs72764635	1.36129266202092e-15	8.07654936377009e-13
ENSG00000164543	chr7	43608012	rs9655445	8.81080570187998e-06	0.000458548335344333
ENSG00000164880	chr7	2087180	rs11973308	1.93322202634552e-06	0.000120102683584377
ENSG00000164978	chr9	34151282	rs10971956	7.67676157713629e-09	9.20125786609082e-07
ENSG00000165029	chr9	104891145	rs12686004	6.95786131228682e-05	0.00268931538539399
ENSG00000165644	chr10	75113848	rs4745765	0.00176733056650738	0.0421107319320816
ENSG00000165832	chr10	114982051	rs7079234	0.00203314566575513	0.0475844309070026
ENSG00000165948	chr14	94102901	rs8012444	8.23633224733345e-07	5.8439657199172e-05
ENSG00000165983	chr10	16435107	rs1532104	2.6563771634197e-05	0.00116312071664717
ENSG00000166295	chr10	72211079	rs7073342	8.95433394099133e-05	0.00333078766594994
ENSG00000166321	chr10	73437293	rs12644	0.00101860948137875	0.026859600235645
ENSG00000166387	chr11	6718251	rs117145238	0.000781881717927109	0.0214268093878131
ENSG00000166435	chr11	74746011	rs61734374	2.00571265156886e-13	7.67735042694069e-11
ENSG00000166436	chr11	8680289	rs10840106	7.96256121440106e-07	5.69179225120982e-05
ENSG00000166450	chr15	55605914	rs1659302	1.34504882961676e-05	0.000651302471095678
ENSG00000167191	chr16	19595569	rs11649479	3.27412366167273e-05	0.00139250004908275
ENSG00000167220	chr18	47044338	rs117792675	0.00176227333443626	0.0420747190873654
ENSG00000167272	chr12	120442330	rs7308053	0.00156463879969136	0.0382016543150981
ENSG00000167311	chr11	3660620	rs10834744	0.000222534347276154	0.00750168342266718
ENSG00000167644	chr19	38304610	rs45437199	0.00063294451069405	0.0178722903305789
ENSG00000167720	chr17	2213504	rs16952025	6.29736653777344e-11	1.33436698816464e-08
ENSG00000167930	chr16	250642	rs9940149	0.0011636770807214	0.0302811233329828
ENSG00000168028	chr3	39425703	rs816506	4.72117524435988e-11	1.01857209908317e-08
ENSG00000168291	chr3	58424704	rs11714515	0.00125980466161899	0.0323568011142227
ENSG00000168434	chr16	23385792	rs181835	0.000683663342779932	0.0189984759377674
ENSG00000168653	chr1	38984822	rs6703339	2.56321029240214e-08	2.64478724605598e-06
ENSG00000168778	chr12	123574005	rs12309685	6.88731450204996e-15	3.40520307838853e-12
ENSG00000168936	chr4	1683484	rs798726	3.39765246294771e-06	0.000198603665642057
ENSG00000168938	chr5	122918036	rs193542	5.46712157401064e-13	1.96584438173364e-10
ENSG00000168958	chr2	227318603	NA	0.000162884251738061	0.00564767948606171
ENSG00000169169	chr19	49642643	rs189349094	8.35061525452218e-06	0.000438444250487435
ENSG00000169220	chr5	177357511	rs4075958	7.42859465148758e-10	1.13009877095579e-07
ENSG00000169660	chr17	82417023	rs6502108	0.000265310445443007	0.00862513354966223
ENSG00000169908	chr3	149340034	rs73869764	5.60987205632311e-06	0.000312073613004805
ENSG00000170291	chr17	7280043	rs2654185	4.47280057870257e-16	3.12201480393439e-13
ENSG00000170430	chr10	129451806	rs11016797	2.8631657695932e-05	0.0012399388694158
ENSG00000170458	chr5	140350859	rs1862176	9.46817437415806e-07	6.50851474780511e-05
ENSG00000170571	chr5	50383135	rs12109228	0.00173524391535877	0.0416809803636582
ENSG00000171103	chr2	28745945	rs10198789	7.01137223355076e-07	5.10410692781064e-05
ENSG00000171130	chr7	149862184	rs2074700	9.60902989634993e-08	8.57298862782619e-06
ENSG00000171160	chr10	96709936	rs17112076	0.000107064582023659	0.00388510192750073
ENSG00000171174	chr2	28654817	rs17742402	1.11482699101537e-09	1.6132362287059e-07
ENSG00000171298	chr17	80116282	rs12452616	0.000170745017638289	0.00588971040493004
ENSG00000171714	chr11	22185949	rs11026452	7.16604642343419e-05	0.00273415777686399
ENSG00000171763	chr15	45344469	rs12439274	1.51936778793472e-05	0.00072404892255556
ENSG00000171928	chr17	18852805	rs9916802	1.10032655476078e-11	2.96738065881622e-09
ENSG00000171943	chr1	121430980	rs7532615	1.33053101305151e-06	8.67476978069738e-05
ENSG00000172273	chr11	119102423	rs10790282	4.16676334324342e-05	0.00169906576738579
ENSG00000172340	chr3	67412486	rs7620241	1.05310837207528e-06	7.05999092827418e-05
ENSG00000172785	chr9	268740	rs526509	1.73141676002572e-08	1.85090011481668e-06
ENSG00000172803	chr11	65810045	rs10896050	1.26281114060215e-10	2.53974864311611e-08
ENSG00000173226	chr3	122363394	rs7628690	3.47157176320691e-10	6.14830903615123e-08
ENSG00000173272	chr2	131411243	rs141864596	6.18259363982032e-07	4.55668671615577e-05
ENSG00000173705	chr3	32725413	rs6550155	7.71022990105672e-05	0.00292299003213863
ENSG00000173950	chr3	195063690	rs55806011	0.000279592873716933	0.00896194940694329
ENSG00000174652	chr19	9301859	rs7252865	1.6566178492482e-05	0.000773914464534613
ENSG00000175084	chr2	219399690	NA	5.85874701251439e-07	4.34499325315598e-05
ENSG00000175390	chr11	7988760	rs7125891	0.000299349872390982	0.00949755504222296
ENSG00000175567	chr11	73666305	rs6592528	9.25818680385603e-07	6.46221438909151e-05
ENSG00000176485	chr11	64279169	rs11231740	0.000487844012811714	0.0143286065743163
ENSG00000177042	chr11	677200	rs6597995	1.73371521298729e-09	2.39212380433804e-07
ENSG00000177106	chr11	709861	rs11246281	0.00041921824727969	0.0127223624609228
ENSG00000177663	chr22	17110254	rs3179921	5.31922556897895e-06	0.00029813407659192
ENSG00000177683	chr7	108547075	rs40919	7.69133857282971e-05	0.00292299003213863
ENSG00000177868	chr1	42636440	rs12129168	1.9299443960019e-13	7.63357340098619e-11
ENSG00000177990	chr12	63931874	rs11175211	4.07524555478833e-05	0.00166975668862578
ENSG00000178028	chr1	44367224	rs226072	0.000241481690755411	0.00804893747894298
ENSG00000178802	chr15	74844353	rs12487	0.000730668775440489	0.0201805395198288
ENSG00000179630	chr13	43854169	rs12875768	2.04598471558132e-10	3.79338353673249e-08
ENSG00000179750	chr22	39911528	rs17001521	2.00313278731267e-06	0.000123156340177472
ENSG00000180155	chr8	142805185	rs10956986	1.41878587443639e-08	1.57339375570675e-06
ENSG00000180389	chr13	28587743	rs4769615	0.0013776376846884	0.0347071099076699
ENSG00000181350	chr17	16448542	rs11871929	0.000441289842472983	0.0132650798921716
ENSG00000182362	chr21	46203067	rs7282352	0.00216700555696899	0.0498327285639419
ENSG00000182534	chr17	76655784	rs12947716	0.000535784174657637	0.0155823897462929
ENSG00000182612	chr17	81585578	rs112612275	2.26306249871162e-05	0.00101333960791366
ENSG00000182919	chr11	93743461	rs7943266	9.6059340120346e-14	4.07085760667152e-11
ENSG00000183032	chr14	37235490	rs35322850	0.000994341017870887	0.0262780635146012
ENSG00000183569	chr22	42615668	rs137116	5.40536825831896e-10	8.78631503468669e-08
ENSG00000183889	chr16	16065894	rs35601	3.77323180413851e-07	2.90734860960439e-05
ENSG00000184110	chr16	28832747	NA	3.17738365869665e-05	0.00136111315863157
ENSG00000184227	chr14	73417832	rs10142359	1.30216464029316e-07	1.11161767062724e-05
ENSG00000184277	chr15	101700437	rs10444899	0.00159867849978343	0.0387275522790572
ENSG00000184584	chr5	139426616	rs11242465	0.00155481257353832	0.0381186074330695
ENSG00000184752	chr12	94987870	rs10777666	8.72744542381683e-05	0.00326687278861232
ENSG00000185163	chr12	132037036	rs11835531	0.000395695246697461	0.0121467847970416
ENSG00000185201	chr11	283928	rs4758635	0.000367018267415028	0.0113412467738196
ENSG00000185344	chr12	123717695	rs10734903	9.48907004357225e-07	6.50851474780511e-05
ENSG00000185745	chr10	89377764	rs304502	0.000651835085293262	0.0182852839765717
ENSG00000185808	chr21	37060321	rs2249828	1.13472277172543e-06	7.52213430686814e-05
ENSG00000185917	chr21	36062680	rs6517325	0.00210577356456016	0.0489943316020996
ENSG00000186088	chr7	77481320	rs144220501	0.00184855582991799	0.0438933625796625
ENSG00000186205	chr1	220797706	rs2807835	1.59985808367513e-07	1.34637702275809e-05
ENSG00000186230	chr19	57363586	rs2285604	1.76281366468378e-05	0.000820295958632851
ENSG00000186439	chr6	123418313	rs4897228	0.00154001672134567	0.0379125278329621
ENSG00000186468	chr5	82236357	rs13358749	2.76364894455332e-08	2.80285969026237e-06
ENSG00000186469	chr14	52045160	rs2645743	0.00027817059865789	0.00894518244898244
ENSG00000186470	chr6	27032066	rs13217285	0.00185324242814857	0.0438933625796625
ENSG00000186792	chr3	50178988	rs13059311	5.28174826578516e-06	0.00029813407659192
ENSG00000187118	chr3	28672296	rs6780486	0.00149856469957981	0.0370457681775291
ENSG00000187624	chr17	407766	rs4130140	0.000954390143992779	0.0254489740418389
ENSG00000187824	chr17	10730041	rs202311	4.34120715066886e-07	3.32340413224753e-05
ENSG00000188086	chr3	46924018	rs115271190	1.35024783321706e-05	0.000651302471095678
ENSG00000188130	chr22	50249919	rs1555048	1.66279483307382e-16	1.31538156595027e-13
ENSG00000188191	chr7	797770	rs4357190	2.72191269501863e-05	0.00118743441320188
ENSG00000188677	chr22	45050450	rs140570	0.00211824748908669	0.0489963444551708
ENSG00000188690	chr10	125794195	rs41315014	8.87283082487499e-12	2.44848861785969e-09
ENSG00000196418	chr1	247159958	rs9793102	1.64358723195075e-08	1.7729823722116e-06
ENSG00000196655	chr11	119021567	rs4938621	3.69681374463467e-23	1.46221306312783e-19
ENSG00000196792	chr14	30934663	rs76078212	3.2479747064036e-06	0.000191743621224801
ENSG00000197165	chr16	28620264	rs1968752	3.287883681195e-09	4.3348919734511e-07
ENSG00000197345	chr11	68863406	rs596874	0.000273496843061827	0.00881878679285772
ENSG00000197498	chr6	110595569	rs11755822	8.2460646851204e-06	0.000434879126905061
ENSG00000197555	chr14	71376012	rs8015644	0.000161728415706801	0.00562776944509355
ENSG00000197558	chr7	150525142	rs7785909	0.000219467848267848	0.00741938885340823
ENSG00000197563	chr18	61926255	rs1942991	0.00102790986493734	0.0269849080914744
ENSG00000197586	chr20	25237982	rs6132819	0.000475625719795491	0.0140044039481223
ENSG00000197774	chr16	1767430	rs2575369	1.46625260684118e-05	0.000701554573902318
ENSG00000197958	chr9	127418944	rs10987645	0.00065371000743873	0.0182946295949716
ENSG00000198130	chr2	190312279	rs291447	8.63034639530666e-12	2.43827834111212e-09
ENSG00000198252	chr14	52767796	rs1952092	0.00129669629833022	0.0329477479143176
ENSG00000198794	chr15	74985999	rs11072519	2.78079356319571e-07	2.19528781475583e-05
ENSG00000203666	chr1	245028994	rs545679	2.9763605754146e-10	5.43346070582611e-08
ENSG00000204308	chr6	32172710	rs3130284	3.1981289208822e-06	0.000189744988875941
ENSG00000204348	chr6	31812458	rs7757496	2.21051450232051e-05	0.00100114370551661
ENSG00000204351	chr6	31964400	rs444921	5.20035246718749e-05	0.00206379205269722
ENSG00000204389	chr6	31138632	rs3132557	0.000473369060098482	0.0139726300177328
ENSG00000204520	chr6	31385764	rs6927154	1.50443640815469e-14	7.14065696766541e-12
ENSG00000204525	chr6	31279981	rs2853944	2.80682273607646e-11	6.53054089927124e-09
ENSG00000204540	chr6	31497253	rs6922431	9.41615125233897e-07	6.50851474780511e-05
ENSG00000204632	chr6	29832285	rs12661041	9.69611755482624e-09	1.12798167554479e-06
ENSG00000204642	chr6	29865887	rs2844824	1.35616632933152e-10	2.68204494397463e-08
ENSG00000204920	chr19	43807066	rs10423679	1.54440948755808e-05	0.000733038519174568
ENSG00000205078	chr16	77208882	rs2343039	0.000731302207443652	0.0201805395198288
ENSG00000205084	chr16	75550842	rs4324157	8.91542535331958e-06	0.000459958422793435
ENSG00000205086	chr2	41918292	rs2374381	1.74570713850205e-07	1.44857069268988e-05
ENSG00000206077	chr5	1435987	rs9312866	0.000280202530758129	0.00896194940694329
ENSG00000206418	chr18	8943800	rs12458278	0.000315142806199819	0.00991905713094709
ENSG00000206503	chr6	29865764	rs3094165	5.19839555063948e-07	3.87950701911246e-05
ENSG00000206527	chr3	123572244	rs2626017	0.00140158445507782	0.0351611017842567
ENSG00000213462	chr7	64979235	rs3807068	1.06816576512246e-17	1.17398735550181e-14
ENSG00000213523	chr5	140350859	rs1862176	2.03089278735092e-08	2.1326171517439e-06
ENSG00000213676	chr6	32115398	rs8111	8.97368648247657e-06	0.000460960016454835
ENSG00000213977	chr17	3609833	rs224495	1.11172578289477e-07	9.75739585515437e-06
ENSG00000214022	chr7	150368919	rs3735166	4.94292454692543e-07	3.73584348240874e-05
ENSG00000214026	chr11	1755417	rs76150308	2.58671656078281e-06	0.000155806998529182
ENSG00000214078	chr20	35599630	rs73275433	1.98737156684989e-15	1.12295957201146e-12
ENSG00000214087	chr17	81677012	rs59125977	3.85473036426031e-08	3.68872826631555e-06
ENSG00000215252	chr15	33705524	NA	3.67929232000283e-09	4.79763545814875e-07
ENSG00000215305	chr20	2848512	rs11699077	8.32628576725243e-05	0.00313649863219738
ENSG00000215790	chr1	1790040	rs2272908	0.000571756152663408	0.016387580936
ENSG00000218336	chr4	182251048	rs11724819	5.39981968042566e-05	0.00212166424926923
ENSG00000223496	chr16	70289223	rs34087264	1.13891138424278e-09	1.62823162474998e-07
ENSG00000228716	chr5	80621698	rs1222809	7.14006747262236e-12	2.06644001536919e-09
ENSG00000231389	chr6	33079655	rs2856822	3.05503820735037e-11	6.97136218623451e-09
ENSG00000232112	chr3	48372725	rs9815103	6.6838527635508e-06	0.000362148844257049
ENSG00000233822	chr6	27006500	rs7765489	0.00142681423980833	0.0355684406923648
ENSG00000233927	chr19	8324127	rs3760685	0.000243848108364723	0.00806960154739323
ENSG00000240344	chr2	200932953	NA	1.08830784683296e-17	1.17398735550181e-14
ENSG00000241186	chr3	46565765	rs7650998	3.95929698839823e-06	0.000226961439924316
ENSG00000242110	chr5	33995600	rs168803	2.49336585838039e-14	1.13793381829007e-11
ENSG00000243710	chr1	43294565	rs7549876	0.00128247970797553	0.0327972073595638
ENSG00000250120	chr5	141820683	rs13154572	0.0011353394393766	0.0296738717789487
ENSG00000250317	chr4	25909554	rs9647441	0.00185215832521067	0.0438933625796625
ENSG00000250565	chr2	46454829	rs10199953	0.00133077050167457	0.0335977080273838
ENSG00000253368	chr1	26229264	NA	2.28103665035633e-07	1.8327296352979e-05
ENSG00000254087	chr8	55693818	rs6994234	0.00199913529878422	0.0469737414957891
ENSG00000258289	chr14	64928346	rs67330703	6.10376628670131e-21	1.44854581515995e-17
ENSG00000258986	chr14	104618437	rs12880486	0.000251443096564542	0.00825552806033294
ENSG00000262655	chr11	13325317	rs34188368	0.000351293607354418	0.0109408135035893
ENSG00000263715	chr17	45892742	rs78729125	1.00049317046104e-15	6.24834313720563e-13
ENSG00000269713	chr1	148988155	rs12124527	0.000163252491464619	0.00564767948606171
ENSG00000273136	chr1	121430980	rs7532615	2.15172689262161e-11	5.12641046041014e-09
ENSG00000273611	chr17	36549567	rs9906189	0.000423399757496662	0.0128164834756515
ENSG00000274750	chr6	26208413	rs143728465	0.00155286607493822	0.0381186074330695
ENSG00000277149	chr7	72810769	rs35534997	1.07951683793362e-08	1.24364532028353e-06
ENSG00000278882	chr1	121452256	rs4511144	1.32522944507036e-05	0.000644474286688723
