# Supplementary material for: Determining the genetic basis of anthracycline-cardiotoxicity by molecular response QTL mapping in induced cardiomyocytes
Source: eLife. 2018 May 8;7:e33480. doi: 10.7554/eLife.33480 (PMC6010343; doi:10.7554/eLife.33480)
Supplement: Supplementary file 5. — Columns are as for Supplementary file 4 [file elife-33480-supp5.gz]

Archive with 1 entries (1 files):
- elife-33480-supp5
