# Supplementary material for: Determining the genetic basis of anthracycline-cardiotoxicity by molecular response QTL mapping in induced cardiomyocytes
Source: eLife. 2018 May 8;7:e33480. doi: 10.7554/eLife.33480 (PMC6010343; doi:10.7554/eLife.33480)
Supplement: Supplementary file 5. — Columns are as for Supplementary file 4 [file elife-33480-supp5.gz › elife-33480-supp5]

gene	chr	pos	RSID	p	q
ENSG00000001561	chr6	45650586	rs9381392	0.000614794264119587	0.0250692396496324
ENSG00000002549	chr4	17473589	rs2518633	3.06861860432582e-06	0.000343511588291794
ENSG00000004478	chr12	1848132	rs11062002	1.16244360578316e-08	2.55436219004129e-06
ENSG00000004534	chr3	50075601	rs2240327	2.94582224475982e-09	7.59894059920002e-07
ENSG00000008128	chr1	2523270	rs2494625	0.000926508628506895	0.0341427061672758
ENSG00000008405	chr12	107313422	rs76845818	0.000200133155157038	0.0109943519402473
ENSG00000008513	chr8	132523778	rs12681713	0.000642965952115359	0.0257751148236515
ENSG00000010219	chr12	4607406	rs997373	1.21700012077344e-08	2.6256224423814e-06
ENSG00000011295	chr17	15973341	NA	2.0015530099579e-06	0.00023990331329455
ENSG00000014164	chr8	143524975	rs7834306	0.000206074052089983	0.0112168564316502
ENSG00000018236	chr12	40682252	rs17128639	0.000894155038244152	0.033156386511891
ENSG00000018510	chr2	177286741	rs2364732	7.42506722661336e-05	0.00489476931727745
ENSG00000021762	chr11	3698688	rs7117935	1.6195802471496e-05	0.00144495783553964
ENSG00000023228	chr2	206109918	NA	0.00152608541271736	0.0485483364807084
ENSG00000023516	chr13	42654086	rs1409081	2.20823390016791e-07	3.5409328999179e-05
ENSG00000028528	chr15	63743299	rs186300792	8.84034047387546e-05	0.00570105869907643
ENSG00000031691	chr6	49377443	rs558194	0.000182740467831837	0.0101802741375238
ENSG00000036054	chr3	100210180	rs7625101	0.000257756132607524	0.013240408093164
ENSG00000037474	chr5	6602431	rs2303711	0.00130464879366177	0.0433640408559961
ENSG00000042429	chr11	93744839	rs668546	0.000295821721190355	0.0144453520314599
ENSG00000047410	chr1	185443942	rs7552672	0.00129527583674602	0.043173435614686
ENSG00000048471	chr16	13338476	rs1002970	1.74966031648942e-06	0.000216265305369411
ENSG00000048544	chr6	41853399	rs9381096	0.000180210286658203	0.0100866757617275
ENSG00000052749	chr10	97355827	rs10882903	3.22742052709773e-05	0.00245420291476151
ENSG00000052841	chr11	44371723	rs746718	0.000211695778622575	0.0114181004960703
ENSG00000058063	chr3	182761162	rs2717289	4.06395015390721e-06	0.00043838938660239
ENSG00000059122	chr16	3084753	rs2092015	6.38511375406422e-07	9.07826625293633e-05
ENSG00000060749	chr11	32890191	rs652963	4.52641390971697e-08	8.80498810700025e-06
ENSG00000060762	chr6	166353895	rs1997661	1.72922555241005e-05	0.00149327113122239
ENSG00000065970	chr12	7570221	NA	0.00112621351234459	0.0392782829349487
ENSG00000066084	chr12	50198830	rs11169314	2.21748760316158e-05	0.0018023448709114
ENSG00000066230	chr5	455581	rs2672734	3.14632030295699e-10	1.13134050651175e-07
ENSG00000066422	chr3	100993920	rs12497675	0.0011518479865532	0.0395023936660125
ENSG00000066827	chr8	133630229	rs7008657	1.44145902588108e-33	1.71043528011049e-29
ENSG00000068078	chr4	1169862	rs11731643	0.000535902148369819	0.0224700172881847
ENSG00000069974	chr15	55666219	rs12903822	2.04523296257931e-06	0.000242687343339661
ENSG00000069998	chr22	17116572	rs971768	0.000825881865561819	0.0312099178877597
ENSG00000070018	chr12	12117356	rs2160525	0.00048530800837185	0.0209921436786358
ENSG00000070413	chr22	19021359	rs111988609	0.00148594739015281	0.0476547344096033
ENSG00000072571	chr5	163710037	rs17062223	0.000324759345014926	0.0154863982718915
ENSG00000072756	chr3	3146678	rs1672772	0.000167532675376262	0.00960358804838033
ENSG00000072954	chr19	16640429	rs17796739	1.56944600725855e-09	4.28859906525541e-07
ENSG00000073849	chr3	186832412	rs12637534	0.00125135429077534	0.0423036182744733
ENSG00000075131	chr15	66390613	rs12899337	1.03589855719647e-05	0.000999347339812461
ENSG00000075407	chr10	38170065	rs55904726	0.00139364562621979	0.0458088614978505
ENSG00000075624	chr7	4883556	rs139048037	2.14697833876794e-05	0.00178027467184507
ENSG00000076053	chr11	114254538	rs566775	0.000544136231993162	0.0226551597502837
ENSG00000077782	chr8	38375220	rs10107763	0.00112891667326398	0.0392782829349487
ENSG00000078295	chr5	7883075	rs162035	0.00152534857099753	0.0485483364807084
ENSG00000078674	chr8	17926694	rs3850744	3.57540844458952e-05	0.0026682890945597
ENSG00000079335	chr1	101296811	rs10875369	0.000380700623671342	0.0171764015227534
ENSG00000082641	chr17	48165805	rs17619103	1.65330301737484e-14	1.22613085026062e-11
ENSG00000084444	chr12	13184024	rs10772628	7.59449263845105e-08	1.32523896540971e-05
ENSG00000086102	chr9	33253607	rs706115	1.06158914609428e-08	2.42246477068361e-06
ENSG00000088833	chr20	1439691	rs932524	1.23262206482171e-05	0.00113382119543988
ENSG00000089157	chr12	121021733	rs2259777	0.000290018971336824	0.0143390213078448
ENSG00000089351	chr19	35738053	rs2242522	2.02816981673048e-05	0.00170682716633503
ENSG00000089486	chr16	4410132	rs11076831	0.000326495220977442	0.0154863982718915
ENSG00000091986	chr3	112113273	rs340165	0.000376096447959789	0.0170986990478577
ENSG00000092445	chr15	42003121	rs1704360	0.00037958560861285	0.0171764015227534
ENSG00000093072	chr22	17806438	rs389496	1.7160458896901e-05	0.00149327113122239
ENSG00000095002	chr2	47476151	rs10495944	0.000112138654168087	0.00682378087363344
ENSG00000095261	chr9	120848010	rs4837796	0.000237773520451431	0.0123206139461864
ENSG00000099940	chr22	20398811	rs362164	0.000520523417921855	0.0220590388466455
ENSG00000099960	chr22	21634310	rs371513	0.000349554337056162	0.0162023897012047
ENSG00000100154	chr22	27573964	rs4822914	0.00152222727999249	0.0485483364807084
ENSG00000100294	chr22	43124257	rs2076079	9.89008475318134e-08	1.67651065258928e-05
ENSG00000100325	chr22	29799536	rs2240366	0.000564751815833267	0.0234126019942082
ENSG00000100376	chr22	45309360	rs226503	2.99344995722491e-13	1.86948827328583e-10
ENSG00000100577	chr14	77326864	rs7975	9.14614899182876e-05	0.0058290002223739
ENSG00000100591	chr14	77255243	rs12437257	0.00144650911172615	0.0469161586094984
ENSG00000100596	chr14	78222447	rs117076349	0.000543304588761041	0.0226551597502837
ENSG00000100949	chr14	24637304	rs11625270	0.000213970325467178	0.0114368102792501
ENSG00000100979	chr20	46689403	rs2664523	3.0316198968222e-08	6.31108801678811e-06
ENSG00000100997	chr20	25237982	rs6132819	1.0853632816044e-10	4.15449054823157e-08
ENSG00000101577	chr18	1973670	rs8089737	2.44312704150631e-07	3.76495395772907e-05
ENSG00000102743	chr13	40779161	rs7337312	8.84017854337375e-05	0.00570105869907643
ENSG00000103044	chr16	68637476	rs4783658	2.88173937215424e-05	0.0022349489797374
ENSG00000103199	chr16	4625721	rs8056746	1.45107006179728e-06	0.000189213157728423
ENSG00000103356	chr16	23647655	rs249856	0.000369195118628799	0.0168494972217282
ENSG00000103811	chr15	79356150	rs8040894	9.76416980540339e-05	0.00603562982732209
ENSG00000103932	chr15	41503702	rs316617	2.80270005794558e-07	4.20972644146611e-05
ENSG00000103942	chr15	82194401	rs7164362	0.000439269856368286	0.0193050967246892
ENSG00000104497	chr8	81867801	rs10113477	0.00021834495266402	0.0115150275924945
ENSG00000104946	chr19	49874886	rs11083985	0.000277288605474811	0.0138831501795954
ENSG00000105255	chr19	4755019	rs7248214	0.000489767671181107	0.0210564608196921
ENSG00000105281	chr19	46375925	rs58338358	0.000157513710622763	0.00907309558373645
ENSG00000105379	chr19	50633552	rs10404260	1.62540434633596e-06	0.000205181361421516
ENSG00000105705	chr19	19950316	rs4809015	0.000132054878348565	0.00783481593242036
ENSG00000105974	chr7	116470001	rs1007751	0.000359447472710438	0.016531797330163
ENSG00000106153	chr7	56075388	rs13226516	0.000935756013573319	0.0341553268067466
ENSG00000106733	chr9	75092779	rs10869500	3.00144729529776e-16	3.2377430550912e-13
ENSG00000107185	chr9	35734959	rs10814274	9.49768415160251e-05	0.00593155369173239
ENSG00000107249	chr9	3040945	rs111721525	0.00144232885946765	0.0469161586094984
ENSG00000107651	chr10	119842465	rs7088166	0.000492513804910324	0.0210980096415585
ENSG00000107789	chr10	88248290	rs637101	6.18054459803102e-05	0.00423921053180555
ENSG00000108010	chr10	129888117	rs9971199	1.73665444217672e-05	0.00149327113122239
ENSG00000109756	chr4	159695464	rs6840642	0.000945996611904294	0.034223157917245
ENSG00000109762	chr4	184829686	rs10027540	0.000460638981605943	0.0200953755725593
ENSG00000109775	chr4	185400293	rs3733646	2.37988508076048e-05	0.00190808894380432
ENSG00000110435	chr11	34907366	rs2116084	8.04392429163827e-05	0.00527343677594363
ENSG00000110619	chr11	3015094	rs739401	0.000216221374469637	0.0115053041679673
ENSG00000111364	chr12	124175019	rs77916762	0.00115546182300459	0.039512132541131
ENSG00000112304	chr6	24720937	rs3813684	0.000202431970480721	0.0110693906070241
ENSG00000112584	chr6	170310752	rs714869	9.18610350230844e-05	0.0058290002223739
ENSG00000112655	chr6	42324320	rs113301808	0.00056888631255562	0.0234389061971701
ENSG00000112685	chr6	715196	rs2804737	0.000327581827595211	0.0154863982718915
ENSG00000112796	chr6	45824176	rs12204525	0.00107780658602948	0.0378380264787746
ENSG00000113595	chr5	65511815	rs245556	5.33850426420638e-08	9.59798357561711e-06
ENSG00000113971	chr3	132714013	rs16839527	1.3488230451552e-12	7.62149250181504e-10
ENSG00000114423	chr3	105250958	rs791943	0.0003490711109014	0.0162023897012047
ENSG00000115461	chr2	217029301	NA	0.00111861515060414	0.0391548300208518
ENSG00000115761	chr2	10661294	rs12475662	1.97268112775244e-06	0.000238855451652148
ENSG00000115825	chr2	37309293	rs4670686	0.000610784269759689	0.0250321945806908
ENSG00000115884	chr2	20186372	rs4630727	1.10059154796314e-06	0.00014840476486512
ENSG00000116731	chr1	13447235	rs376763572	0.00123653621431174	0.0419221106257804
ENSG00000116791	chr1	75642203	rs12732722	2.91487576539891e-06	0.000329408722211653
ENSG00000117394	chr1	43499740	rs1806802	0.000145957687556983	0.00857393029975822
ENSG00000117868	chr7	159205468	rs413897	0.00144045596059417	0.0469161586094984
ENSG00000119185	chr2	8824788	rs116659234	0.000435127268142276	0.0191941270028857
ENSG00000119718	chr14	75105562	rs96358	1.54554614847684e-06	0.000198253598896874
ENSG00000119844	chr2	64353786	rs111955511	5.8947140459005e-05	0.00406666725980554
ENSG00000120253	chr6	149596392	rs9322192	5.31122754311234e-08	9.59798357561711e-06
ENSG00000120675	chr13	43027398	rs1924273	0.00066081110332526	0.0262246974985202
ENSG00000120885	chr8	27762174	rs17478178	0.00105799085076473	0.0372525799263333
ENSG00000121236	chr11	5293775	rs7946640	0.00113690462713857	0.0393309338356452
ENSG00000121989	chr2	148752713	rs12614977	0.00144710214487413	0.0469161586094984
ENSG00000122012	chr5	75829020	rs1917752	2.81165036090541e-17	3.33630431825036e-14
ENSG00000122034	chr13	28018990	rs61946324	1.19978456289724e-05	0.00111223778307334
ENSG00000122477	chr1	100333488	rs11166437	0.00026658406807592	0.0135763371321411
ENSG00000122965	chr12	113856214	rs11066791	0.000272664391276516	0.0137678113484559
ENSG00000123415	chr12	54142750	rs1872636	7.94721710746647e-10	2.30004093163895e-07
ENSG00000123485	chr2	232928393	NA	0.000368924385761296	0.0168494972217282
ENSG00000123836	chr1	207019832	rs901107	1.14966056551554e-05	0.00107416317089822
ENSG00000125124	chr16	56367064	rs17355357	1.06989600911436e-07	1.78808254142972e-05
ENSG00000127511	chr19	17072375	rs10424674	0.000300792579418131	0.0145157039981886
ENSG00000128595	chr7	129395275	rs117106946	0.000770791762855085	0.0297753534641249
ENSG00000129925	chr16	369092	rs3830160	2.30898963946713e-15	1.95703364727978e-12
ENSG00000130177	chr13	114234363	rs9590405	9.58665288311825e-06	0.00093481067859833
ENSG00000130294	chr2	239946990	NA	0.000753646556056333	0.029239360385648
ENSG00000130312	chr19	17315692	rs3826700	3.80898428006593e-12	1.88322531113593e-09
ENSG00000130522	chr19	18121944	rs11086090	0.000725262472781777	0.0283090937566729
ENSG00000130803	chr19	8822385	rs11665827	0.00127664529315163	0.0427928617190317
ENSG00000131165	chr16	89654501	rs11647958	9.61123401221947e-06	0.00093481067859833
ENSG00000131351	chr19	17677839	rs17654300	0.00146378444630288	0.0471990930430163
ENSG00000131437	chr5	132677033	rs2227284	0.000942600241392003	0.034204570227393
ENSG00000131711	chr5	72221670	rs17303157	1.7229635628357e-11	7.30167344164584e-09
ENSG00000132205	chr18	3261877	rs1579765	0.000494290129812343	0.0210980096415585
ENSG00000132313	chr2	86050185	rs4597526	3.98086335395751e-06	0.000433366280349172
ENSG00000132423	chr6	99390379	rs9373142	0.000789030764030942	0.0301815442498264
ENSG00000132842	chr5	78040752	rs380913	2.69875691696917e-05	0.0021207582501163
ENSG00000133216	chr1	21777071	rs113690053	0.000326823730680523	0.0154863982718915
ENSG00000133789	chr11	8845523	rs1368017	0.000128803139389153	0.00768029171855121
ENSG00000133805	chr11	11106004	rs11043085	1.90828576248398e-06	0.000233440400594175
ENSG00000134107	chr3	4348005	rs192813	0.00029448673606581	0.0144395851659376
ENSG00000134809	chr11	57553849	rs2729371	9.30307769728917e-08	1.59985970950773e-05
ENSG00000134884	chr13	105722505	rs2391237	0.000269839035626338	0.0136833760544535
ENSG00000135338	chr6	79694264	rs9350822	1.67172721677218e-07	2.71735824030393e-05
ENSG00000135698	chr16	81476866	rs12931627	0.00145438713306121	0.0470238629997394
ENSG00000135842	chr1	184935158	rs10911658	0.000986579615329438	0.0352805233182678
ENSG00000136098	chr13	52140701	rs66849828	2.23116088879116e-06	0.000259558383396038
ENSG00000136267	chr7	13662456	rs10260616	0.00133544997201253	0.0440179149108354
ENSG00000136295	chr7	3188656	rs2334122	0.000211316982483909	0.0114181004960703
ENSG00000136425	chr15	78105804	rs10456	0.000170022060879211	0.00969943160765728
ENSG00000136718	chr2	130317520	rs7583897	1.88519230723907e-13	1.31586423045287e-10
ENSG00000136819	chr9	129787214	rs10115114	8.67773863250213e-12	3.81370543012112e-09
ENSG00000136824	chr9	103960525	rs7023389	0.000631597851619352	0.025491633018079
ENSG00000136986	chr8	123882147	rs7837957	4.25128621863466e-05	0.00311393594261227
ENSG00000137267	chr6	3076807	rs45541234	2.81662400502632e-05	0.0021988197660291
ENSG00000137501	chr11	86410895	rs4944575	0.000649882029417422	0.02596464700696
ENSG00000137806	chr15	41277446	rs7167706	3.5959954533287e-27	1.42233606830661e-23
ENSG00000137968	chr1	75373613	rs1614816	4.50292548385051e-08	8.80498810700025e-06
ENSG00000138131	chr10	98099896	rs881990	3.56620899672145e-16	3.52638632959139e-13
ENSG00000138303	chr10	72098381	rs1668155	6.98788207537e-06	0.000712244629172898
ENSG00000138439	chr2	203652079	NA	0.000992086928168485	0.0353516621310728
ENSG00000138600	chr15	50058054	rs79935272	7.09277905147962e-05	0.0047282537204976
ENSG00000139112	chr12	9697535	NA	0.00129442387504007	0.043173435614686
ENSG00000139197	chr12	7182621	NA	0.000642946180894307	0.0257751148236515
ENSG00000139624	chr12	50158746	rs10783338	0.00028719775666745	0.01425894803605
ENSG00000140265	chr15	43327875	rs7048	0.000891940593936875	0.033156386511891
ENSG00000140470	chr15	100568082	rs2131659	1.63682591564415e-05	0.00144944599365921
ENSG00000140521	chr15	89340289	rs1006660	3.63222696489931e-06	0.000399074121902733
ENSG00000140598	chr15	82230475	rs1501367	1.09853636951927e-08	2.45947784164447e-06
ENSG00000140650	chr16	8781688	rs737695	0.00101096417658169	0.0358092564755772
ENSG00000141458	chr18	23984242	rs1154246	1.08454788436324e-05	0.00103784235450437
ENSG00000141646	chr18	51691887	rs1462454	0.000219731239631353	0.0115368623427683
ENSG00000142207	chr21	32397185	rs11911910	1.32355431630237e-05	0.00120809965517261
ENSG00000142544	chr19	50292007	rs73058376	5.34145664026888e-05	0.00370653359610705
ENSG00000143156	chr1	169118549	rs754551	6.44878317609172e-05	0.00437264349528596
ENSG00000143502	chr1	223380708	rs1630059	0.00079103828263071	0.0301815442498264
ENSG00000143753	chr1	224862232	rs2800234	0.000178320857269638	0.0100759775826739
ENSG00000143771	chr1	225314261	rs7552287	3.10610366901295e-12	1.60247939723946e-09
ENSG00000143924	chr2	42631616	rs2374435	9.33533475357278e-06	0.000923109018215788
ENSG00000144115	chr2	88137649	rs7420937	0.000402217279796738	0.0179425197070229
ENSG00000144118	chr2	120285614	rs4849848	0.000141327849230252	0.00834326496998092
ENSG00000144199	chr2	96934341	rs75297860	0.000247550534315428	0.0127714549573342
ENSG00000144320	chr2	176559733	rs895838	0.000123382976874678	0.00739425456361077
ENSG00000144369	chr2	186663908	rs3816386	5.34561050364533e-18	7.92887677953194e-15
ENSG00000144401	chr2	207469992	NA	1.14233328031314e-05	0.00107416317089822
ENSG00000144452	chr2	215036415	NA	4.55618992585933e-10	1.47902063858966e-07
ENSG00000144559	chr3	11782845	rs2133060	1.42507537329535e-12	7.68633835432848e-10
ENSG00000144741	chr3	66249519	rs1678105	0.000688100836977698	0.0272166817719246
ENSG00000144791	chr3	45631598	rs3774670	3.24717560776637e-05	0.00245420291476151
ENSG00000145022	chr3	49199006	rs6808036	2.50325893471201e-05	0.00198024470128618
ENSG00000145431	chr4	156642756	rs17035016	8.93708062682153e-05	0.00573229182258726
ENSG00000145476	chr4	186081871	rs3775292	4.01092347088762e-07	5.80409974457957e-05
ENSG00000145545	chr5	6353702	rs10040610	9.93075566988007e-18	1.30931496420885e-14
ENSG00000145882	chr5	149346583	rs6887230	2.65266028127495e-07	4.03544447405239e-05
ENSG00000146707	chr7	76514308	rs35613536	0.0014254853044711	0.0467259906708677
ENSG00000147324	chr8	8913892	rs373204	0.000656179715654462	0.0261282835770331
ENSG00000147439	chr8	22594175	rs3064	4.33919844125979e-09	1.07268601466643e-06
ENSG00000147601	chr8	72542629	rs16938235	7.04162932356146e-06	0.000712244629172898
ENSG00000148225	chr9	113219491	rs3810915	0.000102654214520314	0.0063113725880728
ENSG00000148411	chr9	135972342	rs55714386	3.61044617837018e-05	0.00267759714703379
ENSG00000150457	chr13	20897916	rs7321635	0.000300932343127792	0.0145157039981886
ENSG00000150756	chr5	10226366	rs1045392	3.49218343456384e-07	5.11583316475736e-05
ENSG00000150907	chr13	40345788	rs7336157	0.000294175521224316	0.0144395851659376
ENSG00000151135	chr12	106940484	rs10861681	7.08283046034063e-06	0.000712244629172898
ENSG00000151338	chr14	38194769	rs2812092	4.69351093217934e-05	0.00335501209164096
ENSG00000151353	chr2	1662942	rs6750337	1.85126674217572e-05	0.0015803691483926
ENSG00000152348	chr5	82276027	rs226201	0.000343363808095224	0.0160407675073147
ENSG00000152518	chr2	42867220	rs13429766	5.99039458175581e-09	1.42164044214229e-06
ENSG00000154118	chr16	86893439	rs11117228	4.91380807564456e-06	0.000520600416299985
ENSG00000154229	chr17	66207607	rs2010251	1.26640112050846e-06	0.00016696795217726
ENSG00000154328	chr8	11755189	rs804280	0.000217605227721879	0.0115150275924945
ENSG00000154803	chr17	17248624	rs1736202	3.20925962973952e-07	4.76013434581114e-05
ENSG00000155256	chr10	97740065	rs10786370	1.65936097491759e-05	0.00145851683913867
ENSG00000156171	chr1	111080935	rs10857855	5.57476124697957e-16	5.08847053512766e-13
ENSG00000156482	chr8	97092861	rs2513355	0.000967963243755619	0.0349114038006206
ENSG00000157181	chr1	187003803	rs10752991	0.00127267090321879	0.0427804899081986
ENSG00000157734	chr15	64056659	rs191368	4.29125027729637e-12	2.03679903161595e-09
ENSG00000157954	chr7	5212643	rs4720530	5.26738118923195e-06	0.000549514273722447
ENSG00000158373	chr6	26200290	rs1341758	7.41142592762364e-06	0.000739025042497329
ENSG00000158555	chr11	76267446	rs655877	4.97547827922355e-05	0.00349343344741223
ENSG00000159110	chr21	33245980	rs2284550	1.29103977905254e-07	2.12770528031076e-05
ENSG00000159314	chr17	45099436	rs2239923	0.000177819103692719	0.0100759775826739
ENSG00000159592	chr1	45274797	rs1938297	2.79088530873415e-08	5.91368662025704e-06
ENSG00000160193	chr21	41947996	rs4920032	2.5756881814092e-06	0.00029672928117089
ENSG00000162714	chr1	247323119	rs6692645	0.000528420863240629	0.0222349005787706
ENSG00000162734	chr1	160016549	rs6692354	3.3219879327848e-05	0.00249485498800154
ENSG00000162885	chr1	235491538	rs291400	2.0507841123785e-05	0.00171370452658333
ENSG00000163214	chr2	39676323	rs2716687	0.000506653709560908	0.0215482183428306
ENSG00000163682	chr4	39452110	rs2608828	1.76782190311719e-32	1.04884873511943e-28
ENSG00000163947	chr3	56560707	rs9822876	2.173361691898e-06	0.000255337721149126
ENSG00000164022	chr4	107067246	rs62312081	1.64773440617871e-06	0.000205810699618069
ENSG00000164045	chr3	47470208	rs17784714	0.00114027195882492	0.039332753091327
ENSG00000164048	chr3	48333944	rs11713476	3.12113593096806e-06	0.000346125223895953
ENSG00000164081	chr3	51145888	rs4927967	6.92561595231518e-05	0.00464922037920445
ENSG00000164323	chr4	185202577	rs3108296	9.85061290581424e-07	0.000134462144888709
ENSG00000164535	chr7	7157247	rs11773545	0.000868055442907076	0.0325960312833397
ENSG00000164588	chr5	45020429	rs6894974	9.44060047693746e-05	0.00593155369173239
ENSG00000165609	chr10	11791686	rs11257328	0.000237731807895106	0.0123206139461864
ENSG00000166091	chr14	23380274	rs77265383	0.000811423915141053	0.0308601159521273
ENSG00000166228	chr10	70760498	rs61736607	3.90588909146695e-05	0.00287871304095322
ENSG00000166341	chr11	6172278	rs10769670	0.000937480975679988	0.0341553268067466
ENSG00000166349	chr11	35876988	rs2956328	0.000986574136042028	0.0352805233182678
ENSG00000166411	chr15	78249693	rs72734689	0.000486467665326232	0.0209921436786358
ENSG00000166483	chr11	9642220	rs11042458	0.000355402934982449	0.0164093822042869
ENSG00000166847	chr16	24302075	rs13337712	9.4920609586736e-05	0.00593155369173239
ENSG00000167515	chr16	89772277	rs7190403	0.000120858598009646	0.00727973666996175
ENSG00000167671	chr19	4385662	rs62129349	2.28693184417563e-07	3.57062279776158e-05
ENSG00000167862	chr17	75007100	rs902723	0.000389955318432532	0.0175273098807592
ENSG00000167965	chr16	2220112	rs1640778	0.000754023620260264	0.029239360385648
ENSG00000168077	chr8	28154275	rs12548074	0.00105214719744201	0.0371570793001397
ENSG00000169220	chr5	177357511	rs4075958	4.78957595349589e-12	2.18588877939162e-09
ENSG00000169436	chr8	139339806	rs13252823	0.000722795562645705	0.0283059146744354
ENSG00000169519	chr11	28019422	rs6484347	4.82784364910189e-08	9.09320519686397e-06
ENSG00000169592	chr16	30023148	rs4788212	0.000417258507718355	0.0185437807212959
ENSG00000169599	chr2	69298791	rs7424376	0.00147838225017498	0.0475406064514262
ENSG00000169635	chr22	22006252	rs61139	0.000631589367198232	0.025491633018079
ENSG00000170222	chr17	11362928	rs7222381	0.000611776203303584	0.0250321945806908
ENSG00000170242	chr11	11716962	rs113141132	0.000418931950948985	0.0185486810819427
ENSG00000170291	chr17	7280043	rs2654185	6.93516530045346e-23	1.64585342910362e-19
ENSG00000170473	chr12	56462834	rs12313841	6.22310639708701e-05	0.00424387244297899
ENSG00000170776	chr15	85546059	rs28515484	7.23031624771167e-07	0.000100935214818055
ENSG00000171160	chr10	98458051	rs4917833	7.37221219985726e-05	0.00488707653427409
ENSG00000171469	chr19	9721089	rs78929212	1.13011165000379e-06	0.000150673088078034
ENSG00000171497	chr4	159563224	rs979909	0.000298831931202656	0.0145157039981886
ENSG00000171724	chr16	78570523	rs62034033	2.85673887097089e-06	0.000325942917720583
ENSG00000174405	chr13	108191138	rs4144383	1.28244359183344e-12	7.60873783034783e-10
ENSG00000175084	chr2	219399690	NA	0.000845015278699846	0.0318315914192139
ENSG00000175348	chr11	8919156	rs3763914	1.1451752935646e-10	4.24645313544924e-08
ENSG00000175606	chr8	73981790	rs1053054	0.000987117288190199	0.0352805233182678
ENSG00000175782	chr12	67917955	rs75987135	4.65085788582563e-05	0.00334467149534588
ENSG00000176170	chr17	75459847	rs6501805	2.47026264680463e-05	0.00196725748771703
ENSG00000176208	chr17	30923835	rs138086307	4.66540207663873e-09	1.1297890008448e-06
ENSG00000176531	chr19	43605704	rs304720	0.00123335477400828	0.0419221106257804
ENSG00000176731	chr8	85076551	rs36158812	9.85859312769062e-07	0.000134462144888709
ENSG00000176903	chr14	74477187	rs79621266	0.000775373691253549	0.0297753534641249
ENSG00000177311	chr3	141862272	rs113059506	0.000818859620460861	0.0310434129597079
ENSG00000177427	chr17	17470904	rs1242491	0.00131844608230222	0.0435946408936249
ENSG00000177606	chr1	57928473	rs72920647	0.000444678402866179	0.0194706787026202
ENSG00000177663	chr22	17110254	rs3179921	7.02016837491506e-10	2.13593122914723e-07
ENSG00000177868	chr1	42636440	rs12129168	4.90725272885426e-10	1.5323542336996e-07
ENSG00000177990	chr12	63390503	rs786859	0.000151465205256392	0.00885362623434654
ENSG00000178028	chr1	44220650	rs12419	7.66756752826737e-09	1.78398737824354e-06
ENSG00000178078	chr19	4139852	rs164632	3.12808752129543e-05	0.00239470235662526
ENSG00000178381	chr7	1158358	rs12702435	3.21966169281627e-08	6.58698373223412e-06
ENSG00000178567	chr3	36784042	rs1472863	0.00115100756326883	0.0395023936660125
ENSG00000179163	chr1	23796496	NA	2.56081076857909e-13	1.6881433655533e-10
ENSG00000179630	chr13	43839387	rs7320988	1.55381634058733e-06	0.000198253598896874
ENSG00000180104	chr5	1470994	rs27054	0.000233955769487659	0.0122295998270509
ENSG00000180155	chr8	143051052	rs7015223	5.01832755208132e-05	0.00350279263135276
ENSG00000180287	chr1	241847325	rs10802996	9.51138848126452e-10	2.68719370758773e-07
ENSG00000180376	chr3	56708272	rs4407379	3.61210327642451e-10	1.22460621365866e-07
ENSG00000180447	chr9	86146372	rs7025433	0.000153713927355043	0.00894102677448503
ENSG00000180628	chr10	90712753	rs12259754	0.00113207254034658	0.0392782829349487
ENSG00000181396	chr17	82417023	rs6502108	2.78791855958567e-09	7.35143147289858e-07
ENSG00000182307	chr8	144970446	rs2975282	0.000907201556970595	0.0335353697040906
ENSG00000182511	chr15	90602728	rs4641716	2.21761630838585e-05	0.0018023448709114
ENSG00000183340	chr11	95565045	rs11021218	0.000722606125311244	0.0283059146744354
ENSG00000183401	chr19	12306693	rs11667652	0.000716734317643299	0.0282550478842372
ENSG00000183605	chr10	119149801	rs12412962	0.00153737480173788	0.0487767096187745
ENSG00000183723	chr16	65906668	rs11860033	0.00088948965597135	0.033156386511891
ENSG00000184117	chr22	29509388	rs2283860	2.16045468351331e-05	0.00178027467184507
ENSG00000184227	chr14	73468175	rs7158218	3.47116227414171e-18	5.88411593499507e-15
ENSG00000184402	chr20	62683071	rs6089848	1.09656411545377e-05	0.00104094638351796
ENSG00000184678	chr1	150608105	rs12727474	0.000401594691774765	0.0179425197070229
ENSG00000184900	chr21	45629271	rs8128681	2.36869266625035e-05	0.00190808894380432
ENSG00000184967	chr12	131237976	rs10848321	0.000566274799623946	0.0234126019942082
ENSG00000185127	chr6	169670627	rs4236176	4.3396253679501e-05	0.00315914077399361
ENSG00000185475	chr11	62804961	rs3763851	0.000773723264263684	0.0297753534641249
ENSG00000185875	chr10	25885219	rs78951996	0.000524900357857926	0.0221653652894739
ENSG00000185909	chr3	48354819	rs11708617	0.00158406651224493	0.0499907798784532
ENSG00000186230	chr19	57358779	rs7250521	5.87736647705568e-11	2.32469435389142e-08
ENSG00000186318	chr11	117532520	rs3741280	4.48516468640289e-05	0.00324518074200345
ENSG00000186469	chr14	52036827	rs2516592	0.000263551367825855	0.0134797436664724
ENSG00000188086	chr3	46924018	rs115271190	0.000118536945640651	0.00717632345393861
ENSG00000188130	chr22	50249919	rs1555048	3.50119708492452e-10	1.22191778263866e-07
ENSG00000188677	chr22	43545571	rs8136307	0.0010039861563958	0.0356685620712351
ENSG00000188690	chr10	125794195	rs41315014	3.64252680613164e-11	1.49042148557097e-08
ENSG00000189190	chr19	52781467	rs4802995	6.93504135445127e-05	0.00464922037920445
ENSG00000196365	chr19	5606248	rs806704	0.000887351148690489	0.033156386511891
ENSG00000196655	chr11	119021567	rs4938621	4.1984218762572e-26	1.2454618495917e-22
ENSG00000196659	chr2	178402072	rs115142950	3.00650610803638e-05	0.00231657152454284
ENSG00000197345	chr11	68863406	rs596874	1.19053206466668e-22	2.35447557988913e-19
ENSG00000197386	chr4	2125381	NA	0.000155412873560655	0.00899575198863771
ENSG00000197555	chr14	71252231	rs61989244	4.03777722739225e-09	1.01940988468588e-06
ENSG00000197594	chr6	131819063	rs9398995	0.000278930691253576	0.0139066873210712
ENSG00000197712	chr4	38589551	rs12651223	0.000337441041754019	0.0158891881010047
ENSG00000197928	chr19	52314952	rs62110451	0.00117846727623464	0.0401830249994261
ENSG00000198130	chr2	190312279	rs291447	4.3362887377494e-08	8.72108511222617e-06
ENSG00000198176	chr13	112847279	rs6577117	4.74656000947039e-05	0.00337261563307639
ENSG00000198231	chr17	63718946	rs4968661	0.000274813842554076	0.0138175468463842
ENSG00000198677	chr5	95437880	NA	4.68449357801497e-08	8.9655162575364e-06
ENSG00000198796	chr18	59003988	NA	0.000938364785015962	0.0341553268067466
ENSG00000198805	chr14	21456048	rs73581403	5.32564819468072e-06	0.000549514273722447
ENSG00000198836	chr3	193676959	rs188708922	5.30961934773509e-08	9.59798357561711e-06
ENSG00000198890	chr1	107030375	rs3108680	8.25507999602681e-15	6.53031861552361e-12
ENSG00000198912	chr1	3799367	rs9424286	7.57646743535764e-08	1.32523896540971e-05
ENSG00000203666	chr1	245033022	rs7524684	1.59024404914241e-09	4.28859906525541e-07
ENSG00000204228	chr6	33663240	rs1536041	0.000179975802290614	0.0100866757617275
ENSG00000204514	chr19	57850181	rs58754895	4.84333872925295e-05	0.00342089627150687
ENSG00000204516	chr6	31377707	rs77468121	5.31838717736355e-06	0.000549514273722447
ENSG00000204536	chr6	31138866	rs1265095	4.61181220527704e-10	1.47902063858966e-07
ENSG00000204632	chr6	29830972	rs1063320	0.000320171934790215	0.0153812152964401
ENSG00000204947	chr7	148990953	rs7786934	9.76606208364943e-05	0.00603562982732209
ENSG00000205189	chr8	80334424	rs7822328	0.00158287552444419	0.0499907798784532
ENSG00000205352	chr12	53383387	rs3741651	1.50342238208128e-05	0.00135148560498306
ENSG00000205403	chr4	108824423	NA	0.00131893444132912	0.0435946408936249
ENSG00000206053	chr16	2316539	rs9923983	0.00093161069708805	0.0341553268067466
ENSG00000206503	chr6	29831017	rs9380142	0.000112049313674381	0.00682378087363344
ENSG00000213462	chr7	64865456	rs7784902	7.35857823407613e-10	2.18292223313868e-07
ENSG00000213523	chr5	140350859	rs1862176	1.37748170268739e-05	0.00124772502931974
ENSG00000214087	chr17	81564862	rs9912074	2.01928426618427e-05	0.00170682716633503
ENSG00000215218	chr5	6353702	rs10040610	0.000198507882969084	0.0109557885549356
ENSG00000215712	chr6	157292745	rs3199374	6.42654951328714e-07	9.07826625293633e-05
ENSG00000223496	chr16	70289223	rs34087264	0.000339067154535157	0.0159026516036133
ENSG00000228716	chr5	80652243	rs861373	0.000185702437662657	0.0102969398378743
ENSG00000232112	chr3	48372725	rs9815103	2.28051489385624e-07	3.57062279776158e-05
ENSG00000234745	chr6	31511349	rs2246626	0.0004865025713488	0.0209921436786358
ENSG00000243646	chr21	33228203	rs12627039	4.40632609304368e-06	0.000471040229009516
ENSG00000266472	chr1	150318594	rs4333886	0.00125875880865216	0.0424330455212116
ENSG00000272398	chr6	107163331	rs6938393	0.000213314277027538	0.0114368102792501
ENSG00000273604	chr17	39038828	rs6503743	8.5732698675776e-05	0.00558958353014702
ENSG00000277586	chr8	24405832	rs1056222	0.000622306998282848	0.0252886809644667
