# Supplementary material for: Determining the genetic basis of anthracycline-cardiotoxicity by molecular response QTL mapping in induced cardiomyocytes
Source: eLife. 2018 May 8;7:e33480. doi: 10.7554/eLife.33480 (PMC6010343; doi:10.7554/eLife.33480)
Supplement: Supplementary file 6. — Columns are as for Supplementary file 4 [file elife-33480-supp6.gz › elife-33480-supp6]

gene	chr	pos	p	q
ENSG00000066827	chr8	133630229	1.4415e-33	1.7328e-29
ENSG00000163682	chr4	39452110	1.7678e-32	1.0625e-28
ENSG00000063660	chr2	241210462	1.3038e-29	5.2243e-26
ENSG00000137806	chr15	41296599	3.7864e-27	1.1379e-23
ENSG00000196655	chr11	119021567	2.7006e-26	6.4928e-23
ENSG00000134247	chr1	117140638	1.1251e-23	2.2542e-20
ENSG00000170291	chr17	7280043	6.9352e-23	1.1910e-19
ENSG00000197345	chr11	68863406	1.1905e-22	1.7889e-19
ENSG00000134871	chr13	109698002	2.5304e-20	3.3798e-17
ENSG00000150093	chr10	32166302	1.9970e-19	2.4005e-16
ENSG00000184227	chr14	73468175	3.4712e-18	3.7933e-15
ENSG00000144369	chr2	186663908	5.3456e-18	5.3550e-15
ENSG00000138131	chr10	98103470	5.9560e-18	5.5075e-15
ENSG00000122012	chr5	75829020	2.8117e-17	2.4142e-14
ENSG00000145545	chr5	6353702	3.9113e-17	3.1345e-14
ENSG00000130312	chr19	17315692	7.7360e-17	5.4703e-14
ENSG00000136718	chr2	130317520	7.3684e-17	5.4703e-14
ENSG00000106733	chr9	75092779	3.0014e-16	2.0045e-13
ENSG00000156171	chr1	111080935	5.5748e-16	3.5271e-13
ENSG00000109971	chr11	123839040	1.9874e-15	1.1945e-12
ENSG00000135862	chr1	183849121	4.3643e-15	2.4982e-12
ENSG00000141161	chr17	35199091	5.1128e-15	2.7937e-12
ENSG00000104341	chr8	97591155	7.4410e-15	3.8890e-12
ENSG00000198890	chr1	107030375	8.2551e-15	4.1348e-12
ENSG00000082641	chr17	48065680	1.4786e-14	7.1095e-12
ENSG00000196611	chr11	103426936	9.7093e-14	4.4891e-11
ENSG00000100376	chr22	45309360	2.9934e-13	1.3328e-10
ENSG00000084207	chr11	68245446	6.9737e-13	2.9940e-10
ENSG00000113971	chr3	132714013	1.3488e-12	5.2755e-10
ENSG00000129925	chr16	369092	1.3791e-12	5.2755e-10
ENSG00000131711	chr5	72221670	1.4482e-12	5.2755e-10
ENSG00000144559	chr3	11782845	1.4251e-12	5.2755e-10
ENSG00000174405	chr13	108191138	1.2824e-12	5.2755e-10
ENSG00000188690	chr10	125794195	2.4176e-12	8.5476e-10
ENSG00000100243	chr22	41629393	2.7618e-12	9.4856e-10
ENSG00000143771	chr1	225314261	3.1061e-12	1.0372e-09
ENSG00000084754	chr2	27166792	3.2187e-12	1.0457e-09
ENSG00000157734	chr15	64056659	4.2913e-12	1.3227e-09
ENSG00000179163	chr1	23796496	4.2262e-12	1.3227e-09
ENSG00000169220	chr5	177357511	4.7896e-12	1.4043e-09
ENSG00000204580	chr6	31328903	4.7286e-12	1.4043e-09
ENSG00000100997	chr20	25054674	5.3345e-12	1.5268e-09
ENSG00000198729	chr6	150210728	1.0933e-11	3.0564e-09
ENSG00000178381	chr7	1158358	2.3413e-11	6.3964e-09
ENSG00000136819	chr9	129787214	2.7566e-11	7.3637e-09
ENSG00000023228	chr2	205523361	2.9527e-11	7.7161e-09
ENSG00000186230	chr19	57358779	5.8774e-11	1.5032e-08
ENSG00000168542	chr2	188784867	6.2747e-11	1.5714e-08
ENSG00000142192	chr21	26552659	9.8232e-11	2.4099e-08
ENSG00000158828	chr1	19987378	2.3791e-10	5.7197e-08
ENSG00000066230	chr5	455581	3.1463e-10	7.4161e-08
ENSG00000100994	chr20	25050381	3.2801e-10	7.5827e-08
ENSG00000188130	chr22	50249919	3.5012e-10	7.9411e-08
ENSG00000180376	chr3	56708272	3.6121e-10	8.0409e-08
ENSG00000177663	chr22	17110254	3.8123e-10	8.3323e-08
ENSG00000144452	chr2	215036415	4.5562e-10	9.7261e-08
ENSG00000204536	chr6	31138866	4.6118e-10	9.7261e-08
ENSG00000177868	chr1	42636440	4.9073e-10	1.0171e-07
ENSG00000123415	chr12	54142750	7.9472e-10	1.6192e-07
ENSG00000180287	chr1	241847325	9.5114e-10	1.9056e-07
ENSG00000034510	chr2	84293975	1.4172e-09	2.7929e-07
ENSG00000203666	chr1	245033022	1.5902e-09	3.0833e-07
ENSG00000004534	chr3	50075601	2.9458e-09	5.6209e-07
ENSG00000197555	chr14	71252231	4.0378e-09	7.5841e-07
ENSG00000147439	chr8	22594175	4.3392e-09	8.0248e-07
ENSG00000164733	chr8	11842123	4.7176e-09	8.3398e-07
ENSG00000166165	chr14	104444227	4.5825e-09	8.3398e-07
ENSG00000176208	chr17	30923835	4.6654e-09	8.3398e-07
ENSG00000154814	chr3	17343138	5.1378e-09	8.9510e-07
ENSG00000078114	chr10	20717817	5.6349e-09	9.5404e-07
ENSG00000089486	chr16	4390425	5.5958e-09	9.5404e-07
ENSG00000116962	chr1	235158962	5.9335e-09	9.9065e-07
ENSG00000186854	chr2	84293975	6.6872e-09	1.1012e-06
ENSG00000178028	chr1	44220650	7.6676e-09	1.2456e-06
ENSG00000072954	chr19	16640429	8.3074e-09	1.3315e-06
ENSG00000152518	chr2	42867220	9.2222e-09	1.4587e-06
ENSG00000131378	chr3	17343138	9.8294e-09	1.5345e-06
ENSG00000086102	chr9	33253607	1.0616e-08	1.6361e-06
ENSG00000140598	chr15	82230475	1.0985e-08	1.6716e-06
ENSG00000004478	chr12	1848132	1.1624e-08	1.7467e-06
ENSG00000010219	chr12	4607406	1.2170e-08	1.8061e-06
ENSG00000175348	chr11	8919156	1.9388e-08	2.8422e-06
ENSG00000198796	chr18	58009456	2.3573e-08	3.4141e-06
ENSG00000145882	chr5	149346583	2.6086e-08	3.7331e-06
ENSG00000100979	chr20	46689403	3.0316e-08	4.2874e-06
ENSG00000198130	chr2	190312279	3.2202e-08	4.5011e-06
ENSG00000180901	chr17	74790472	3.3791e-08	4.6690e-06
ENSG00000105698	chr19	35317023	4.3508e-08	5.9433e-06
ENSG00000060749	chr11	32890191	4.5264e-08	6.0458e-06
ENSG00000137968	chr1	75373613	4.5029e-08	6.0458e-06
ENSG00000169519	chr11	28019422	4.8278e-08	6.3775e-06
ENSG00000159592	chr1	45274797	4.8906e-08	6.3902e-06
ENSG00000170558	chr18	27261806	5.0565e-08	6.5360e-06
ENSG00000113595	chr5	65511815	5.3385e-08	6.7552e-06
ENSG00000120253	chr6	149596392	5.3112e-08	6.7552e-06
ENSG00000084444	chr12	13184024	7.5945e-08	9.4117e-06
ENSG00000198912	chr1	3799367	7.5765e-08	9.4117e-06
ENSG00000134809	chr11	57553849	9.3031e-08	1.1411e-05
ENSG00000100294	chr22	43124257	9.8901e-08	1.2009e-05
ENSG00000125124	chr16	56367064	1.0699e-07	1.2861e-05
ENSG00000159110	chr21	33245980	1.2910e-07	1.5215e-05
ENSG00000244038	chr1	21568455	1.2889e-07	1.5215e-05
ENSG00000120708	chr5	136099739	1.4546e-07	1.6977e-05
ENSG00000135338	chr6	79694264	1.6717e-07	1.9139e-05
ENSG00000198677	chr5	95437880	1.6708e-07	1.9139e-05
ENSG00000204520	chr6	31386405	1.7160e-07	1.9460e-05
ENSG00000164889	chr7	151886375	1.9523e-07	2.1934e-05
ENSG00000175606	chr8	74007094	2.0433e-07	2.2743e-05
ENSG00000130203	chr19	45359436	2.2275e-07	2.4565e-05
ENSG00000232112	chr3	48372725	2.2805e-07	2.4922e-05
ENSG00000101577	chr18	1973670	2.4431e-07	2.6458e-05
ENSG00000103932	chr15	41503702	2.8027e-07	3.0081e-05
ENSG00000213462	chr7	64865456	3.1811e-07	3.3840e-05
ENSG00000154803	chr17	17248624	3.2093e-07	3.3841e-05
ENSG00000150756	chr5	10226366	3.4922e-07	3.6504e-05
ENSG00000145476	chr4	186081871	4.0109e-07	4.1565e-05
ENSG00000149257	chr11	74820131	4.0894e-07	4.2016e-05
ENSG00000041982	chr9	114251636	4.5017e-07	4.5860e-05
ENSG00000181396	chr17	82417023	4.5716e-07	4.6181e-05
ENSG00000215712	chr6	157292745	6.4265e-07	6.4378e-05
ENSG00000164323	chr4	185202577	9.8506e-07	9.7139e-05
ENSG00000176731	chr8	85076551	9.8586e-07	9.7139e-05
ENSG00000171469	chr19	9721089	1.1301e-06	1.0956e-04
ENSG00000234745	chr6	31511349	1.1241e-06	1.0956e-04
ENSG00000198836	chr3	193638981	1.1742e-06	1.1292e-04
ENSG00000154229	chr17	66207607	1.2664e-06	1.2082e-04
ENSG00000152256	chr2	171775105	1.2984e-06	1.2290e-04
ENSG00000103199	chr16	4625721	1.4511e-06	1.3628e-04
ENSG00000119718	chr14	75105562	1.5455e-06	1.4368e-04
ENSG00000179630	chr13	43839387	1.5538e-06	1.4368e-04
ENSG00000170776	chr15	85546059	1.6208e-06	1.4873e-04
ENSG00000164022	chr4	107067246	1.6477e-06	1.5006e-04
ENSG00000048471	chr16	13338476	1.7497e-06	1.5814e-04
ENSG00000133805	chr11	11106004	1.9083e-06	1.7119e-04
ENSG00000115761	chr2	10661294	1.9727e-06	1.7566e-04
ENSG00000011295	chr17	15973341	2.0016e-06	1.7692e-04
ENSG00000069974	chr15	55666219	2.0452e-06	1.7946e-04
ENSG00000132561	chr8	97832822	2.0922e-06	1.8225e-04
ENSG00000107959	chr10	3290902	2.1130e-06	1.8274e-04
ENSG00000163947	chr3	56560707	2.1734e-06	1.8661e-04
ENSG00000136098	chr13	52140701	2.2312e-06	1.9022e-04
ENSG00000160193	chr21	41947996	2.5757e-06	2.1804e-04
ENSG00000002549	chr4	17473589	3.0686e-06	2.5796e-04
ENSG00000164048	chr3	48333944	3.1211e-06	2.6055e-04
ENSG00000140521	chr15	89340289	3.6322e-06	3.0112e-04
ENSG00000132313	chr2	86050185	3.9809e-06	3.2777e-04
ENSG00000058063	chr3	182761162	4.0640e-06	3.3233e-04
ENSG00000243646	chr21	33228203	4.4063e-06	3.5789e-04
ENSG00000154118	chr16	86893439	4.9138e-06	3.9644e-04
ENSG00000133313	chr18	74601323	5.3009e-06	4.2061e-04
ENSG00000157954	chr7	5212643	5.2674e-06	4.2061e-04
ENSG00000204516	chr6	31377707	5.3184e-06	4.2061e-04
ENSG00000105379	chr19	50633552	5.6493e-06	4.4386e-04
ENSG00000138303	chr10	72098381	6.9879e-06	5.4546e-04
ENSG00000147601	chr8	72542629	7.0416e-06	5.4579e-04
ENSG00000151135	chr12	106940484	7.0828e-06	5.4579e-04
ENSG00000158373	chr6	26200290	7.4114e-06	5.6747e-04
ENSG00000176978	chr9	136135213	7.6941e-06	5.8538e-04
ENSG00000023516	chr13	42187263	8.0870e-06	6.1141e-04
ENSG00000120306	chr5	140202188	8.2008e-06	6.1614e-04
ENSG00000132205	chr18	3696369	9.1062e-06	6.7991e-04
ENSG00000143924	chr2	42631616	9.3353e-06	6.9272e-04
ENSG00000130177	chr13	114234363	9.5867e-06	7.0449e-04
ENSG00000131165	chr16	89654501	9.6112e-06	7.0449e-04
ENSG00000075131	chr15	66390613	1.0359e-05	7.5470e-04
ENSG00000171724	chr16	78570523	1.0684e-05	7.7367e-04
ENSG00000141458	chr18	23984242	1.0845e-05	7.8068e-04
ENSG00000184402	chr20	62683071	1.0966e-05	7.8463e-04
ENSG00000144401	chr2	207469992	1.1423e-05	8.1254e-04
ENSG00000123836	chr1	207019832	1.1497e-05	8.1295e-04
ENSG00000171867	chr20	3979483	1.1713e-05	8.2340e-04
ENSG00000142207	chr21	32397185	1.3236e-05	9.2503e-04
ENSG00000205352	chr12	53383387	1.5034e-05	1.0447e-03
ENSG00000021762	chr11	3698688	1.6196e-05	1.1189e-03
ENSG00000140470	chr15	100568082	1.6368e-05	1.1244e-03
ENSG00000151353	chr2	1662942	1.8513e-05	1.2644e-03
ENSG00000177469	chr17	41853069	1.8816e-05	1.2779e-03
ENSG00000167671	chr19	4385662	2.0017e-05	1.3518e-03
ENSG00000214087	chr17	81564862	2.0193e-05	1.3561e-03
ENSG00000162885	chr1	235491538	2.0508e-05	1.3696e-03
ENSG00000183648	chr14	91693812	2.1096e-05	1.4011e-03
ENSG00000066084	chr12	50198830	2.2175e-05	1.4567e-03
ENSG00000182511	chr15	90602728	2.2176e-05	1.4567e-03
ENSG00000109775	chr4	185400293	2.3799e-05	1.5548e-03
ENSG00000122034	chr13	28018990	2.4465e-05	1.5897e-03
ENSG00000093072	chr22	17806438	2.4970e-05	1.6092e-03
ENSG00000145022	chr3	49199006	2.5033e-05	1.6092e-03
ENSG00000060138	chr12	11294084	2.6226e-05	1.6769e-03
ENSG00000132842	chr5	78040752	2.6988e-05	1.7165e-03
ENSG00000137267	chr6	3076807	2.8166e-05	1.7820e-03
ENSG00000103044	chr16	68637476	2.8817e-05	1.8042e-03
ENSG00000108010	chr10	129888117	2.8730e-05	1.8042e-03
ENSG00000196659	chr2	178402072	3.0065e-05	1.8726e-03
ENSG00000178078	chr19	4139852	3.1281e-05	1.9383e-03
ENSG00000144791	chr3	45631598	3.2472e-05	2.0018e-03
ENSG00000162734	chr1	160016549	3.3220e-05	2.0374e-03
ENSG00000078674	chr8	17926694	3.5754e-05	2.1817e-03
ENSG00000141219	chr17	73180005	3.8961e-05	2.3654e-03
ENSG00000135018	chr9	83312794	4.0210e-05	2.4290e-03
ENSG00000213523	chr5	140349567	4.1607e-05	2.5008e-03
ENSG00000115884	chr2	20186372	4.2511e-05	2.5299e-03
ENSG00000136986	chr8	123882147	4.2513e-05	2.5299e-03
ENSG00000185127	chr6	169670627	4.3396e-05	2.5698e-03
ENSG00000258472	chr17	29013588	4.3880e-05	2.5857e-03
ENSG00000175782	chr12	67917955	4.6509e-05	2.7272e-03
ENSG00000151338	chr14	38194769	4.6935e-05	2.7389e-03
ENSG00000198176	chr13	112847279	4.7466e-05	2.7564e-03
ENSG00000204514	chr19	57850181	4.8433e-05	2.7991e-03
ENSG00000158555	chr11	76267446	4.9755e-05	2.8617e-03
ENSG00000180155	chr8	143051052	5.0183e-05	2.8726e-03
ENSG00000135074	chr5	156960425	5.3646e-05	3.0419e-03
ENSG00000142544	chr19	50292007	5.3415e-05	3.0419e-03
ENSG00000273003	chr11	65000328	5.6842e-05	3.2080e-03
ENSG00000119844	chr2	64353786	5.8947e-05	3.3112e-03
ENSG00000107789	chr10	88248290	6.1805e-05	3.4556e-03
ENSG00000170473	chr12	56462834	6.2231e-05	3.4633e-03
ENSG00000143156	chr1	169118549	6.4488e-05	3.5724e-03
ENSG00000164081	chr3	51145888	6.9256e-05	3.8067e-03
ENSG00000189190	chr19	52781467	6.9350e-05	3.8067e-03
ENSG00000138600	chr15	50058054	7.0928e-05	3.8756e-03
ENSG00000155256	chr10	97740065	7.1550e-05	3.8918e-03
ENSG00000171160	chr10	98458051	7.3722e-05	3.9920e-03
ENSG00000018510	chr2	177286741	7.4251e-05	4.0025e-03
ENSG00000137216	chr6	44033289	7.7889e-05	4.1799e-03
ENSG00000176170	chr17	75459847	8.2641e-05	4.4152e-03
ENSG00000273604	chr17	39038828	8.5733e-05	4.5601e-03
ENSG00000143369	chr1	150376722	8.7466e-05	4.6319e-03
ENSG00000028528	chr15	63743299	8.8403e-05	4.6406e-03
ENSG00000102743	chr13	40779161	8.8402e-05	4.6406e-03
ENSG00000145431	chr4	156642756	8.9371e-05	4.6570e-03
ENSG00000173221	chr5	95409181	8.9491e-05	4.6570e-03
ENSG00000100577	chr14	77326864	9.1461e-05	4.7390e-03
ENSG00000112584	chr6	170310752	9.1861e-05	4.7393e-03
ENSG00000115461	chr2	216183253	9.3147e-05	4.7851e-03
ENSG00000136295	chr7	3188656	9.3873e-05	4.8019e-03
ENSG00000164588	chr5	45020429	9.4406e-05	4.8087e-03
ENSG00000166847	chr16	24302075	9.4921e-05	4.8145e-03
ENSG00000103811	chr15	79356150	9.7642e-05	4.8916e-03
ENSG00000110435	chr11	34825678	9.7430e-05	4.8916e-03
ENSG00000204947	chr7	148990953	9.7661e-05	4.8916e-03
ENSG00000151465	chr10	12208862	9.8159e-05	4.8961e-03
ENSG00000148225	chr9	113219491	1.0265e-04	5.0992e-03
ENSG00000186318	chr11	117532520	1.0449e-04	5.1690e-03
ENSG00000172638	chr11	65007428	1.0870e-04	5.3551e-03
ENSG00000095002	chr2	47476151	1.1214e-04	5.4798e-03
ENSG00000206503	chr6	29831017	1.1205e-04	5.4798e-03
ENSG00000188086	chr3	46924018	1.1854e-04	5.7690e-03
ENSG00000059122	chr16	3084753	1.1995e-04	5.8140e-03
ENSG00000167515	chr16	89772277	1.2086e-04	5.8347e-03
ENSG00000198805	chr14	21456048	1.2704e-04	6.1088e-03
ENSG00000105705	chr19	19950316	1.3205e-04	6.3244e-03
ENSG00000185624	chr17	81980260	1.3887e-04	6.6246e-03
ENSG00000144118	chr2	120285614	1.4133e-04	6.7150e-03
ENSG00000105974	chr7	116470001	1.4984e-04	7.0913e-03
ENSG00000177990	chr12	63390503	1.5147e-04	7.1402e-03
ENSG00000144320	chr2	176559733	1.5235e-04	7.1540e-03
ENSG00000180447	chr9	86146372	1.5371e-04	7.1899e-03
ENSG00000048544	chr6	41853399	1.5683e-04	7.3068e-03
ENSG00000153012	chr4	24506455	1.5743e-04	7.3068e-03
ENSG00000052749	chr10	97355827	1.5813e-04	7.3112e-03
ENSG00000072756	chr3	3146678	1.6753e-04	7.7161e-03
ENSG00000116791	chr1	74738459	1.7308e-04	7.9412e-03
ENSG00000109610	chr4	25579308	1.7523e-04	8.0091e-03
ENSG00000159314	chr17	45099436	1.7782e-04	8.0968e-03
ENSG00000204228	chr6	33663240	1.7998e-04	8.1641e-03
ENSG00000031691	chr6	49377443	1.8274e-04	8.2584e-03
ENSG00000135506	chr12	57824144	1.8621e-04	8.3525e-03
ENSG00000228716	chr5	80652243	1.8570e-04	8.3525e-03
ENSG00000215218	chr5	6353702	1.9851e-04	8.8709e-03
ENSG00000008405	chr12	107313422	2.0013e-04	8.9104e-03
ENSG00000164543	chr7	43606674	2.0130e-04	8.9294e-03
ENSG00000112304	chr6	24720937	2.0243e-04	8.9465e-03
ENSG00000014164	chr8	143524975	2.0607e-04	9.0741e-03
ENSG00000052841	chr11	44371723	2.1170e-04	9.2876e-03
ENSG00000272398	chr6	107163331	2.1331e-04	9.3245e-03
ENSG00000110619	chr11	3015094	2.1622e-04	9.4174e-03
ENSG00000104497	chr8	81867801	2.1834e-04	9.4415e-03
ENSG00000154328	chr8	11755189	2.1761e-04	9.4415e-03
ENSG00000141646	chr18	51691887	2.1973e-04	9.4673e-03
ENSG00000180104	chr5	1470994	2.3396e-04	1.0044e-02
ENSG00000095261	chr9	120848010	2.3777e-04	1.0172e-02
ENSG00000257950	chr17	4482078	2.4144e-04	1.0292e-02
ENSG00000144199	chr2	96934341	2.4755e-04	1.0515e-02
ENSG00000036054	chr3	100210180	2.5776e-04	1.0910e-02
ENSG00000186469	chr14	52036827	2.6355e-04	1.1116e-02
ENSG00000162909	chr1	223763205	2.6490e-04	1.1134e-02
ENSG00000122477	chr1	100333488	2.6658e-04	1.1166e-02
ENSG00000134884	chr13	105722505	2.6984e-04	1.1263e-02
ENSG00000104946	chr19	49874886	2.7729e-04	1.1534e-02
ENSG00000197594	chr6	131819063	2.7893e-04	1.1562e-02
ENSG00000138759	chr4	79088830	2.8117e-04	1.1615e-02
ENSG00000134107	chr3	4348005	2.9449e-04	1.2082e-02
ENSG00000150907	chr13	40345788	2.9418e-04	1.2082e-02
ENSG00000042429	chr11	93744839	2.9582e-04	1.2095e-02
ENSG00000064666	chr19	1191289	2.9924e-04	1.2180e-02
ENSG00000127511	chr19	17072375	3.0079e-04	1.2180e-02
ENSG00000150457	chr13	20897916	3.0093e-04	1.2180e-02
ENSG00000204632	chr6	29830972	3.2017e-04	1.2915e-02
ENSG00000072571	chr5	163710037	3.2476e-04	1.3057e-02
ENSG00000112685	chr6	715196	3.2758e-04	1.3083e-02
ENSG00000133216	chr1	21777071	3.2682e-04	1.3083e-02
ENSG00000223496	chr16	70289223	3.3907e-04	1.3496e-02
ENSG00000117592	chr1	173301622	3.4391e-04	1.3612e-02
ENSG00000132688	chr1	157402845	3.4424e-04	1.3612e-02
ENSG00000099960	chr22	21634310	3.4955e-04	1.3687e-02
ENSG00000114423	chr3	105250958	3.4907e-04	1.3687e-02
ENSG00000197756	chr2	217198743	3.4831e-04	1.3687e-02
ENSG00000166483	chr11	9642220	3.5540e-04	1.3847e-02
ENSG00000214022	chr7	150374949	3.5593e-04	1.3847e-02
ENSG00000148411	chr9	135972342	3.6024e-04	1.3969e-02
ENSG00000103356	chr16	23647655	3.6920e-04	1.4225e-02
ENSG00000123485	chr2	232928393	3.6892e-04	1.4225e-02
ENSG00000079335	chr1	101296811	3.8070e-04	1.4575e-02
ENSG00000092445	chr15	42003121	3.7959e-04	1.4575e-02
ENSG00000167862	chr17	75007100	3.8996e-04	1.4881e-02
ENSG00000144115	chr2	88137649	4.0222e-04	1.5301e-02
ENSG00000120265	chr6	149634464	4.0733e-04	1.5446e-02
ENSG00000075624	chr7	5988071	4.1299e-04	1.5612e-02
ENSG00000169592	chr16	30023148	4.1726e-04	1.5724e-02
ENSG00000077238	chr16	27312083	4.1996e-04	1.5776e-02
ENSG00000119185	chr2	8824788	4.3513e-04	1.6244e-02
ENSG00000146963	chr7	139559698	4.3481e-04	1.6244e-02
ENSG00000103942	chr15	82194401	4.3927e-04	1.6348e-02
ENSG00000177606	chr1	57928473	4.4468e-04	1.6498e-02
ENSG00000143753	chr1	224862232	4.5774e-04	1.6931e-02
ENSG00000109762	chr4	184829686	4.6064e-04	1.6986e-02
ENSG00000070018	chr12	12117356	4.8531e-04	1.7806e-02
ENSG00000154277	chr4	42247759	4.8584e-04	1.7806e-02
ENSG00000105255	chr19	4755019	4.8977e-04	1.7895e-02
ENSG00000107651	chr10	119842465	4.9251e-04	1.7941e-02
ENSG00000113845	chr3	118769512	4.9846e-04	1.8103e-02
ENSG00000163214	chr2	39676323	5.0665e-04	1.8345e-02
ENSG00000185875	chr10	25885219	5.2490e-04	1.8948e-02
ENSG00000162714	chr1	247323119	5.2842e-04	1.9018e-02
ENSG00000068078	chr4	1169862	5.3590e-04	1.9173e-02
ENSG00000120709	chr5	138121729	5.3503e-04	1.9173e-02
ENSG00000076053	chr11	114254538	5.4414e-04	1.9352e-02
ENSG00000100596	chr14	78222447	5.4330e-04	1.9352e-02
ENSG00000204388	chr6	32644264	5.5953e-04	1.9841e-02
ENSG00000184967	chr12	131237976	5.6627e-04	2.0021e-02
ENSG00000184117	chr22	29509388	5.7611e-04	2.0309e-02
ENSG00000108828	chr17	43021069	5.8268e-04	2.0481e-02
ENSG00000115825	chr2	37309293	6.1078e-04	2.1378e-02
ENSG00000170222	chr17	11362928	6.1178e-04	2.1378e-02
ENSG00000001561	chr6	45650586	6.1479e-04	2.1422e-02
ENSG00000277586	chr8	24405832	6.2231e-04	2.1621e-02
ENSG00000136824	chr9	103960525	6.3160e-04	2.1817e-02
ENSG00000169635	chr22	22006252	6.3159e-04	2.1817e-02
ENSG00000139197	chr12	7182621	6.4295e-04	2.2146e-02
ENSG00000137501	chr11	86410895	6.4988e-04	2.2321e-02
ENSG00000147324	chr8	8913892	6.5618e-04	2.2473e-02
ENSG00000269955	chr7	139559698	6.5805e-04	2.2473e-02
ENSG00000233276	chr3	49347984	7.0578e-04	2.4035e-02
ENSG00000183401	chr19	12306693	7.1673e-04	2.4339e-02
ENSG00000169436	chr8	139339806	7.2280e-04	2.4407e-02
ENSG00000183340	chr11	95565045	7.2261e-04	2.4407e-02
ENSG00000167965	chr16	2220112	7.5402e-04	2.5390e-02
ENSG00000164292	chr5	95409181	7.5677e-04	2.5411e-02
ENSG00000176903	chr14	74477187	7.7537e-04	2.5891e-02
ENSG00000185475	chr11	62804961	7.7372e-04	2.5891e-02
ENSG00000132423	chr6	99390379	7.8903e-04	2.6268e-02
ENSG00000143502	chr1	223380708	7.9104e-04	2.6268e-02
ENSG00000166091	chr14	23380274	8.1142e-04	2.6871e-02
ENSG00000177311	chr3	141862272	8.1886e-04	2.7043e-02
ENSG00000068305	chr15	99799765	8.2434e-04	2.7149e-02
ENSG00000134369	chr1	201715284	8.2771e-04	2.7185e-02
ENSG00000018236	chr12	40682252	8.9416e-04	2.9050e-02
ENSG00000140265	chr15	43327875	8.9194e-04	2.9050e-02
ENSG00000183723	chr16	65906668	8.8949e-04	2.9050e-02
ENSG00000184678	chr1	150666427	8.8790e-04	2.9050e-02
ENSG00000107438	chr10	96148630	9.0814e-04	2.9346e-02
ENSG00000182307	chr8	144970446	9.0720e-04	2.9346e-02
ENSG00000008128	chr1	2523270	9.2651e-04	2.9780e-02
ENSG00000063854	chr16	1641280	9.2596e-04	2.9780e-02
ENSG00000206053	chr16	2316539	9.3161e-04	2.9864e-02
ENSG00000088833	chr20	1439691	9.4162e-04	2.9976e-02
ENSG00000131437	chr5	132677033	9.4260e-04	2.9976e-02
ENSG00000163902	chr3	129641464	9.3984e-04	2.9976e-02
ENSG00000109756	chr4	159695464	9.4600e-04	3.0005e-02
ENSG00000127220	chr19	17302351	9.5390e-04	3.0176e-02
ENSG00000166349	chr11	35876988	9.8657e-04	3.1128e-02
ENSG00000138439	chr2	203652079	9.9209e-04	3.1138e-02
ENSG00000152348	chr5	82276027	9.9066e-04	3.1138e-02
ENSG00000122965	chr12	113856214	9.9641e-04	3.1192e-02
ENSG00000188677	chr22	43545571	1.0040e-03	3.1348e-02
ENSG00000140650	chr16	8781688	1.0110e-03	3.1484e-02
ENSG00000139624	chr12	50113396	1.0513e-03	3.2598e-02
ENSG00000168077	chr8	28154275	1.0521e-03	3.2598e-02
ENSG00000120885	chr8	27762174	1.0580e-03	3.2694e-02
ENSG00000112796	chr6	45824176	1.0778e-03	3.3221e-02
ENSG00000008513	chr8	132523778	1.1170e-03	3.4342e-02
ENSG00000065970	chr12	7570221	1.1262e-03	3.4531e-02
ENSG00000077782	chr8	38375220	1.1289e-03	3.4531e-02
ENSG00000180628	chr10	90712753	1.1321e-03	3.4540e-02
ENSG00000121236	chr11	5293775	1.1369e-03	3.4599e-02
ENSG00000164045	chr3	47470208	1.1403e-03	3.4614e-02
ENSG00000066422	chr3	100993920	1.1518e-03	3.4790e-02
ENSG00000178567	chr3	36784042	1.1510e-03	3.4790e-02
ENSG00000111364	chr12	124175019	1.1555e-03	3.4812e-02
ENSG00000197928	chr19	52314952	1.1785e-03	3.5416e-02
ENSG00000176531	chr19	43605704	1.2334e-03	3.6973e-02
ENSG00000116731	chr1	13447235	1.2365e-03	3.6976e-02
ENSG00000157181	chr1	187003803	1.2727e-03	3.7962e-02
ENSG00000130803	chr19	8822385	1.2766e-03	3.7987e-02
ENSG00000047410	chr1	185443942	1.2953e-03	3.8446e-02
ENSG00000099817	chr19	1711560	1.3185e-03	3.8860e-02
ENSG00000177427	chr17	17470904	1.3184e-03	3.8860e-02
ENSG00000205403	chr4	108824423	1.3189e-03	3.8860e-02
ENSG00000136267	chr7	13662456	1.3354e-03	3.9250e-02
ENSG00000075407	chr10	38170065	1.3936e-03	4.0861e-02
ENSG00000128591	chr7	128818595	1.3980e-03	4.0888e-02
ENSG00000146707	chr7	76514308	1.4255e-03	4.1592e-02
ENSG00000107249	chr9	3040945	1.4423e-03	4.1981e-02
ENSG00000100263	chr22	29509288	1.4564e-03	4.1983e-02
ENSG00000121989	chr2	148752713	1.4471e-03	4.1983e-02
ENSG00000133460	chr22	24440056	1.4563e-03	4.1983e-02
ENSG00000135698	chr16	81476866	1.4544e-03	4.1983e-02
ENSG00000120675	chr13	43027398	1.4607e-03	4.1996e-02
ENSG00000131351	chr19	17677839	1.4638e-03	4.1996e-02
ENSG00000169599	chr2	69298791	1.4784e-03	4.2313e-02
ENSG00000078295	chr5	7883075	1.5253e-03	4.3451e-02
ENSG00000100154	chr22	27573964	1.5222e-03	4.3451e-02
ENSG00000183605	chr10	119149801	1.5374e-03	4.3690e-02
ENSG00000113068	chr5	140224934	1.5430e-03	4.3745e-02
ENSG00000185909	chr3	48354819	1.5841e-03	4.4694e-02
ENSG00000205189	chr8	80334424	1.5829e-03	4.4694e-02
ENSG00000266472	chr1	150318594	1.5876e-03	4.4694e-02
ENSG00000135655	chr12	62653898	1.5983e-03	4.4889e-02
ENSG00000140795	chr16	46476143	1.6034e-03	4.4929e-02
ENSG00000163170	chr2	73872435	1.6078e-03	4.4947e-02
ENSG00000124226	chr20	49952392	1.6340e-03	4.5573e-02
ENSG00000089351	chr19	35738053	1.6525e-03	4.5716e-02
ENSG00000121481	chr1	185469502	1.6543e-03	4.5716e-02
ENSG00000124766	chr6	22287931	1.6436e-03	4.5716e-02
ENSG00000196456	chr7	149452368	1.6510e-03	4.5716e-02
ENSG00000172409	chr11	57242238	1.6588e-03	4.5734e-02
ENSG00000158480	chr20	50876904	1.6755e-03	4.6089e-02
ENSG00000166228	chr10	70760498	1.7031e-03	4.6742e-02
ENSG00000184900	chr21	45629271	1.7152e-03	4.6966e-02
ENSG00000124523	chr6	12942834	1.7273e-03	4.7191e-02
ENSG00000153487	chr13	111120067	1.7620e-03	4.7973e-02
ENSG00000156876	chr1	99196784	1.7639e-03	4.7973e-02
ENSG00000134184	chr1	108823932	1.7682e-03	4.7982e-02
ENSG00000107566	chr10	99460316	1.8129e-03	4.9065e-02
ENSG00000198252	chr14	52694026	1.8163e-03	4.9065e-02
ENSG00000256525	chr17	63977670	1.8221e-03	4.9112e-02
ENSG00000077585	chr1	235565596	1.8402e-03	4.9487e-02
