# Supplementary material for: Determining the genetic basis of anthracycline-cardiotoxicity by molecular response QTL mapping in induced cardiomyocytes
Source: eLife. 2018 May 8;7:e33480. doi: 10.7554/eLife.33480 (PMC6010343; doi:10.7554/eLife.33480)
Supplement: Supplementary file 7. — p: p-value for Dirichlet-Multinomial GLM likelihood ratio test for differential splicing across doxorubicin concentrations. q: Benjamini-Hochberg adjusted p-value. [file elife-33480-supp7.gz › elife-33480-supp7]

cluster	p	p.adjust
chr1:clu_22795	5.0459e-08	2.0219e-07
chr1:clu_22796	1.1063e-02	2.0621e-02
chr1:clu_22802	3.7124e-01	4.4639e-01
chr1:clu_22803	7.3563e-02	1.1237e-01
chr1:clu_22804	8.8246e-14	5.9962e-13
chr1:clu_22808	5.8903e-03	1.1591e-02
chr1:clu_22809	2.2743e-46	1.0354e-44
chr1:clu_22811	8.2949e-03	1.5812e-02
chr1:clu_22812	4.3072e-01	5.0392e-01
chr1:clu_22813	9.1697e-01	9.3321e-01
chr1:clu_22814	4.0056e-01	4.7469e-01
chr1:clu_22815	2.2409e-01	2.9219e-01
chr1:clu_22816	3.0796e-01	3.8122e-01
chr1:clu_22820	2.8425e-01	3.5677e-01
chr1:clu_22821	8.3841e-02	1.2627e-01
chr1:clu_22822	1.6971e-01	2.3144e-01
chr1:clu_22823	6.6656e-39	2.0763e-37
chr1:clu_22824	3.9877e-12	2.3601e-11
chr1:clu_22825	1.4749e-08	6.2319e-08
chr1:clu_22830	4.2373e-02	6.9346e-02
chr1:clu_22831	5.4802e-03	1.0846e-02
chr1:clu_22832	3.1542e-01	3.8943e-01
chr1:clu_22833	2.4241e-02	4.1949e-02
chr1:clu_22835	2.2042e-01	2.8810e-01
chr1:clu_22837	1.6099e-06	5.4219e-06
chr1:clu_22839	1.9693e-06	6.5618e-06
chr1:clu_22841	1.2457e-06	4.2445e-06
chr1:clu_22842	7.2782e-04	1.6912e-03
chr1:clu_22843	2.0175e-05	5.8926e-05
chr1:clu_22844	2.8413e-03	5.9293e-03
chr1:clu_22845	2.4405e-02	4.2196e-02
chr1:clu_22846	1.8889e-01	2.5327e-01
chr1:clu_22847	7.7808e-07	2.7162e-06
chr1:clu_22848	9.7842e-13	6.1320e-12
chr1:clu_22849	4.2573e-119	3.1495e-116
chr1:clu_22850	1.1713e-14	8.5545e-14
chr1:clu_22851	7.6609e-01	8.0632e-01
chr1:clu_22852	3.4054e-03	7.0014e-03
chr1:clu_22853	3.3532e-02	5.6235e-02
chr1:clu_22855	3.9306e-01	4.6750e-01
chr1:clu_22857	1.1443e-02	2.1274e-02
chr1:clu_22859	1.8756e-04	4.7661e-04
chr1:clu_22860	2.7561e-03	5.7664e-03
chr1:clu_22861	1.0586e-02	1.9812e-02
chr1:clu_22862	9.8096e-17	8.3494e-16
chr1:clu_22863	9.3623e-09	4.0593e-08
chr1:clu_22864	2.0398e-05	5.9518e-05
chr1:clu_22865	1.2489e-04	3.2567e-04
chr1:clu_22866	8.9133e-06	2.7229e-05
chr1:clu_22868	3.1812e-02	5.3670e-02
chr1:clu_22869	2.8014e-17	2.4783e-16
chr1:clu_22870	1.3323e-47	6.5167e-46
chr1:clu_22872	1.9782e-01	2.6346e-01
chr1:clu_22873	6.0627e-11	3.2599e-10
chr1:clu_22874	2.3160e-13	1.5298e-12
chr1:clu_22875	4.3376e-02	7.0720e-02
chr1:clu_22876	4.4168e-01	5.1443e-01
chr1:clu_22877	1.8717e-16	1.5609e-15
chr1:clu_22878	6.3573e-09	2.8085e-08
chr1:clu_22879	4.2762e-01	5.0105e-01
chr1:clu_22880	7.4430e-03	1.4333e-02
chr1:clu_22883	5.4992e-13	3.5172e-12
chr1:clu_22885	1.6748e-07	6.3372e-07
chr1:clu_22886	8.1791e-03	1.5620e-02
chr1:clu_22887	5.8697e-05	1.6061e-04
chr1:clu_22888	3.0751e-06	9.9980e-06
chr1:clu_22889	7.0717e-01	7.5510e-01
chr1:clu_22890	2.0557e-18	1.9804e-17
chr1:clu_22891	7.8839e-20	8.4274e-19
chr1:clu_22894	3.0266e-10	1.5231e-09
chr1:clu_22895	5.8386e-01	6.4576e-01
chr1:clu_22896	5.6314e-47	2.6734e-45
chr1:clu_22897	7.6738e-15	5.6723e-14
chr1:clu_22899	4.4786e-01	5.2010e-01
chr1:clu_22904	7.2455e-31	1.5388e-29
chr1:clu_22905	1.4147e-03	3.1222e-03
chr1:clu_22906	1.2989e-01	1.8406e-01
chr1:clu_22907	1.7843e-01	2.4140e-01
chr1:clu_22908	9.9539e-10	4.7483e-09
chr1:clu_22909	1.9777e-05	5.7820e-05
chr1:clu_22910	5.6143e-01	6.2583e-01
chr1:clu_22911	2.6230e-02	4.5045e-02
chr1:clu_22918	1.8857e-03	4.0730e-03
chr1:clu_22919	3.9770e-01	4.7190e-01
chr1:clu_22920	3.0509e-01	3.7819e-01
chr1:clu_22921	1.3568e-02	2.4825e-02
chr1:clu_22922	2.4955e-08	1.0285e-07
chr1:clu_22923	1.2775e-01	1.8146e-01
chr1:clu_22924	2.1627e-01	2.8360e-01
chr1:clu_22925	9.2444e-01	9.3888e-01
chr1:clu_22927	6.2442e-09	2.7606e-08
chr1:clu_22929	6.3182e-01	6.8847e-01
chr1:clu_22932	1.3255e-02	2.4293e-02
chr1:clu_22933	1.6177e-01	2.2216e-01
chr1:clu_22934	1.5153e-02	2.7422e-02
chr1:clu_22935	1.8835e-05	5.5194e-05
chr1:clu_22943	5.6641e-43	2.2102e-41
chr1:clu_22944	4.2118e-13	2.7134e-12
chr1:clu_22945	4.7281e-02	7.6323e-02
chr1:clu_22946	3.2252e-01	3.9683e-01
chr1:clu_22947	2.1297e-01	2.8004e-01
chr1:clu_22948	2.5052e-05	7.2173e-05
chr1:clu_22949	9.4958e-05	2.5220e-04
chr1:clu_22950	3.1070e-04	7.6437e-04
chr1:clu_22951	7.2987e-01	7.7482e-01
chr1:clu_22952	2.6542e-07	9.8465e-07
chr1:clu_22953	2.4675e-01	3.1691e-01
chr1:clu_22955	5.7163e-01	6.3508e-01
chr1:clu_22956	6.0528e-17	5.2423e-16
chr1:clu_22962	2.2801e-02	3.9702e-02
chr1:clu_22963	1.9114e-01	2.5592e-01
chr1:clu_22964	1.7847e-01	2.4141e-01
chr1:clu_22965	1.5155e-08	6.3914e-08
chr1:clu_22968	5.0145e-06	1.5834e-05
chr1:clu_22973	7.7150e-04	1.7878e-03
chr1:clu_22974	2.1011e-05	6.1107e-05
chr1:clu_22975	3.7851e-08	1.5340e-07
chr1:clu_22976	1.9528e-01	2.6061e-01
chr1:clu_22977	1.0631e-05	3.2178e-05
chr1:clu_22979	1.7002e-26	2.7694e-25
chr1:clu_22983	5.6352e-02	8.8921e-02
chr1:clu_22984	2.7432e-02	4.6932e-02
chr1:clu_22985	1.0077e-03	2.2870e-03
chr1:clu_22986	1.0021e-15	7.9115e-15
chr1:clu_22987	3.2297e-01	3.9726e-01
chr1:clu_22988	3.6945e-02	6.1356e-02
chr1:clu_22989	4.2021e-06	1.3404e-05
chr1:clu_22990	5.5541e-47	2.6471e-45
chr1:clu_22991	3.0801e-01	3.8126e-01
chr1:clu_22992	4.0849e-09	1.8352e-08
chr1:clu_22993	6.1651e-01	6.7453e-01
chr1:clu_22994	5.3742e-01	6.0391e-01
chr1:clu_23000	3.3092e-08	1.3492e-07
chr1:clu_23001	2.4861e-03	5.2411e-03
chr1:clu_23008	4.8016e-01	5.5119e-01
chr1:clu_23009	3.3699e-04	8.2494e-04
chr1:clu_23010	6.7435e-03	1.3116e-02
chr1:clu_23011	4.5277e-10	2.2355e-09
chr1:clu_23012	5.9312e-06	1.8556e-05
chr1:clu_23013	2.8934e-01	3.6239e-01
chr1:clu_23015	4.1552e-08	1.6798e-07
chr1:clu_23016	2.5359e-04	6.3192e-04
chr1:clu_23017	1.3930e-37	4.0348e-36
chr1:clu_23018	4.0352e-37	1.1408e-35
chr1:clu_23019	1.6131e-04	4.1399e-04
chr1:clu_23020	2.4941e-06	8.2082e-06
chr1:clu_23021	3.5306e-04	8.6153e-04
chr1:clu_23022	2.6115e-07	9.6943e-07
chr1:clu_23023	2.0106e-08	8.3682e-08
chr1:clu_23025	5.8395e-02	9.1728e-02
chr1:clu_23027	9.2776e-03	1.7539e-02
chr1:clu_23028	2.6649e-01	3.3826e-01
chr1:clu_23029	1.2350e-14	8.9974e-14
chr1:clu_23031	1.9565e-06	6.5246e-06
chr1:clu_23032	1.7163e-19	1.7883e-18
chr1:clu_23033	9.8819e-04	2.2483e-03
chr1:clu_23034	3.4259e-06	1.1068e-05
chr1:clu_23036	3.3252e-02	5.5836e-02
chr1:clu_23037	1.4887e-06	5.0326e-06
chr1:clu_23038	4.4408e-01	5.1661e-01
chr1:clu_23039	4.9348e-01	5.6397e-01
chr1:clu_23040	4.2738e-07	1.5404e-06
chr1:clu_23043	3.3964e-02	5.6917e-02
chr1:clu_23045	2.0173e-03	4.3377e-03
chr1:clu_23046	4.0411e-27	6.8074e-26
chr1:clu_23047	1.3409e-04	3.4822e-04
chr1:clu_23049	3.9627e-01	4.7056e-01
chr1:clu_23050	3.8414e-01	4.5901e-01
chr1:clu_23051	7.1150e-08	2.7979e-07
chr1:clu_23052	3.6567e-17	3.2061e-16
chr1:clu_23053	6.4530e-30	1.2946e-28
chr1:clu_23056	1.7336e-01	2.3576e-01
chr1:clu_23057	4.1771e-01	4.9126e-01
chr1:clu_23058	1.4696e-26	2.4004e-25
chr1:clu_23059	3.4640e-10	1.7320e-09
chr1:clu_23060	5.0615e-02	8.1056e-02
chr1:clu_23061	6.1951e-01	6.7739e-01
chr1:clu_23067	6.3299e-03	1.2377e-02
chr1:clu_23070	2.8817e-10	1.4523e-09
chr1:clu_23071	1.8732e-04	4.7610e-04
chr1:clu_23072	4.0446e-01	4.7856e-01
chr1:clu_23073	2.8102e-06	9.1804e-06
chr1:clu_23074	2.6186e-01	3.3340e-01
chr1:clu_23075	7.3309e-01	7.7782e-01
chr1:clu_23076	9.8462e-01	9.8790e-01
chr1:clu_23077	3.6294e-01	4.3789e-01
chr1:clu_23078	6.4394e-01	6.9915e-01
chr1:clu_23079	3.5054e-14	2.4542e-13
chr1:clu_23080	8.8091e-02	1.3181e-01
chr1:clu_23081	3.4676e-01	4.2146e-01
chr1:clu_23084	3.3114e-02	5.5623e-02
chr1:clu_23085	8.4757e-36	2.2630e-34
chr1:clu_23087	7.8197e-01	8.1979e-01
chr1:clu_23089	3.4915e-25	5.2181e-24
chr1:clu_23093	8.3093e-08	3.2453e-07
chr1:clu_23094	1.4688e-01	2.0496e-01
chr1:clu_23095	4.2287e-01	4.9627e-01
chr1:clu_23097	1.3436e-03	2.9779e-03
chr1:clu_23101	1.8211e-16	1.5195e-15
chr1:clu_23102	5.4649e-01	6.1194e-01
chr1:clu_23103	6.3747e-17	5.5077e-16
chr1:clu_23104	3.0213e-09	1.3747e-08
chr1:clu_23105	2.3024e-01	2.9909e-01
chr1:clu_23106	1.0392e-04	2.7419e-04
chr1:clu_23111	5.6878e-01	6.3240e-01
chr1:clu_23112	3.3301e-01	4.0757e-01
chr1:clu_23113	5.9709e-04	1.4055e-03
chr1:clu_23114	5.5227e-01	6.1736e-01
chr1:clu_23115	6.2930e-05	1.7137e-04
chr1:clu_23118	7.8380e-07	2.7341e-06
chr1:clu_23119	1.0780e-02	2.0145e-02
chr1:clu_23120	2.4766e-04	6.1810e-04
chr1:clu_23121	1.5074e-09	7.0411e-09
chr1:clu_23127	2.9480e-31	6.3754e-30
chr1:clu_23129	1.2823e-16	1.0795e-15
chr1:clu_23130	3.7999e-01	4.5482e-01
chr1:clu_23131	6.4321e-05	1.7489e-04
chr1:clu_23147	4.0360e-01	4.7776e-01
chr1:clu_23148	6.8397e-01	7.3457e-01
chr1:clu_23149	5.3869e-03	1.0678e-02
chr1:clu_23150	1.9087e-05	5.5914e-05
chr1:clu_23151	4.2416e-01	4.9762e-01
chr1:clu_23152	2.9676e-01	3.6972e-01
chr1:clu_23153	4.2752e-03	8.6277e-03
chr1:clu_23154	6.1959e-01	6.7743e-01
chr1:clu_23155	1.7303e-01	2.3535e-01
chr1:clu_23156	7.6160e-01	8.0236e-01
chr1:clu_23157	1.6696e-04	4.2769e-04
chr1:clu_23158	3.3920e-01	4.1383e-01
chr1:clu_23159	5.4199e-04	1.2870e-03
chr1:clu_23160	6.1637e-04	1.4481e-03
chr1:clu_23161	1.8439e-24	2.6466e-23
chr1:clu_23162	6.7713e-02	1.0452e-01
chr1:clu_23164	2.3685e-10	1.2077e-09
chr1:clu_23165	1.1079e-02	2.0650e-02
chr1:clu_23166	7.0272e-04	1.6374e-03
chr1:clu_23168	6.1610e-01	6.7432e-01
chr1:clu_23169	1.8455e-01	2.4823e-01
chr1:clu_23170	3.2737e-01	4.0186e-01
chr1:clu_23171	9.3575e-03	1.7677e-02
chr1:clu_23172	6.7182e-02	1.0385e-01
chr1:clu_23173	7.6386e-12	4.4177e-11
chr1:clu_23174	1.1409e-02	2.1215e-02
chr1:clu_23175	5.3133e-09	2.3620e-08
chr1:clu_23176	9.7366e-04	2.2166e-03
chr1:clu_23177	5.7104e-02	8.9963e-02
chr1:clu_23178	3.4147e-01	4.1591e-01
chr1:clu_23179	1.4788e-01	2.0613e-01
chr1:clu_23180	8.1629e-01	8.4874e-01
chr1:clu_23181	8.1387e-01	8.4693e-01
chr1:clu_23182	9.8282e-01	9.8638e-01
chr1:clu_23183	4.1294e-01	4.8654e-01
chr1:clu_23184	1.5582e-09	7.2673e-09
chr1:clu_23185	6.4384e-26	1.0161e-24
chr1:clu_23186	9.7658e-01	9.8139e-01
chr1:clu_23187	2.7722e-01	3.4958e-01
chr1:clu_23188	3.1871e-02	5.3743e-02
chr1:clu_23189	1.4433e-01	2.0190e-01
chr1:clu_23190	9.9767e-02	1.4681e-01
chr1:clu_23191	6.9896e-01	7.4808e-01
chr1:clu_23192	8.8116e-01	9.0360e-01
chr1:clu_23193	1.3304e-14	9.6649e-14
chr1:clu_23194	1.2860e-03	2.8628e-03
chr1:clu_23195	4.0803e-05	1.1421e-04
chr1:clu_23196	1.4933e-04	3.8504e-04
chr1:clu_23197	5.9469e-02	9.3259e-02
chr1:clu_23198	5.9253e-02	9.2953e-02
chr1:clu_23199	9.0059e-27	1.4833e-25
chr1:clu_23201	4.4870e-03	9.0212e-03
chr1:clu_23206	1.3238e-05	3.9576e-05
chr1:clu_23208	1.2176e-23	1.6668e-22
chr1:clu_23209	1.3217e-04	3.4347e-04
chr1:clu_23213	8.4067e-07	2.9232e-06
chr1:clu_23214	3.1902e-07	1.1715e-06
chr1:clu_23216	1.5703e-01	2.1665e-01
chr1:clu_23217	7.6765e-01	8.0773e-01
chr1:clu_23218	4.2509e-01	4.9844e-01
chr1:clu_23219	8.1646e-01	8.4880e-01
chr1:clu_23220	3.6137e-02	6.0217e-02
chr1:clu_23221	4.6929e-01	5.4070e-01
chr1:clu_23222	8.4792e-01	8.7563e-01
chr1:clu_23224	4.8376e-02	7.7836e-02
chr1:clu_23226	1.0890e-09	5.1728e-09
chr1:clu_23230	5.6904e-01	6.3253e-01
chr1:clu_23233	1.7910e-02	3.1904e-02
chr1:clu_23234	4.0772e-01	4.8173e-01
chr1:clu_23235	3.2672e-01	4.0119e-01
chr1:clu_23236	1.7853e-02	3.1822e-02
chr1:clu_23237	1.3014e-01	1.8435e-01
chr1:clu_23238	4.6401e-07	1.6650e-06
chr1:clu_23239	9.1144e-01	9.2860e-01
chr1:clu_23240	2.4390e-04	6.0940e-04
chr1:clu_23241	2.0027e-03	4.3079e-03
chr1:clu_23242	3.4037e-02	5.7020e-02
chr1:clu_23243	3.3869e-01	4.1334e-01
chr1:clu_23244	8.3833e-01	8.6760e-01
chr1:clu_23245	5.5534e-02	8.7800e-02
chr1:clu_23246	5.2606e-01	5.9408e-01
chr1:clu_23248	7.4583e-01	7.8879e-01
chr1:clu_23249	5.5731e-01	6.2214e-01
chr1:clu_23250	5.2411e-01	5.9215e-01
chr1:clu_23251	1.3810e-04	3.5790e-04
chr1:clu_23253	8.8825e-05	2.3669e-04
chr1:clu_23255	4.2958e-10	2.1270e-09
chr1:clu_23260	3.9663e-03	8.0546e-03
chr1:clu_23261	4.4893e-04	1.0780e-03
chr1:clu_23262	5.0778e-02	8.1274e-02
chr1:clu_23263	3.8418e-02	6.3559e-02
chr1:clu_23264	2.5114e-02	4.3316e-02
chr1:clu_23265	2.4075e-03	5.0942e-03
chr1:clu_23266	4.1133e-01	4.8494e-01
chr1:clu_23267	1.2161e-01	1.7398e-01
chr1:clu_23268	5.1709e-01	5.8575e-01
chr1:clu_23269	1.0350e-01	1.5138e-01
chr1:clu_23270	1.8556e-27	3.1894e-26
chr1:clu_23271	3.2035e-03	6.6268e-03
chr1:clu_23272	2.9468e-02	5.0140e-02
chr1:clu_23273	8.0129e-12	4.6297e-11
chr1:clu_23276	5.4187e-05	1.4898e-04
chr1:clu_23277	7.6577e-17	6.5714e-16
chr1:clu_23278	5.0258e-08	2.0147e-07
chr1:clu_23279	6.8190e-08	2.6863e-07
chr1:clu_23280	1.2572e-03	2.8032e-03
chr1:clu_23281	3.0060e-14	2.1188e-13
chr1:clu_23282	5.0842e-03	1.0135e-02
chr1:clu_23283	6.3609e-01	6.9269e-01
chr1:clu_23284	2.4631e-04	6.1509e-04
chr1:clu_23285	3.6758e-05	1.0371e-04
chr1:clu_23288	8.8356e-02	1.3213e-01
chr1:clu_23291	1.5495e-01	2.1433e-01
chr1:clu_23292	1.4977e-63	1.4774e-61
chr1:clu_23293	3.0075e-08	1.2307e-07
chr1:clu_23294	3.9432e-12	2.3353e-11
chr1:clu_23295	7.2794e-06	2.2536e-05
chr1:clu_23296	7.1084e-01	7.5815e-01
chr1:clu_23297	2.7484e-01	3.4711e-01
chr1:clu_23298	2.1977e-01	2.8742e-01
chr1:clu_23299	5.8953e-03	1.1598e-02
chr1:clu_23300	6.4274e-05	1.7479e-04
chr1:clu_23301	1.7862e-46	8.1946e-45
chr1:clu_23302	3.7952e-03	7.7353e-03
chr1:clu_23303	6.1883e-03	1.2134e-02
chr1:clu_23310	2.5599e-04	6.3747e-04
chr1:clu_23311	5.4627e-01	6.1184e-01
chr1:clu_23312	1.3802e-02	2.5188e-02
chr1:clu_23314	1.0994e-02	2.0507e-02
chr1:clu_23315	7.0478e-18	6.5005e-17
chr1:clu_23316	1.1742e-21	1.4241e-20
chr1:clu_23317	1.1901e-01	1.7071e-01
chr1:clu_23318	5.5141e-11	2.9776e-10
chr1:clu_23319	7.9921e-01	8.3480e-01
chr1:clu_23320	2.5443e-01	3.2534e-01
chr1:clu_23321	1.0846e-01	1.5757e-01
chr1:clu_23322	5.6682e-11	3.0562e-10
chr1:clu_23323	4.4486e-04	1.0694e-03
chr1:clu_23324	1.3903e-02	2.5349e-02
chr1:clu_23325	4.7251e-72	6.5034e-70
chr1:clu_23328	2.9205e-06	9.5230e-06
chr1:clu_23329	2.8972e-29	5.6158e-28
chr1:clu_23330	1.1928e-02	2.2105e-02
chr1:clu_23331	1.8448e-01	2.4817e-01
chr1:clu_23333	2.0102e-06	6.6914e-06
chr1:clu_23334	7.5747e-09	3.3223e-08
chr1:clu_23335	1.4262e-02	2.5953e-02
chr1:clu_23336	8.0697e-01	8.4123e-01
chr1:clu_23337	6.6333e-09	2.9275e-08
chr1:clu_23338	3.3405e-01	4.0848e-01
chr1:clu_23339	5.9244e-03	1.1651e-02
chr1:clu_23340	1.7861e-01	2.4150e-01
chr1:clu_23341	3.0728e-03	6.3765e-03
chr1:clu_23342	3.6853e-01	4.4385e-01
chr1:clu_23343	7.5047e-01	7.9275e-01
chr1:clu_23345	1.6653e-03	3.6302e-03
chr1:clu_23346	1.2275e-12	7.6124e-12
chr1:clu_23347	9.9652e-03	1.8745e-02
chr1:clu_23350	8.3327e-05	2.2291e-04
chr1:clu_23352	2.3872e-02	4.1360e-02
chr1:clu_23359	5.7617e-01	6.3902e-01
chr1:clu_23361	1.5562e-02	2.8103e-02
chr1:clu_23362	3.1970e-04	7.8455e-04
chr1:clu_23363	5.1638e-01	5.8513e-01
chr1:clu_23366	4.2356e-01	4.9694e-01
chr1:clu_23367	6.8649e-02	1.0583e-01
chr1:clu_23368	4.2381e-03	8.5596e-03
chr1:clu_23369	2.6747e-01	3.3928e-01
chr1:clu_23370	5.8765e-17	5.0921e-16
chr1:clu_23371	9.9802e-05	2.6420e-04
chr1:clu_23372	9.1278e-01	9.2974e-01
chr1:clu_23373	5.8098e-01	6.4306e-01
chr1:clu_23376	1.2360e-08	5.2688e-08
chr1:clu_23377	7.9578e-04	1.8407e-03
chr1:clu_23378	2.7809e-01	3.5040e-01
chr1:clu_23379	1.2328e-01	1.7606e-01
chr1:clu_23380	6.9710e-02	1.0729e-01
chr1:clu_23382	2.9236e-01	3.6527e-01
chr1:clu_23383	6.1640e-01	6.7448e-01
chr1:clu_23385	3.9606e-03	8.0441e-03
chr1:clu_23386	3.0732e-01	3.8056e-01
chr1:clu_23387	4.2224e-01	4.9583e-01
chr1:clu_23388	1.1688e-03	2.6213e-03
chr1:clu_23390	5.0967e-24	7.1422e-23
chr1:clu_23391	1.6971e-05	4.9994e-05
chr1:clu_23392	6.9616e-09	3.0648e-08
chr1:clu_23396	1.1298e-13	7.6213e-13
chr1:clu_23397	6.3300e-05	1.7230e-04
chr1:clu_23398	1.0978e-04	2.8842e-04
chr1:clu_23401	8.2974e-12	4.7925e-11
chr1:clu_23402	3.8897e-02	6.4292e-02
chr1:clu_23404	4.0066e-01	4.7479e-01
chr1:clu_23405	2.2485e-03	4.7880e-03
chr1:clu_23406	9.6729e-44	3.8944e-42
chr1:clu_23407	3.8797e-23	5.1529e-22
chr1:clu_23408	3.8582e-04	9.3622e-04
chr1:clu_23410	6.5215e-03	1.2724e-02
chr1:clu_23411	4.9986e-04	1.1921e-03
chr1:clu_23413	1.1546e-02	2.1457e-02
chr1:clu_23414	1.3874e-03	3.0677e-03
chr1:clu_23415	4.6529e-02	7.5256e-02
chr1:clu_23417	3.3984e-03	6.9886e-03
chr1:clu_23418	1.4582e-01	2.0369e-01
chr1:clu_23420	1.6496e-05	4.8692e-05
chr1:clu_23421	2.1812e-04	5.4901e-04
chr1:clu_23422	2.6778e-39	8.5206e-38
chr1:clu_23423	4.5990e-66	4.9790e-64
chr1:clu_23424	7.3877e-49	3.9155e-47
chr1:clu_23425	7.6490e-02	1.1632e-01
chr1:clu_23426	6.5807e-01	7.1149e-01
chr1:clu_23427	7.2566e-24	1.0081e-22
chr1:clu_23428	1.8575e-02	3.2961e-02
chr1:clu_23429	4.0756e-05	1.1414e-04
chr1:clu_23432	2.8201e-08	1.1564e-07
chr1:clu_23435	1.2942e-05	3.8730e-05
chr1:clu_23436	9.0940e-119	6.4585e-116
chr1:clu_23438	6.2645e-01	6.8363e-01
chr1:clu_23439	1.7005e-01	2.3187e-01
chr1:clu_23440	1.1799e-03	2.6448e-03
chr1:clu_23441	1.9162e-03	4.1369e-03
chr1:clu_23442	1.2949e-01	1.8359e-01
chr1:clu_23444	2.0899e-03	4.4813e-03
chr1:clu_23445	5.9256e-06	1.8542e-05
chr1:clu_23446	6.9034e-29	1.3053e-27
chr1:clu_23447	3.7618e-01	4.5107e-01
chr1:clu_23448	1.8041e-02	3.2129e-02
chr1:clu_23449	3.3613e-01	4.1068e-01
chr1:clu_23450	6.4606e-02	1.0028e-01
chr1:clu_23454	2.9310e-10	1.4767e-09
chr1:clu_23455	9.3571e-02	1.3882e-01
chr1:clu_23456	3.0004e-02	5.0953e-02
chr1:clu_23458	4.2745e-01	5.0088e-01
chr1:clu_23459	9.4883e-08	3.6831e-07
chr1:clu_23460	5.4461e-01	6.1023e-01
chr1:clu_23461	1.7392e-11	9.8029e-11
chr1:clu_23462	8.4244e-03	1.6030e-02
chr1:clu_23463	9.6352e-09	4.1695e-08
chr1:clu_23464	4.5880e-07	1.6483e-06
chr1:clu_23465	3.9595e-01	4.7022e-01
chr1:clu_23466	2.7612e-06	9.0253e-06
chr1:clu_23467	3.8566e-02	6.3791e-02
chr1:clu_23468	6.0215e-01	6.6183e-01
chr1:clu_23471	1.0165e-07	3.9339e-07
chr1:clu_23472	8.6211e-02	1.2942e-01
chr1:clu_23473	1.5785e-14	1.1388e-13
chr1:clu_23474	2.1492e-16	1.7864e-15
chr1:clu_23475	2.9340e-07	1.0835e-06
chr1:clu_23476	4.8846e-12	2.8736e-11
chr1:clu_23477	8.3580e-01	8.6563e-01
chr1:clu_23478	7.8406e-01	8.2149e-01
chr1:clu_23479	1.9639e-01	2.6188e-01
chr1:clu_23480	4.1004e-01	4.8377e-01
chr1:clu_23481	2.6739e-03	5.6078e-03
chr1:clu_23482	8.7351e-06	2.6740e-05
chr1:clu_23483	8.4408e-05	2.2563e-04
chr1:clu_23484	5.5644e-01	6.2120e-01
chr1:clu_23485	8.7586e-01	8.9905e-01
chr1:clu_23486	1.5095e-01	2.0976e-01
chr1:clu_23487	5.7361e-01	6.3693e-01
chr1:clu_23488	1.0560e-01	1.5394e-01
chr1:clu_23489	4.5353e-01	5.2534e-01
chr1:clu_23490	7.9412e-02	1.2030e-01
chr1:clu_23491	2.6910e-01	3.4099e-01
chr1:clu_23492	1.3020e-01	1.8440e-01
chr1:clu_23493	5.1450e-01	5.8355e-01
chr1:clu_23494	1.1174e-01	1.6167e-01
chr1:clu_23495	3.2705e-01	4.0154e-01
chr1:clu_23496	5.6893e-07	2.0191e-06
chr1:clu_23497	4.5542e-03	9.1470e-03
chr1:clu_23498	8.1556e-01	8.4829e-01
chr1:clu_23499	6.6305e-07	2.3335e-06
chr1:clu_23500	2.6658e-10	1.3500e-09
chr1:clu_23501	1.6836e-21	2.0253e-20
chr1:clu_23502	9.7358e-01	9.7887e-01
chr1:clu_23503	3.3963e-02	5.6917e-02
chr1:clu_23505	5.4137e-04	1.2857e-03
chr1:clu_23507	3.4448e-20	3.7778e-19
chr1:clu_23510	1.0043e-43	4.0342e-42
chr1:clu_23511	1.0590e-12	6.6069e-12
chr1:clu_23512	7.4124e-02	1.1309e-01
chr1:clu_23513	1.1153e-21	1.3563e-20
chr1:clu_23514	2.2007e-01	2.8778e-01
chr1:clu_23517	7.7054e-01	8.1019e-01
chr1:clu_23518	1.2958e-03	2.8827e-03
chr1:clu_23519	1.5602e-02	2.8162e-02
chr1:clu_23520	1.7164e-01	2.3372e-01
chr1:clu_23523	6.4195e-01	6.9749e-01
chr1:clu_23524	5.9479e-01	6.5540e-01
chr1:clu_23525	6.2055e-03	1.2161e-02
chr1:clu_23526	4.0104e-08	1.6223e-07
chr1:clu_23527	7.7592e-05	2.0842e-04
chr1:clu_23528	9.7355e-08	3.7757e-07
chr1:clu_23529	4.5711e-01	5.2879e-01
chr1:clu_23533	5.0803e-01	5.7765e-01
chr1:clu_23535	6.5683e-15	4.8898e-14
chr1:clu_23536	1.1816e-03	2.6483e-03
chr1:clu_23537	7.8826e-01	8.2521e-01
chr1:clu_23538	1.2864e-07	4.9234e-07
chr1:clu_23539	5.8724e-02	9.2213e-02
chr1:clu_23542	4.8981e-02	7.8716e-02
chr1:clu_23543	3.4712e-03	7.1274e-03
chr1:clu_23544	5.2333e-06	1.6495e-05
chr1:clu_23545	2.0771e-19	2.1516e-18
chr1:clu_23546	1.6366e-17	1.4690e-16
chr1:clu_23547	9.5736e-01	9.6510e-01
chr1:clu_23549	6.1707e-02	9.6317e-02
chr1:clu_23550	5.0701e-01	5.7676e-01
chr1:clu_23551	2.1779e-01	2.8529e-01
chr1:clu_23552	3.9169e-06	1.2571e-05
chr1:clu_23553	3.1465e-02	5.3147e-02
chr1:clu_23554	2.8409e-06	9.2773e-06
chr1:clu_23555	1.1070e-03	2.4959e-03
chr1:clu_23556	1.8086e-31	3.9402e-30
chr1:clu_23561	1.1516e-08	4.9291e-08
chr1:clu_23562	2.9572e-06	9.6322e-06
chr1:clu_23563	7.7972e-14	5.3184e-13
chr1:clu_23564	1.7982e-05	5.2797e-05
chr1:clu_23565	2.2812e-10	1.1646e-09
chr1:clu_23570	2.4012e-02	4.1589e-02
chr1:clu_23575	1.4877e-42	5.6684e-41
chr1:clu_23576	2.7956e-14	1.9752e-13
chr1:clu_23577	6.4936e-17	5.6077e-16
chr1:clu_23578	3.6790e-01	4.4322e-01
chr1:clu_23579	8.2490e-01	8.5625e-01
chr1:clu_23580	3.4478e-01	4.1954e-01
chr1:clu_23581	1.9745e-04	4.9974e-04
chr1:clu_23582	1.1599e-16	9.8064e-16
chr1:clu_23583	4.7004e-06	1.4897e-05
chr1:clu_23584	2.0451e-04	5.1673e-04
chr1:clu_23585	4.2948e-01	5.0283e-01
chr1:clu_23588	5.0113e-44	2.0501e-42
chr1:clu_23589	1.3684e-01	1.9258e-01
chr1:clu_23590	1.8951e-17	1.6942e-16
chr1:clu_23591	6.2906e-01	6.8597e-01
chr1:clu_23592	9.3681e-16	7.4188e-15
chr1:clu_23593	3.8435e-01	4.5920e-01
chr1:clu_23594	3.8447e-01	4.5931e-01
chr1:clu_23595	4.7427e-25	7.0114e-24
chr1:clu_23596	3.0149e-16	2.4771e-15
chr1:clu_23597	1.7195e-03	3.7400e-03
chr1:clu_23598	1.7867e-08	7.4817e-08
chr1:clu_23599	5.4602e-03	1.0811e-02
chr1:clu_23600	2.1679e-01	2.8414e-01
chr1:clu_23601	8.6510e-05	2.3094e-04
chr1:clu_23603	6.7657e-06	2.1022e-05
chr1:clu_23605	1.1111e-06	3.8047e-06
chr1:clu_23606	9.4700e-01	9.5715e-01
chr1:clu_23607	7.3304e-05	1.9771e-04
chr1:clu_23609	4.0395e-05	1.1318e-04
chr1:clu_23616	7.5571e-03	1.4535e-02
chr1:clu_23617	2.3381e-04	5.8593e-04
chr1:clu_23618	7.3082e-01	7.7564e-01
chr1:clu_23619	7.7329e-29	1.4560e-27
chr1:clu_23620	1.6912e-32	3.8547e-31
chr1:clu_23621	2.4186e-03	5.1170e-03
chr1:clu_23622	7.5839e-16	6.0846e-15
chr1:clu_23623	1.6251e-01	2.2307e-01
chr1:clu_23624	2.4801e-01	3.1825e-01
chr1:clu_23625	3.5458e-19	3.6057e-18
chr1:clu_23627	6.6693e-05	1.8109e-04
chr1:clu_23628	2.0962e-09	9.6670e-09
chr1:clu_23631	1.4562e-01	2.0347e-01
chr1:clu_23632	2.0078e-08	8.3601e-08
chr1:clu_23633	1.9401e-01	2.5923e-01
chr1:clu_23634	8.4829e-01	8.7586e-01
chr1:clu_23635	2.2531e-02	3.9262e-02
chr1:clu_23636	8.5312e-07	2.9642e-06
chr1:clu_23637	2.4983e-21	2.9830e-20
chr1:clu_23638	8.6500e-16	6.8901e-15
chr1:clu_23639	1.0022e-65	1.0655e-63
chr1:clu_23640	8.8224e-02	1.3196e-01
chr1:clu_23642	3.6928e-01	4.4457e-01
chr1:clu_23643	9.4962e-01	9.5886e-01
chr1:clu_23645	1.9020e-03	4.1078e-03
chr1:clu_23647	8.1631e-02	1.2335e-01
chr1:clu_23648	1.7221e-08	7.2248e-08
chr1:clu_23649	5.3122e-01	5.9880e-01
chr1:clu_23650	1.2524e-02	2.3102e-02
chr1:clu_23651	4.8722e-01	5.5810e-01
chr1:clu_23652	5.7758e-01	6.4033e-01
chr1:clu_23653	2.8064e-09	1.2809e-08
chr1:clu_23654	7.8631e-20	8.4102e-19
chr1:clu_23655	3.3478e-39	1.0577e-37
chr1:clu_23658	6.7325e-01	7.2520e-01
chr1:clu_23659	4.9985e-12	2.9397e-11
chr1:clu_23660	5.5543e-05	1.5247e-04
chr1:clu_23661	5.8901e-21	6.8218e-20
chr1:clu_23663	3.4209e-21	4.0438e-20
chr1:clu_23664	2.0989e-01	2.7666e-01
chr1:clu_23665	6.3535e-02	9.8848e-02
chr1:clu_23666	3.9996e-03	8.1148e-03
chr1:clu_23672	6.9249e-01	7.4246e-01
chr1:clu_23673	7.9454e-01	8.3072e-01
chr1:clu_23675	1.0292e-01	1.5068e-01
chr1:clu_23676	8.9237e-02	1.3332e-01
chr1:clu_23677	4.2387e-03	8.5599e-03
chr1:clu_23680	8.6851e-05	2.3171e-04
chr1:clu_23685	1.1662e-04	3.0545e-04
chr1:clu_23688	3.6565e-45	1.5796e-43
chr1:clu_23689	2.0889e-36	5.7147e-35
chr1:clu_23690	9.6741e-01	9.7392e-01
chr1:clu_23691	6.3752e-03	1.2463e-02
chr1:clu_23692	4.1441e-04	1.0008e-03
chr1:clu_23693	4.0909e-01	4.8300e-01
chr1:clu_23694	7.5832e-03	1.4575e-02
chr1:clu_23695	3.7450e-01	4.4945e-01
chr1:clu_23696	8.3445e-03	1.5895e-02
chr1:clu_23697	8.5638e-01	8.8257e-01
chr1:clu_23698	4.6701e-01	5.3842e-01
chr1:clu_23699	4.8222e-02	7.7644e-02
chr1:clu_23700	3.7720e-07	1.3729e-06
chr1:clu_23701	2.4801e-03	5.2297e-03
chr1:clu_23702	8.5315e-02	1.2822e-01
chr1:clu_23711	1.0958e-02	2.0443e-02
chr1:clu_23712	1.3058e-01	1.8484e-01
chr1:clu_23713	2.9392e-05	8.3953e-05
chr1:clu_23714	7.3263e-11	3.9121e-10
chr1:clu_23716	1.8043e-04	4.5976e-04
chr1:clu_23717	2.8552e-07	1.0555e-06
chr1:clu_23718	5.4873e-04	1.3023e-03
chr1:clu_23719	1.5082e-02	2.7311e-02
chr1:clu_23720	2.7018e-07	1.0015e-06
chr1:clu_23721	2.6760e-32	6.0449e-31
chr1:clu_23722	4.1081e-01	4.8454e-01
chr1:clu_23723	1.9942e-01	2.6518e-01
chr1:clu_23724	3.5502e-05	1.0040e-04
chr1:clu_23725	9.4695e-02	1.4025e-01
chr1:clu_23726	2.5504e-21	3.0432e-20
chr1:clu_23727	4.6185e-01	5.3367e-01
chr1:clu_23728	6.0074e-02	9.4124e-02
chr1:clu_23737	1.1000e-02	2.0516e-02
chr1:clu_23738	7.1880e-12	4.1679e-11
chr1:clu_23739	6.7912e-13	4.3125e-12
chr1:clu_23740	5.3104e-12	3.1138e-11
chr1:clu_23743	3.0621e-02	5.1893e-02
chr1:clu_23744	1.8757e-01	2.5178e-01
chr1:clu_23745	2.6764e-01	3.3943e-01
chr1:clu_23746	2.5524e-01	3.2622e-01
chr1:clu_23747	5.0998e-01	5.7956e-01
chr1:clu_23748	7.0567e-01	7.5408e-01
chr1:clu_23749	7.7683e-01	8.1536e-01
chr1:clu_23750	1.8559e-01	2.4941e-01
chr1:clu_23751	4.4252e-04	1.0645e-03
chr1:clu_23752	8.8312e-02	1.3207e-01
chr1:clu_23753	9.7955e-01	9.8387e-01
chr1:clu_23754	9.7962e-01	9.8389e-01
chr1:clu_23755	2.9393e-02	5.0026e-02
chr1:clu_23756	1.1563e-13	7.7844e-13
chr1:clu_23757	1.0977e-08	4.7146e-08
chr1:clu_23758	8.4508e-06	2.5928e-05
chr1:clu_23759	6.1673e-02	9.6273e-02
chr1:clu_23760	7.0730e-01	7.5515e-01
chr1:clu_23761	4.6563e-01	5.3715e-01
chr1:clu_23762	3.6208e-02	6.0324e-02
chr1:clu_23763	5.8238e-01	6.4449e-01
chr1:clu_23766	4.0133e-06	1.2860e-05
chr1:clu_23767	2.3772e-02	4.1213e-02
chr1:clu_23768	2.2694e-08	9.4011e-08
chr1:clu_23769	4.7946e-44	1.9706e-42
chr1:clu_23771	5.3927e-06	1.6973e-05
chr1:clu_23773	1.4641e-08	6.1901e-08
chr1:clu_23778	5.2328e-01	5.9141e-01
chr1:clu_23779	3.8873e-01	4.6334e-01
chr1:clu_23780	2.4461e-01	3.1453e-01
chr1:clu_23781	3.5500e-06	1.1441e-05
chr1:clu_23782	4.4272e-21	5.1817e-20
chr1:clu_23784	7.7964e-02	1.1836e-01
chr1:clu_23785	8.4359e-04	1.9424e-03
chr1:clu_23788	6.0375e-01	6.6330e-01
chr1:clu_23789	2.4769e-03	5.2249e-03
chr1:clu_23792	1.2850e-07	4.9190e-07
chr1:clu_23795	2.6370e-01	3.3541e-01
chr1:clu_23796	1.7443e-01	2.3692e-01
chr1:clu_23797	2.0013e-01	2.6589e-01
chr1:clu_23798	1.5568e-16	1.3045e-15
chr1:clu_23799	1.9197e-04	4.8657e-04
chr1:clu_23800	1.5783e-03	3.4544e-03
chr1:clu_23806	2.1785e-01	2.8530e-01
chr1:clu_23808	4.8642e-50	2.7417e-48
chr1:clu_23809	1.4591e-02	2.6490e-02
chr1:clu_23810	8.3947e-03	1.5980e-02
chr1:clu_23812	2.7098e-01	3.4308e-01
chr1:clu_23815	6.4916e-11	3.4811e-10
chr1:clu_23816	4.7438e-31	1.0148e-29
chr1:clu_23817	1.8192e-20	2.0456e-19
chr1:clu_23818	1.8650e-23	2.5335e-22
chr1:clu_23819	5.4444e-63	5.2251e-61
chr1:clu_23823	3.5738e-01	4.3224e-01
chr1:clu_23824	1.9842e-01	2.6404e-01
chr1:clu_23825	3.6064e-07	1.3172e-06
chr1:clu_23826	8.8968e-16	7.0740e-15
chr1:clu_23827	1.1300e-01	1.6328e-01
chr1:clu_23828	8.9216e-01	9.1280e-01
chr1:clu_23829	1.9981e-01	2.6553e-01
chr1:clu_23830	1.4603e-10	7.5592e-10
chr1:clu_23832	6.0184e-07	2.1299e-06
chr1:clu_23833	2.9735e-14	2.0967e-13
chr1:clu_23834	2.2440e-05	6.5043e-05
chr1:clu_23835	6.5428e-02	1.0145e-01
chr1:clu_23836	1.0728e-01	1.5612e-01
chr1:clu_23840	2.7690e-04	6.8616e-04
chr1:clu_23841	4.0981e-03	8.2995e-03
chr1:clu_23842	2.5545e-07	9.4944e-07
chr1:clu_23843	3.6374e-18	3.4389e-17
chr1:clu_23844	9.3698e-01	9.4912e-01
chr1:clu_23849	8.2959e-02	1.2509e-01
chr1:clu_23852	3.1067e-16	2.5502e-15
chr1:clu_23853	4.6380e-07	1.6647e-06
chr1:clu_23857	5.6141e-01	6.2583e-01
chr1:clu_23858	1.5448e-02	2.7913e-02
chr1:clu_23859	1.5109e-02	2.7351e-02
chr1:clu_23860	6.1625e-01	6.7441e-01
chr1:clu_23861	6.0239e-02	9.4332e-02
chr1:clu_23862	1.2690e-07	4.8599e-07
chr1:clu_23863	9.8939e-01	9.9185e-01
chr1:clu_23866	6.1414e-03	1.2049e-02
chr1:clu_23868	6.3970e-03	1.2502e-02
chr1:clu_23875	4.6794e-02	7.5611e-02
chr1:clu_23876	2.9630e-01	3.6929e-01
chr1:clu_23877	4.6477e-01	5.3630e-01
chr1:clu_23878	3.0961e-02	5.2383e-02
chr1:clu_23879	9.7451e-01	9.7964e-01
chr1:clu_23880	8.4344e-01	8.7187e-01
chr1:clu_23881	2.1129e-06	7.0147e-06
chr1:clu_23882	8.3182e-04	1.9178e-03
chr1:clu_23883	4.7415e-01	5.4528e-01
chr1:clu_23884	8.1206e-57	5.9579e-55
chr1:clu_23885	3.9690e-19	4.0245e-18
chr1:clu_23886	2.4698e-10	1.2551e-09
chr1:clu_23887	2.7175e-04	6.7416e-04
chr1:clu_23888	3.8651e-01	4.6125e-01
chr1:clu_23889	6.8164e-01	7.3251e-01
chr1:clu_23890	6.3417e-02	9.8700e-02
chr1:clu_23891	3.5187e-06	1.1347e-05
chr1:clu_23892	7.8780e-09	3.4452e-08
chr1:clu_23893	4.1877e-08	1.6918e-07
chr1:clu_23896	3.3474e-01	4.0924e-01
chr1:clu_23897	5.2308e-01	5.9125e-01
chr1:clu_23898	2.0589e-02	3.6212e-02
chr1:clu_23899	7.9743e-02	1.2077e-01
chr1:clu_23900	4.7924e-01	5.5020e-01
chr1:clu_23901	7.2468e-03	1.3995e-02
chr1:clu_23902	2.7120e-06	8.8807e-06
chr1:clu_23903	8.4796e-01	8.7563e-01
chr1:clu_23905	3.5349e-13	2.2931e-12
chr1:clu_23907	6.9653e-01	7.4603e-01
chr1:clu_23908	8.0311e-03	1.5364e-02
chr1:clu_23910	2.4888e-04	6.2107e-04
chr1:clu_23911	6.2432e-06	1.9471e-05
chr1:clu_23912	4.7455e-01	5.4571e-01
chr1:clu_23913	1.0032e-01	1.4744e-01
chr1:clu_23915	1.6749e-06	5.6300e-06
chr1:clu_23916	2.6202e-01	3.3357e-01
chr1:clu_23918	1.1265e-09	5.3423e-09
chr1:clu_23919	5.7798e-01	6.4057e-01
chr1:clu_23920	2.1018e-02	3.6884e-02
chr1:clu_23921	2.7621e-01	3.4855e-01
chr1:clu_23922	6.8570e-01	7.3615e-01
chr1:clu_23925	4.4013e-04	1.0595e-03
chr1:clu_23926	8.8546e-02	1.3237e-01
chr1:clu_23927	1.3249e-01	1.8719e-01
chr1:clu_23928	5.4108e-02	8.5884e-02
chr1:clu_23929	3.1723e-01	3.9133e-01
chr1:clu_23930	3.0672e-02	5.1964e-02
chr1:clu_23931	2.5868e-02	4.4508e-02
chr1:clu_23932	4.0829e-03	8.2697e-03
chr1:clu_23933	6.0552e-01	6.6492e-01
chr1:clu_23934	5.4177e-01	6.0769e-01
chr1:clu_23935	1.3586e-05	4.0561e-05
chr1:clu_23937	1.1880e-16	1.0035e-15
chr1:clu_23938	2.4133e-04	6.0350e-04
chr1:clu_23939	9.9172e-02	1.4610e-01
chr1:clu_23940	1.2162e-13	8.1702e-13
chr1:clu_23942	1.4236e-12	8.7645e-12
chr1:clu_23943	3.1082e-01	3.8441e-01
chr1:clu_23944	2.2102e-01	2.8873e-01
chr1:clu_23945	4.5508e-08	1.8330e-07
chr1:clu_23949	3.1050e-01	3.8407e-01
chr1:clu_23950	1.7183e-02	3.0733e-02
chr1:clu_23951	5.9777e-10	2.9158e-09
chr1:clu_23952	2.7404e-01	3.4638e-01
chr1:clu_23953	1.2900e-15	1.0086e-14
chr1:clu_23955	8.8960e-02	1.3295e-01
chr1:clu_23957	3.5700e-03	7.3193e-03
chr1:clu_23962	1.1177e-23	1.5324e-22
chr1:clu_23963	2.1832e-02	3.8172e-02
chr1:clu_23965	1.1055e-15	8.7046e-15
chr1:clu_23966	2.7170e-01	3.4383e-01
chr1:clu_23967	1.1506e-06	3.9355e-06
chr1:clu_23968	1.5942e-05	4.7159e-05
chr1:clu_23970	2.6983e-02	4.6230e-02
chr1:clu_23971	3.9965e-01	4.7381e-01
chr1:clu_23977	8.4769e-01	8.7545e-01
chr1:clu_23978	2.2899e-03	4.8666e-03
chr1:clu_23979	2.7438e-01	3.4671e-01
chr1:clu_23985	6.8568e-01	7.3615e-01
chr1:clu_23988	3.7338e-07	1.3599e-06
chr1:clu_23989	8.1821e-06	2.5160e-05
chr1:clu_23990	4.0501e-04	9.7942e-04
chr1:clu_23992	3.3712e-11	1.8565e-10
chr1:clu_23993	1.2498e-22	1.6011e-21
chr1:clu_23997	2.2172e-04	5.5727e-04
chr1:clu_23998	1.6690e-10	8.6044e-10
chr1:clu_23999	6.9630e-08	2.7412e-07
chr1:clu_24001	5.1676e-03	1.0286e-02
chr1:clu_24006	4.7578e-02	7.6726e-02
chr1:clu_24007	1.7529e-01	2.3786e-01
chr1:clu_24009	7.2894e-20	7.8154e-19
chr1:clu_24010	9.9968e-30	1.9943e-28
chr1:clu_24011	1.2476e-08	5.3144e-08
chr1:clu_24012	1.0764e-02	2.0120e-02
chr1:clu_24013	1.5573e-05	4.6152e-05
chr1:clu_24015	8.4940e-24	1.1736e-22
chr1:clu_24016	1.9106e-02	3.3801e-02
chr1:clu_24017	8.4466e-02	1.2707e-01
chr1:clu_24018	4.8295e-02	7.7734e-02
chr1:clu_24019	1.6108e-14	1.1612e-13
chr1:clu_24020	6.6429e-37	1.8603e-35
chr1:clu_24023	2.3361e-23	3.1470e-22
chr1:clu_24024	1.0279e-01	1.5054e-01
chr1:clu_24034	5.0144e-08	2.0106e-07
chr1:clu_24035	2.9023e-01	3.6322e-01
chr1:clu_24038	3.4175e-04	8.3554e-04
chr1:clu_24039	7.7046e-11	4.1042e-10
chr1:clu_24040	7.2071e-27	1.1959e-25
chr1:clu_24041	3.6482e-05	1.0298e-04
chr1:clu_24042	1.5159e-15	1.1779e-14
chr1:clu_24043	2.9858e-12	1.7880e-11
chr1:clu_24044	9.3458e-07	3.2314e-06
chr1:clu_24045	1.6519e-04	4.2340e-04
chr1:clu_24046	2.0241e-01	2.6845e-01
chr1:clu_24047	6.0535e-18	5.6096e-17
chr1:clu_24049	5.3425e-04	1.2693e-03
chr1:clu_24050	1.4630e-03	3.2185e-03
chr1:clu_24051	4.4416e-01	5.1667e-01
chr1:clu_24052	4.4683e-15	3.3745e-14
chr1:clu_24053	1.7646e-46	8.1166e-45
chr1:clu_24054	1.8456e-01	2.4823e-01
chr1:clu_24055	1.3099e-03	2.9111e-03
chr1:clu_24056	4.4546e-03	8.9591e-03
chr1:clu_24058	6.6185e-01	7.1492e-01
chr1:clu_24059	5.0388e-07	1.8004e-06
chr1:clu_24060	2.5089e-04	6.2554e-04
chr1:clu_24061	4.0343e-02	6.6373e-02
chr1:clu_24062	1.3006e-01	1.8426e-01
chr1:clu_24064	1.3243e-10	6.8914e-10
chr1:clu_24065	1.6266e-03	3.5520e-03
chr1:clu_24066	7.9522e-09	3.4751e-08
chr1:clu_24069	7.8961e-58	6.0690e-56
chr1:clu_24070	5.5355e-01	6.1840e-01
chr1:clu_24071	4.8201e-10	2.3766e-09
chr1:clu_24073	1.3700e-01	1.9275e-01
chr1:clu_24076	4.1885e-03	8.4720e-03
chr1:clu_24077	5.2718e-01	5.9516e-01
chr1:clu_24078	2.7216e-06	8.9057e-06
chr1:clu_24079	2.2633e-09	1.0400e-08
chr1:clu_24080	3.2530e-03	6.7158e-03
chr1:clu_24081	1.0555e-01	1.5394e-01
chr1:clu_24083	2.9505e-01	3.6793e-01
chr1:clu_24084	9.3284e-02	1.3844e-01
chr1:clu_24087	3.3406e-01	4.0848e-01
chr1:clu_24088	8.0915e-06	2.4894e-05
chr1:clu_24089	2.0979e-03	4.4963e-03
chr1:clu_24090	7.1302e-03	1.3794e-02
chr1:clu_24091	4.5880e-09	2.0514e-08
chr1:clu_24092	1.7281e-19	1.7996e-18
chr1:clu_24096	2.2738e-17	2.0216e-16
chr1:clu_24097	9.2068e-33	2.1285e-31
chr1:clu_24098	7.1226e-06	2.2066e-05
chr1:clu_24099	1.5256e-17	1.3722e-16
chr1:clu_24100	9.6000e-26	1.4912e-24
chr1:clu_24101	9.7231e-01	9.7793e-01
chr1:clu_24102	2.3487e-04	5.8843e-04
chr1:clu_24105	7.0734e-01	7.5515e-01
chr1:clu_24106	8.3451e-07	2.9030e-06
chr1:clu_24107	1.6301e-05	4.8157e-05
chr1:clu_24108	3.2779e-01	4.0226e-01
chr1:clu_24109	2.2632e-40	7.6106e-39
chr1:clu_24111	4.4321e-06	1.4092e-05
chr1:clu_24114	3.2560e-03	6.7205e-03
chr1:clu_24115	1.0043e-15	7.9253e-15
chr1:clu_24116	1.0782e-03	2.4362e-03
chr1:clu_24117	4.5983e-10	2.2685e-09
chr1:clu_24119	7.0972e-01	7.5723e-01
chr1:clu_24120	1.7417e-01	2.3659e-01
chr1:clu_24121	1.5450e-14	1.1156e-13
chr1:clu_24130	1.2948e-14	9.4140e-14
chr1:clu_24131	3.4201e-14	2.3964e-13
chr1:clu_24132	3.4973e-01	4.2465e-01
chr1:clu_24134	8.3589e-03	1.5919e-02
chr1:clu_24135	1.5689e-01	2.1649e-01
chr1:clu_24136	1.9556e-08	8.1562e-08
chr1:clu_24138	2.1335e-02	3.7380e-02
chr1:clu_24140	1.3598e-02	2.4866e-02
chr1:clu_24141	2.1876e-13	1.4471e-12
chr1:clu_24142	4.2721e-18	4.0112e-17
chr1:clu_24143	2.4004e-08	9.9182e-08
chr1:clu_24144	7.1072e-01	7.5808e-01
chr1:clu_24145	4.9189e-01	5.6244e-01
chr1:clu_24146	7.8502e-02	1.1910e-01
chr1:clu_24147	3.6332e-37	1.0288e-35
chr1:clu_24148	8.0317e-01	8.3800e-01
chr1:clu_24150	3.2342e-07	1.1869e-06
chr1:clu_24151	1.0338e-02	1.9395e-02
chr1:clu_24152	7.6885e-01	8.0871e-01
chr1:clu_24153	2.8593e-01	3.5866e-01
chr1:clu_24154	9.1816e-55	6.2221e-53
chr1:clu_24155	8.5290e-01	8.7991e-01
chr1:clu_24156	3.6918e-53	2.3494e-51
chr1:clu_24163	2.7400e-06	8.9592e-06
chr1:clu_24164	7.0046e-02	1.0772e-01
chr1:clu_24166	7.6425e-31	1.6192e-29
chr1:clu_24167	8.6565e-12	4.9869e-11
chr1:clu_24174	3.2414e-01	3.9854e-01
chr1:clu_24175	8.6079e-03	1.6349e-02
chr1:clu_24176	2.0449e-14	1.4587e-13
chr1:clu_24177	1.6058e-08	6.7514e-08
chr1:clu_24178	6.1772e-08	2.4470e-07
chr1:clu_24179	5.3540e-03	1.0622e-02
chr1:clu_24180	2.2378e-01	2.9192e-01
chr1:clu_24181	9.1096e-05	2.4242e-04
chr1:clu_24182	2.8487e-36	7.7218e-35
chr1:clu_24188	5.1890e-02	8.2815e-02
chr1:clu_24189	7.5532e-01	7.9702e-01
chr1:clu_24190	7.3490e-13	4.6567e-12
chr1:clu_24192	7.4299e-08	2.9140e-07
chr1:clu_24193	2.0942e-06	6.9539e-06
chr1:clu_24195	3.5516e-02	5.9282e-02
chr1:clu_24197	2.5004e-03	5.2701e-03
chr1:clu_24198	5.5108e-05	1.5134e-04
chr1:clu_24199	6.1065e-02	9.5441e-02
chr1:clu_24200	1.2489e-07	4.7882e-07
chr1:clu_24208	1.1951e-42	4.6027e-41
chr1:clu_24212	8.4549e-03	1.6079e-02
chr1:clu_24213	5.2058e-11	2.8163e-10
chr1:clu_24217	6.1813e-04	1.4517e-03
chr1:clu_24220	1.6953e-14	1.2186e-13
chr1:clu_24221	3.5245e-10	1.7603e-09
chr1:clu_24225	5.8889e-02	9.2447e-02
chr1:clu_24226	7.0936e-15	5.2587e-14
chr1:clu_24227	2.8020e-01	3.5249e-01
chr1:clu_24228	8.0785e-04	1.8669e-03
chr1:clu_24229	1.7246e-66	1.9137e-64
chr1:clu_24230	8.5343e-06	2.6152e-05
chr1:clu_24234	1.0208e-04	2.6976e-04
chr1:clu_24235	3.8293e-01	4.5785e-01
chr1:clu_24236	5.3370e-02	8.4849e-02
chr1:clu_24237	8.5389e-02	1.2831e-01
chr1:clu_24239	1.6951e-22	2.1543e-21
chr1:clu_24240	4.3967e-01	5.1263e-01
chr1:clu_24241	2.1228e-01	2.7935e-01
chr1:clu_24242	7.1429e-04	1.6613e-03
chr1:clu_24244	7.1330e-01	7.6014e-01
chr1:clu_24245	6.2433e-07	2.2055e-06
chr1:clu_24246	3.8924e-02	6.4312e-02
chr1:clu_24248	1.4378e-05	4.2805e-05
chr1:clu_24250	3.4946e-02	5.8418e-02
chr1:clu_24251	1.3951e-14	1.0118e-13
chr1:clu_24252	1.1146e-09	5.2886e-09
chr1:clu_24254	1.4596e-174	3.2393e-171
chr1:clu_24255	2.6346e-01	3.3520e-01
chr1:clu_24256	3.3824e-01	4.1292e-01
chr1:clu_24263	1.5122e-01	2.1003e-01
chr1:clu_24264	3.1202e-09	1.4180e-08
chr1:clu_24265	6.6407e-04	1.5510e-03
chr1:clu_24267	2.0530e-48	1.0505e-46
chr1:clu_24268	1.2718e-13	8.5305e-13
chr1:clu_24269	1.7030e-33	4.0641e-32
chr1:clu_24270	6.7781e-08	2.6708e-07
chr1:clu_24271	9.4452e-01	9.5512e-01
chr1:clu_24272	1.0142e-01	1.4884e-01
chr1:clu_24273	1.4426e-01	2.0183e-01
chr1:clu_24274	3.5822e-01	4.3310e-01
chr1:clu_24275	6.2776e-01	6.8485e-01
chr1:clu_24276	7.1122e-01	7.5843e-01
chr1:clu_24277	3.0318e-02	5.1447e-02
chr1:clu_24278	6.5534e-01	7.0927e-01
chr1:clu_24281	2.7590e-12	1.6572e-11
chr1:clu_24282	3.4103e-04	8.3413e-04
chr1:clu_24283	1.3167e-11	7.4898e-11
chr1:clu_24288	3.0497e-01	3.7808e-01
chr1:clu_24289	4.6303e-01	5.3477e-01
chr1:clu_24290	4.3094e-01	5.0415e-01
chr1:clu_24291	9.5894e-02	1.4191e-01
chr1:clu_24292	3.2574e-82	6.9681e-80
chr1:clu_24293	1.2765e-02	2.3484e-02
chr1:clu_24294	8.6122e-10	4.1394e-09
chr1:clu_24298	5.1044e-03	1.0172e-02
chr1:clu_24299	5.5905e-01	6.2364e-01
chr1:clu_24300	1.1362e-02	2.1133e-02
chr1:clu_24301	6.7416e-01	7.2599e-01
chr1:clu_24302	8.8889e-01	9.1014e-01
chr1:clu_24303	4.7818e-04	1.1442e-03
chr1:clu_24304	2.2699e-02	3.9535e-02
chr1:clu_24305	9.7794e-02	1.4437e-01
chr1:clu_24306	5.9878e-03	1.1769e-02
chr1:clu_24307	4.1197e-01	4.8559e-01
chr1:clu_24309	5.5953e-02	8.8393e-02
chr1:clu_24311	4.0092e-21	4.7141e-20
chr1:clu_24312	7.5022e-03	1.4436e-02
chr1:clu_24313	3.0913e-03	6.4126e-03
chr1:clu_24314	1.6821e-01	2.2968e-01
chr1:clu_24315	1.7609e-05	5.1814e-05
chr1:clu_24316	1.0434e-01	1.5244e-01
chr1:clu_24317	2.8493e-49	1.5518e-47
chr1:clu_24318	5.5261e-48	2.7561e-46
chr1:clu_24319	7.8445e-06	2.4176e-05
chr1:clu_24320	7.5136e-01	7.9355e-01
chr1:clu_24321	4.7839e-03	9.5694e-03
chr1:clu_24326	1.3653e-02	2.4956e-02
chr1:clu_24333	3.1814e-05	9.0566e-05
chr1:clu_24334	1.7800e-01	2.4096e-01
chr1:clu_24335	1.4887e-02	2.6974e-02
chr1:clu_24336	1.4845e-02	2.6906e-02
chr1:clu_24339	4.0311e-01	4.7727e-01
chr1:clu_24340	1.8229e-09	8.4505e-09
chr1:clu_24341	8.0752e-03	1.5437e-02
chr1:clu_24342	8.6703e-01	8.9184e-01
chr1:clu_24343	3.8545e-01	4.6030e-01
chr1:clu_24344	4.9289e-01	5.6340e-01
chr1:clu_24347	5.8937e-02	9.2512e-02
chr1:clu_24348	1.3458e-17	1.2160e-16
chr1:clu_24349	1.1230e-03	2.5283e-03
chr1:clu_24350	2.6307e-03	5.5251e-03
chr1:clu_24351	6.6527e-07	2.3408e-06
chr1:clu_24352	3.3796e-16	2.7652e-15
chr1:clu_24353	2.3931e-13	1.5789e-12
chr1:clu_24357	1.5021e-04	3.8713e-04
chr1:clu_24358	1.1780e-06	4.0244e-06
chr1:clu_24359	3.6825e-20	4.0260e-19
chr1:clu_24360	1.3358e-04	3.4703e-04
chr1:clu_24362	2.0914e-04	5.2754e-04
chr1:clu_24363	1.0918e-01	1.5850e-01
chr1:clu_24364	6.3554e-07	2.2429e-06
chr1:clu_24365	5.4434e-08	2.1704e-07
chr1:clu_24366	1.4673e-42	5.6025e-41
chr1:clu_24367	3.2486e-07	1.1915e-06
chr1:clu_24371	4.7564e-06	1.5067e-05
chr1:clu_24379	3.7409e-01	4.4905e-01
chr1:clu_24380	1.8477e-08	7.7263e-08
chr1:clu_24381	2.1913e-04	5.5108e-04
chr1:clu_24385	5.7219e-06	1.7937e-05
chr1:clu_24387	1.8191e-04	4.6320e-04
chr1:clu_24388	4.7819e-04	1.1442e-03
chr1:clu_24389	4.0916e-01	4.8305e-01
chr1:clu_24390	6.2065e-01	6.7826e-01
chr1:clu_24391	2.1247e-02	3.7237e-02
chr1:clu_24393	1.0416e-06	3.5799e-06
chr1:clu_24394	2.3025e-10	1.1751e-09
chr1:clu_24395	1.4368e-30	2.9977e-29
chr1:clu_24397	4.1374e-02	6.7893e-02
chr1:clu_24398	3.7938e-18	3.5772e-17
chr1:clu_24399	9.7255e-08	3.7727e-07
chr1:clu_24400	1.0651e-05	3.2233e-05
chr1:clu_24401	1.4984e-05	4.4509e-05
chr1:clu_24402	5.5524e-01	6.2001e-01
chr1:clu_24405	4.3663e-17	3.8170e-16
chr1:clu_24407	9.0852e-01	9.2631e-01
chr1:clu_24408	5.6679e-02	8.9396e-02
chr1:clu_24409	1.3572e-01	1.9118e-01
chr1:clu_24413	5.9589e-37	1.6740e-35
chr1:clu_24417	3.2028e-02	5.3988e-02
chr1:clu_24418	3.5469e-01	4.2957e-01
chr1:clu_24419	9.4320e-03	1.7814e-02
chr1:clu_24421	9.2787e-02	1.3780e-01
chr1:clu_24429	3.5067e-17	3.0823e-16
chr1:clu_24430	4.8607e-05	1.3462e-04
chr1:clu_24432	1.5112e-03	3.3170e-03
chr1:clu_24436	4.3610e-01	5.0914e-01
chr1:clu_24437	5.3012e-01	5.9784e-01
chr1:clu_24438	3.8774e-03	7.8831e-03
chr1:clu_24439	1.4778e-11	8.3826e-11
chr1:clu_24440	4.0281e-02	6.6289e-02
chr1:clu_24441	4.5133e-25	6.6889e-24
chr1:clu_24442	1.2367e-02	2.2841e-02
chr1:clu_24446	1.5244e-05	4.5268e-05
chr1:clu_24450	8.1248e-01	8.4592e-01
chr1:clu_24456	1.4605e-04	3.7723e-04
chr1:clu_24457	2.8778e-78	4.9606e-76
chr1:clu_24458	8.5329e-02	1.2823e-01
chr1:clu_24460	6.2368e-03	1.2216e-02
chr1:clu_24461	9.6542e-02	1.4275e-01
chr1:clu_24462	9.4984e-07	3.2810e-06
chr1:clu_24463	5.0461e-02	8.0831e-02
chr1:clu_24464	7.8123e-01	8.1905e-01
chr1:clu_24465	1.2222e-01	1.7476e-01
chr1:clu_24469	6.4174e-03	1.2539e-02
chr1:clu_24470	1.0066e-23	1.3822e-22
chr1:clu_24471	9.4999e-01	9.5918e-01
chr1:clu_24473	4.2735e-02	6.9822e-02
chr1:clu_24474	8.3478e-04	1.9239e-03
chr1:clu_24475	1.5250e-06	5.1494e-06
chr1:clu_24478	2.5441e-01	3.2534e-01
chr1:clu_24486	1.0882e-03	2.4576e-03
chr1:clu_24487	8.0664e-02	1.2202e-01
chr1:clu_24489	1.4093e-07	5.3731e-07
chr1:clu_24490	7.0612e-01	7.5438e-01
chr1:clu_24491	3.0836e-14	2.1700e-13
chr1:clu_24495	3.7866e-03	7.7205e-03
chr1:clu_24496	3.0602e-10	1.5388e-09
chr1:clu_24498	1.0173e-32	2.3456e-31
chr1:clu_24500	6.1753e-01	6.7555e-01
chr1:clu_24502	1.2752e-01	1.8119e-01
chr1:clu_24503	2.9263e-14	2.0642e-13
chr1:clu_24504	1.0338e-01	1.5125e-01
chr1:clu_24505	6.7620e-13	4.2955e-12
chr1:clu_24506	2.0617e-05	6.0079e-05
chr1:clu_24507	2.0002e-04	5.0589e-04
chr1:clu_24508	5.3841e-02	8.5513e-02
chr1:clu_24510	7.8765e-02	1.1944e-01
chr1:clu_24511	3.3283e-05	9.4521e-05
chr1:clu_24512	2.7864e-28	5.0638e-27
chr1:clu_24515	4.5235e-02	7.3413e-02
chr1:clu_24517	2.0302e-01	2.6914e-01
chr1:clu_24519	1.4008e-02	2.5528e-02
chr1:clu_24521	3.0621e-24	4.3321e-23
chr1:clu_24523	1.4398e-06	4.8776e-06
chr1:clu_24524	3.2281e-02	5.4364e-02
chr1:clu_24526	3.1586e-04	7.7567e-04
chr1:clu_24527	2.9399e-06	9.5798e-06
chr1:clu_24528	7.4140e-06	2.2929e-05
chr1:clu_24529	1.5423e-01	2.1341e-01
chr1:clu_24530	5.1074e-01	5.8021e-01
chr1:clu_24531	5.6660e-01	6.3037e-01
chr1:clu_24533	1.3732e-01	1.9315e-01
chr1:clu_24534	4.4620e-02	7.2508e-02
chr1:clu_24535	1.4112e-01	1.9800e-01
chr1:clu_24536	8.7942e-03	1.6680e-02
chr1:clu_24537	1.3986e-02	2.5492e-02
chr1:clu_24538	4.5908e-01	5.3084e-01
chr1:clu_24539	6.3537e-03	1.2423e-02
chr1:clu_24541	2.7271e-10	1.3791e-09
chr1:clu_24545	4.7693e-01	5.4788e-01
chr1:clu_24546	3.2326e-02	5.4429e-02
chr1:clu_24547	2.9082e-02	4.9529e-02
chr1:clu_24548	2.5597e-14	1.8150e-13
chr1:clu_24550	1.4060e-04	3.6385e-04
chr1:clu_24551	1.8687e-03	4.0392e-03
chr1:clu_24553	1.9719e-03	4.2483e-03
chr1:clu_24554	1.1453e-01	1.6510e-01
chr1:clu_24555	2.8767e-08	1.1788e-07
chr1:clu_24559	3.1260e-02	5.2833e-02
chr1:clu_24561	7.4479e-126	7.7787e-123
chr1:clu_24566	1.2357e-53	7.9780e-52
chr1:clu_24567	3.4090e-08	1.3882e-07
chr1:clu_24568	1.1958e-01	1.7145e-01
chr1:clu_24569	7.2416e-02	1.1087e-01
chr1:clu_24571	6.3084e-06	1.9668e-05
chr1:clu_24574	3.1452e-02	5.3133e-02
chr1:clu_24575	7.2554e-48	3.5983e-46
chr1:clu_24576	2.5478e-01	3.2574e-01
chr1:clu_24577	6.0106e-02	9.4158e-02
chr1:clu_24578	1.0615e-04	2.7962e-04
chr1:clu_24580	3.1308e-18	2.9710e-17
chr1:clu_24581	5.5521e-04	1.3158e-03
chr1:clu_24582	3.9749e-02	6.5505e-02
chr1:clu_24583	7.1824e-19	7.1724e-18
chr1:clu_24584	3.6110e-03	7.3922e-03
chr1:clu_24585	4.4695e-01	5.1931e-01
chr1:clu_24587	9.7423e-02	1.4392e-01
chr1:clu_24588	7.3072e-01	7.7560e-01
chr1:clu_24590	6.2275e-05	1.6971e-04
chr1:clu_24591	4.8614e-01	5.5705e-01
chr1:clu_24592	1.6158e-03	3.5289e-03
chr1:clu_24593	1.7830e-33	4.2492e-32
chr1:clu_24594	3.7769e-01	4.5255e-01
chr1:clu_24595	4.4203e-01	5.1470e-01
chr1:clu_24596	1.5035e-02	2.7230e-02
chr1:clu_24597	8.2856e-02	1.2497e-01
chr1:clu_24600	5.4683e-13	3.4987e-12
chr1:clu_24601	1.8193e-02	3.2361e-02
chr1:clu_24602	4.8925e-09	2.1826e-08
chr1:clu_24603	5.2668e-03	1.0469e-02
chr1:clu_24604	6.4689e-05	1.7581e-04
chr1:clu_24605	4.4421e-07	1.5985e-06
chr1:clu_24607	5.9130e-01	6.5245e-01
chr1:clu_24608	4.4605e-11	2.4293e-10
chr1:clu_24609	6.5018e-15	4.8443e-14
chr1:clu_24616	6.8269e-03	1.3262e-02
chr1:clu_24617	6.6935e-02	1.0350e-01
chr1:clu_24618	5.9962e-68	6.9584e-66
chr1:clu_24622	3.3236e-01	4.0703e-01
chr1:clu_24623	1.1153e-03	2.5125e-03
chr1:clu_24624	1.5449e-24	2.2319e-23
chr1:clu_24625	1.5329e-14	1.1073e-13
chr1:clu_24631	5.4844e-06	1.7238e-05
chr1:clu_24632	8.2648e-01	8.5769e-01
chr1:clu_24634	5.3088e-26	8.4084e-25
chr1:clu_24635	2.4943e-13	1.6445e-12
chr1:clu_24636	4.3530e-13	2.8023e-12
chr1:clu_24643	3.5470e-04	8.6519e-04
chr1:clu_24645	1.3012e-09	6.1216e-09
chr1:clu_24646	5.8521e-01	6.4697e-01
chr1:clu_24648	6.1566e-11	3.3094e-10
chr1:clu_24649	3.1100e-37	8.8348e-36
chr1:clu_24650	4.7808e-23	6.2970e-22
chr1:clu_24654	7.2022e-05	1.9446e-04
chr1:clu_24655	8.2658e-01	8.5769e-01
chr1:clu_24656	6.6399e-01	7.1679e-01
chr1:clu_24657	1.9388e-13	1.2859e-12
chr1:clu_24658	3.4239e-05	9.7174e-05
chr1:clu_24659	2.4543e-06	8.0816e-06
chr1:clu_24660	6.2195e-04	1.4599e-03
chr1:clu_24661	8.9985e-02	1.3430e-01
chr1:clu_24662	1.7973e-119	1.3874e-116
chr1:clu_24663	2.7521e-49	1.5035e-47
chr1:clu_24664	1.7402e-16	1.4540e-15
chr1:clu_24665	4.8571e-08	1.9506e-07
chr1:clu_24666	5.5884e-23	7.3203e-22
chr1:clu_24667	1.9809e-01	2.6370e-01
chr1:clu_24668	3.5716e-20	3.9072e-19
chr1:clu_24669	6.1915e-04	1.4539e-03
chr1:clu_24670	2.7244e-04	6.7576e-04
chr1:clu_24671	1.1645e-03	2.6132e-03
chr1:clu_24676	2.2105e-01	2.8875e-01
chr1:clu_24677	1.3544e-05	4.0444e-05
chr1:clu_24678	6.0532e-05	1.6522e-04
chr1:clu_24679	5.2678e-01	5.9482e-01
chr1:clu_24680	3.8636e-60	3.2511e-58
chr1:clu_24681	1.4741e-17	1.3279e-16
chr1:clu_24682	8.1409e-01	8.4701e-01
chr1:clu_24683	1.3723e-05	4.0951e-05
chr1:clu_24684	8.4582e-06	2.5942e-05
chr1:clu_24685	4.4202e-01	5.1470e-01
chr1:clu_24686	1.6276e-01	2.2334e-01
chr1:clu_24688	4.4267e-03	8.9090e-03
chr1:clu_24689	4.2527e-65	4.3645e-63
chr1:clu_24691	5.6154e-06	1.7620e-05
chr1:clu_24692	1.7538e-02	3.1299e-02
chr1:clu_24694	1.6387e-06	5.5136e-06
chr1:clu_24696	1.1890e-01	1.7060e-01
chr1:clu_24697	9.6304e-04	2.1936e-03
chr1:clu_24698	4.0742e-03	8.2539e-03
chr1:clu_24700	1.7935e-25	2.7380e-24
chr1:clu_24703	7.5715e-03	1.4555e-02
chr1:clu_24704	1.6841e-04	4.3111e-04
chr1:clu_24706	4.9319e-01	5.6371e-01
chr1:clu_24707	3.3367e-01	4.0818e-01
chr1:clu_24708	3.5994e-01	4.3489e-01
chr1:clu_24712	1.5547e-01	2.1485e-01
chr1:clu_24713	1.4688e-01	2.0496e-01
chr1:clu_24714	7.2442e-01	7.6973e-01
chr1:clu_24715	1.9962e-01	2.6536e-01
chr1:clu_24716	3.6911e-01	4.4449e-01
chr1:clu_24717	9.3288e-03	1.7628e-02
chr1:clu_24718	2.8202e-08	1.1564e-07
chr1:clu_24719	4.8361e-03	9.6662e-03
chr1:clu_24720	1.9861e-01	2.6425e-01
chr1:clu_24721	2.0503e-02	3.6088e-02
chr1:clu_24723	3.9283e-02	6.4809e-02
chr1:clu_24724	1.0803e-40	3.7245e-39
chr1:clu_24725	3.9334e-06	1.2615e-05
chr1:clu_24726	8.9626e-01	9.1628e-01
chr1:clu_24727	6.2638e-02	9.7607e-02
chr1:clu_24728	4.4436e-07	1.5985e-06
chr1:clu_24729	6.1194e-05	1.6692e-04
chr1:clu_24730	1.9664e-02	3.4743e-02
chr1:clu_24731	2.0667e-01	2.7314e-01
chr1:clu_24732	9.2879e-01	9.4270e-01
chr1:clu_24734	6.6518e-09	2.9350e-08
chr1:clu_24735	7.5696e-03	1.4553e-02
chr1:clu_24736	3.7098e-01	4.4616e-01
chr1:clu_24737	7.4367e-01	7.8698e-01
chr1:clu_24738	2.0502e-04	5.1788e-04
chr1:clu_24739	1.4068e-06	4.7721e-06
chr1:clu_24740	4.8830e-02	7.8501e-02
chr1:clu_24741	3.1263e-01	3.8635e-01
chr1:clu_24742	1.0067e-06	3.4654e-06
chr1:clu_24743	2.6856e-01	3.4042e-01
chr1:clu_24745	7.3408e-01	7.7855e-01
chr1:clu_24747	6.0838e-06	1.9017e-05
chr1:clu_24748	8.9232e-12	5.1356e-11
chr1:clu_24750	1.3389e-10	6.9652e-10
chr1:clu_24751	5.2425e-04	1.2464e-03
chr1:clu_24752	1.9939e-05	5.8285e-05
chr1:clu_24760	7.2221e-02	1.1060e-01
chr1:clu_24761	2.6522e-03	5.5656e-03
chr1:clu_24763	1.2732e-05	3.8152e-05
chr1:clu_24764	1.2736e-01	1.8103e-01
chr1:clu_24765	2.1616e-02	3.7809e-02
chr1:clu_24766	3.4123e-01	4.1569e-01
chr1:clu_24767	7.2773e-11	3.8873e-10
chr1:clu_24768	2.6894e-08	1.1061e-07
chr1:clu_24769	4.4838e-18	4.1988e-17
chr1:clu_24770	7.4832e-07	2.6185e-06
chr1:clu_24771	1.4402e-01	2.0153e-01
chr1:clu_24772	2.0087e-07	7.5511e-07
chr1:clu_24774	3.6227e-01	4.3723e-01
chr1:clu_24775	3.2163e-09	1.4590e-08
chr1:clu_24776	1.3427e-189	5.9600e-186
chr1:clu_24777	3.2585e-03	6.7241e-03
chr1:clu_24778	1.9681e-01	2.6238e-01
chr1:clu_24779	3.9680e-05	1.1128e-04
chr1:clu_24781	1.5764e-01	2.1730e-01
chr1:clu_24783	1.8280e-02	3.2492e-02
chr1:clu_24784	1.0073e-09	4.8038e-09
chr1:clu_24785	5.9301e-01	6.5397e-01
chr1:clu_24786	7.1110e-01	7.5838e-01
chr1:clu_24787	3.9676e-01	4.7098e-01
chr1:clu_24789	1.5657e-01	2.1613e-01
chr1:clu_24790	1.4007e-03	3.0941e-03
chr1:clu_24791	1.2640e-01	1.7994e-01
chr1:clu_24794	2.1812e-07	8.1615e-07
chr1:clu_24795	3.0273e-10	1.5231e-09
chr1:clu_24796	1.4210e-08	6.0185e-08
chr1:clu_24797	3.0393e-14	2.1397e-13
chr1:clu_24798	2.8248e-07	1.0453e-06
chr1:clu_24800	1.5597e-05	4.6208e-05
chr1:clu_24801	5.1668e-02	8.2496e-02
chr1:clu_24802	1.4681e-02	2.6641e-02
chr1:clu_24803	6.1748e-01	6.7554e-01
chr1:clu_24804	1.2872e-05	3.8546e-05
chr1:clu_24805	7.4602e-01	7.8890e-01
chr1:clu_24806	2.4684e-03	5.2106e-03
chr1:clu_24807	1.1292e-01	1.6320e-01
chr1:clu_24809	1.1979e-12	7.4419e-12
chr1:clu_24811	1.9069e-20	2.1401e-19
chr1:clu_24812	6.2252e-15	4.6519e-14
chr1:clu_24813	4.6445e-01	5.3607e-01
chr1:clu_24814	1.0466e-08	4.5050e-08
chr1:clu_24815	2.4702e-04	6.1668e-04
chr1:clu_24816	5.6347e-39	1.7613e-37
chr1:clu_24817	1.1059e-01	1.6020e-01
chr1:clu_24818	4.7479e-04	1.1369e-03
chr1:clu_24819	2.7175e-13	1.7824e-12
chr1:clu_24823	1.8642e-09	8.6328e-09
chr1:clu_24824	1.8778e-01	2.5198e-01
chr1:clu_24825	4.2449e-09	1.9047e-08
chr1:clu_24826	8.6358e-05	2.3060e-04
chr1:clu_24827	5.9318e-01	6.5403e-01
chr1:clu_24829	6.2381e-04	1.4641e-03
chr1:clu_24830	2.1406e-01	2.8112e-01
chr1:clu_24831	6.6072e-03	1.2876e-02
chr1:clu_24832	1.1159e-01	1.6149e-01
chr1:clu_24833	5.7176e-02	9.0060e-02
chr1:clu_24834	8.9223e-01	9.1280e-01
chr1:clu_24836	7.8338e-01	8.2098e-01
chr1:clu_24839	2.0150e-01	2.6750e-01
chr1:clu_24840	4.5682e-04	1.0964e-03
chr1:clu_24841	7.3839e-02	1.1274e-01
chr1:clu_24842	1.6444e-07	6.2292e-07
chr1:clu_24843	7.0730e-07	2.4809e-06
chr1:clu_24844	1.5378e-04	3.9565e-04
chr1:clu_24847	6.9522e-01	7.4489e-01
chr1:clu_24848	2.5131e-02	4.3341e-02
chr1:clu_24849	2.6519e-03	5.5656e-03
chr1:clu_24850	9.1428e-25	1.3339e-23
chr1:clu_24852	9.7655e-09	4.2228e-08
chr1:clu_24853	3.5630e-05	1.0073e-04
chr1:clu_24854	8.7358e-01	8.9698e-01
chr1:clu_24855	1.0970e-01	1.5913e-01
chr1:clu_24858	1.0045e-37	2.9479e-36
chr1:clu_24859	7.9435e-07	2.7698e-06
chr1:clu_24860	1.0940e-03	2.4688e-03
chr1:clu_24861	2.3658e-06	7.8063e-06
chr1:clu_24863	1.3360e-18	1.3077e-17
chr1:clu_24864	2.8775e-02	4.9049e-02
chr1:clu_24865	4.4303e-01	5.1560e-01
chr1:clu_24867	1.2297e-92	3.8644e-90
chr1:clu_24869	3.4247e-03	7.0385e-03
chr1:clu_24870	1.2774e-02	2.3496e-02
chr1:clu_24871	5.1838e-02	8.2754e-02
chr1:clu_24873	8.3274e-01	8.6307e-01
chr1:clu_24874	3.4127e-02	5.7157e-02
chr1:clu_24875	1.0907e-05	3.2956e-05
chr1:clu_24879	2.4988e-01	3.2032e-01
chr1:clu_24880	1.4631e-03	3.2185e-03
chr1:clu_24881	6.9871e-01	7.4786e-01
chr1:clu_24883	9.9926e-03	1.8790e-02
chr1:clu_24884	9.1406e-01	9.3078e-01
chr1:clu_24885	3.2973e-01	4.0422e-01
chr1:clu_24886	6.6382e-15	4.9397e-14
chr1:clu_24887	1.5214e-01	2.1109e-01
chr1:clu_24891	1.3124e-01	1.8562e-01
chr1:clu_24892	1.7989e-03	3.9012e-03
chr1:clu_24893	6.0266e-01	6.6231e-01
chr1:clu_24894	6.3776e-01	6.9405e-01
chr1:clu_24896	7.4335e-01	7.8669e-01
chr1:clu_24897	3.1475e-02	5.3157e-02
chr1:clu_24901	5.3050e-03	1.0537e-02
chr1:clu_24904	7.2132e-04	1.6770e-03
chr1:clu_24905	3.3985e-02	5.6947e-02
chr1:clu_24909	1.5326e-01	2.1234e-01
chr1:clu_24910	7.3759e-01	7.8192e-01
chr1:clu_24911	1.8434e-09	8.5435e-09
chr1:clu_24912	1.1060e-02	2.0619e-02
chr1:clu_24913	2.0784e-08	8.6423e-08
chr1:clu_24915	3.2609e-01	4.0056e-01
chr1:clu_24916	2.1019e-02	3.6884e-02
chr1:clu_24918	2.6973e-01	3.4168e-01
chr1:clu_24920	2.8345e-11	1.5722e-10
chr1:clu_24923	5.3716e-01	6.0371e-01
chr1:clu_24924	1.0139e-03	2.2993e-03
chr1:clu_24926	7.2777e-11	3.8873e-10
chr1:clu_24928	1.7348e-02	3.1003e-02
chr1:clu_24929	2.6379e-06	8.6493e-06
chr1:clu_24932	2.4346e-04	6.0839e-04
chr1:clu_24933	3.9931e-02	6.5768e-02
chr1:clu_24934	8.1777e-04	1.8876e-03
chr1:clu_24935	3.3012e-03	6.8012e-03
chr1:clu_24937	2.8024e-01	3.5250e-01
chr1:clu_24938	5.7588e-01	6.3886e-01
chr1:clu_24939	6.3131e-02	9.8315e-02
chr1:clu_24940	7.8592e-05	2.1091e-04
chr1:clu_24942	1.0169e-10	5.3463e-10
chr1:clu_24949	9.1298e-03	1.7280e-02
chr1:clu_24950	9.6666e-01	9.7324e-01
chr1:clu_24951	1.6502e-01	2.2606e-01
chr1:clu_24955	2.6680e-08	1.0978e-07
chr1:clu_24956	2.7378e-22	3.4401e-21
chr1:clu_24957	6.5540e-02	1.0160e-01
chr1:clu_24958	8.1184e-01	8.4546e-01
chr1:clu_24959	4.2825e-06	1.3649e-05
chr1:clu_24960	6.5467e-01	7.0872e-01
chr1:clu_24961	4.4534e-03	8.9577e-03
chr1:clu_24962	5.4773e-51	3.2202e-49
chr1:clu_24964	1.1693e-01	1.6810e-01
chr1:clu_24965	4.1641e-05	1.1638e-04
chr1:clu_24966	1.4496e-05	4.3142e-05
chr1:clu_24970	8.4084e-01	8.6979e-01
chr1:clu_24971	1.9418e-14	1.3863e-13
chr1:clu_24972	1.6206e-05	4.7891e-05
chr1:clu_24973	1.0140e-01	1.4882e-01
chr1:clu_24974	3.0585e-03	6.3490e-03
chr1:clu_24975	8.6141e-04	1.9799e-03
chr1:clu_24979	6.1859e-02	9.6529e-02
chr1:clu_24980	3.8066e-01	4.5546e-01
chr1:clu_24981	7.5980e-41	2.6451e-39
chr1:clu_24982	1.7843e-44	7.4824e-43
chr1:clu_24985	2.4288e-01	3.1267e-01
chr1:clu_24986	3.2752e-01	4.0202e-01
chr1:clu_24987	9.5175e-01	9.6069e-01
chr1:clu_24988	2.3413e-05	6.7725e-05
chr1:clu_24989	7.4022e-01	7.8420e-01
chr1:clu_25001	6.2598e-38	1.8462e-36
chr1:clu_25002	2.5641e-02	4.4152e-02
chr1:clu_25003	1.3470e-01	1.8992e-01
chr1:clu_25004	1.2703e-06	4.3249e-06
chr1:clu_25005	1.2303e-04	3.2119e-04
chr1:clu_25006	2.8711e-09	1.3098e-08
chr1:clu_25007	1.0608e-09	5.0470e-09
chr1:clu_25008	7.6714e-02	1.1663e-01
chr1:clu_25009	6.3928e-01	6.9520e-01
chr1:clu_25010	2.5880e-01	3.3004e-01
chr1:clu_25017	6.8383e-10	3.3182e-09
chr1:clu_25018	1.1417e-08	4.8917e-08
chr1:clu_25023	4.1762e-02	6.8459e-02
chr1:clu_25024	3.1200e-05	8.8932e-05
chr1:clu_25025	1.4177e-06	4.8065e-06
chr1:clu_25026	1.5203e-01	2.1098e-01
chr1:clu_25028	8.8482e-20	9.4241e-19
chr1:clu_25029	7.5114e-01	7.9336e-01
chr1:clu_25030	1.8336e-01	2.4684e-01
chr1:clu_25036	2.1372e-01	2.8077e-01
chr1:clu_25038	1.5994e-01	2.1991e-01
chr1:clu_25041	1.9641e-02	3.4706e-02
chr1:clu_25042	2.6882e-13	1.7645e-12
chr1:clu_25043	6.2609e-01	6.8339e-01
chr1:clu_25044	8.0265e-02	1.2148e-01
chr1:clu_25047	3.0598e-35	7.9541e-34
chr1:clu_25048	4.2077e-01	4.9443e-01
chr1:clu_25052	8.7593e-06	2.6809e-05
chr1:clu_25053	4.4092e-34	1.0813e-32
chr1:clu_25054	7.5700e-01	7.9824e-01
chr1:clu_25056	5.1310e-21	5.9700e-20
chr1:clu_25057	2.3812e-10	1.2131e-09
chr1:clu_25058	6.2326e-03	1.2209e-02
chr1:clu_25059	2.6425e-01	3.3592e-01
chr1:clu_25060	3.7906e-01	4.5392e-01
chr1:clu_25061	1.8717e-04	4.7584e-04
chr1:clu_25062	1.0146e-04	2.6828e-04
chr1:clu_25063	2.2797e-02	3.9699e-02
chr1:clu_25065	4.1614e-02	6.8249e-02
chr1:clu_25066	9.3262e-19	9.2147e-18
chr1:clu_25067	5.8200e-01	6.4411e-01
chr1:clu_25068	8.6493e-01	8.9004e-01
chr1:clu_25069	2.7136e-08	1.1153e-07
chr1:clu_25071	6.1122e-04	1.4364e-03
chr1:clu_25072	4.1628e-02	6.8259e-02
chr1:clu_25073	1.8548e-02	3.2925e-02
chr1:clu_25074	4.9629e-01	5.6648e-01
chr1:clu_25075	1.8041e-03	3.9114e-03
chr1:clu_25076	2.4469e-01	3.1461e-01
chr1:clu_25077	7.4924e-01	7.9169e-01
chr1:clu_25078	1.8314e-01	2.4665e-01
chr1:clu_25079	8.4437e-02	1.2706e-01
chr1:clu_25080	1.4543e-06	4.9230e-06
chr1:clu_25081	9.9488e-08	3.8551e-07
chr1:clu_25082	6.2808e-07	2.2183e-06
chr1:clu_25085	1.3417e-03	2.9752e-03
chr1:clu_25086	9.5666e-66	1.0232e-63
chr1:clu_25087	4.6046e-07	1.6539e-06
chr1:clu_25091	5.5586e-04	1.3168e-03
chr1:clu_25092	4.3768e-01	5.1071e-01
chr1:clu_25094	1.5053e-01	2.0927e-01
chr1:clu_25097	1.5785e-05	4.6718e-05
chr1:clu_25098	8.0529e-01	8.3977e-01
chr1:clu_25099	3.3085e-19	3.3722e-18
chr1:clu_25100	4.4768e-01	5.1992e-01
chr1:clu_25103	1.0994e-01	1.5941e-01
chr1:clu_25110	4.1824e-01	4.9180e-01
chr1:clu_25111	1.0574e-03	2.3918e-03
chr1:clu_25112	6.7127e-01	7.2338e-01
chr1:clu_25113	3.6920e-01	4.4454e-01
chr1:clu_25116	5.8137e-12	3.3932e-11
chr1:clu_25117	5.0623e-02	8.1062e-02
chr1:clu_25119	4.1303e-02	6.7794e-02
chr1:clu_25120	2.0083e-02	3.5413e-02
chr1:clu_25121	5.1658e-01	5.8531e-01
chr1:clu_25123	2.2852e-01	2.9720e-01
chr1:clu_25124	2.5211e-01	3.2277e-01
chr1:clu_25125	3.3906e-01	4.1372e-01
chr1:clu_25126	4.6290e-02	7.4928e-02
chr1:clu_25127	9.8896e-01	9.9153e-01
chr1:clu_25128	9.9426e-01	9.9566e-01
chr1:clu_25129	6.5263e-03	1.2732e-02
chr1:clu_25130	1.0000e+00	1.0000e+00
chr1:clu_25131	7.8784e-06	2.4268e-05
chr1:clu_25132	2.3513e-01	3.0442e-01
chr1:clu_25135	3.9748e-27	6.7021e-26
chr1:clu_25139	3.4274e-49	1.8553e-47
chr1:clu_25140	2.2559e-01	2.9396e-01
chr1:clu_25141	5.8187e-08	2.3112e-07
chr1:clu_25142	1.0112e-20	1.1516e-19
chr1:clu_25143	5.3200e-02	8.4616e-02
chr1:clu_25144	5.1930e-20	5.6152e-19
chr1:clu_25145	3.3445e-16	2.7377e-15
chr1:clu_25146	4.0209e-06	1.2879e-05
chr1:clu_25147	2.1822e-04	5.4918e-04
chr1:clu_25148	1.8002e-01	2.4318e-01
chr1:clu_25149	7.8826e-02	1.1951e-01
chr1:clu_25150	2.1277e-20	2.3774e-19
chr1:clu_25151	1.1782e-37	3.4351e-36
chr1:clu_25152	8.7110e-31	1.8369e-29
chr1:clu_25153	1.3909e-07	5.3085e-07
chr1:clu_25154	3.2089e-31	6.9228e-30
chr1:clu_25155	8.7272e-07	3.0282e-06
chr1:clu_25156	1.7393e-01	2.3637e-01
chr1:clu_25157	6.1024e-02	9.5393e-02
chr1:clu_25158	3.2331e-01	3.9764e-01
chr1:clu_25159	6.2523e-09	2.7635e-08
chr1:clu_25160	7.3815e-01	7.8235e-01
chr1:clu_25161	6.5336e-11	3.5025e-10
chr1:clu_25162	7.6982e-01	8.0954e-01
chr1:clu_25163	3.5837e-02	5.9747e-02
chr1:clu_25164	4.7487e-05	1.3166e-04
chr1:clu_25165	6.1321e-09	2.7138e-08
chr1:clu_25166	2.0482e-72	2.8634e-70
chr1:clu_25167	6.0677e-01	6.6587e-01
chr1:clu_25168	3.3973e-18	3.2188e-17
chr1:clu_25171	4.5265e-01	5.2456e-01
chr1:clu_25172	2.1223e-02	3.7202e-02
chr1:clu_25173	4.0364e-02	6.6394e-02
chr1:clu_25174	3.6905e-02	6.1312e-02
chr1:clu_25175	1.2262e-25	1.8883e-24
chr1:clu_25176	4.3062e-01	5.0390e-01
chr1:clu_25179	1.9761e-01	2.6320e-01
chr1:clu_25180	1.5272e-01	2.1172e-01
chr1:clu_25181	4.8277e-01	5.5347e-01
chr1:clu_25182	1.1098e-01	1.6070e-01
chr1:clu_25183	1.4442e-01	2.0201e-01
chr1:clu_25187	1.9338e-23	2.6230e-22
chr1:clu_25188	9.9046e-05	2.6232e-04
chr1:clu_25189	9.9620e-01	9.9721e-01
chr1:clu_25190	3.7561e-07	1.3674e-06
chr1:clu_25192	2.4622e-02	4.2545e-02
chr1:clu_25193	3.3764e-01	4.1224e-01
chr1:clu_25194	3.7286e-09	1.6835e-08
chr1:clu_25195	2.9626e-01	3.6926e-01
chr1:clu_25196	1.3152e-03	2.9218e-03
chr1:clu_25198	5.1554e-02	8.2352e-02
chr1:clu_25199	2.8334e-01	3.5573e-01
chr1:clu_25200	1.9831e-01	2.6390e-01
chr1:clu_25206	6.5226e-04	1.5258e-03
chr1:clu_25215	1.0055e-03	2.2829e-03
chr1:clu_25216	1.5801e-02	2.8482e-02
chr1:clu_25221	1.5969e-03	3.4902e-03
chr1:clu_25222	4.3838e-23	5.7958e-22
chr1:clu_25223	6.4473e-04	1.5092e-03
chr1:clu_25224	3.9088e-04	9.4797e-04
chr1:clu_25225	1.8328e-20	2.0596e-19
chr1:clu_25229	4.5953e-17	4.0093e-16
chr1:clu_25230	1.7694e-04	4.5139e-04
chr1:clu_25232	2.0442e-05	5.9620e-05
chr1:clu_25234	6.3124e-01	6.8801e-01
chr1:clu_25236	3.8631e-02	6.3887e-02
chr1:clu_25237	1.8196e-14	1.3037e-13
chr1:clu_25238	4.8978e-01	5.6053e-01
chr1:clu_25242	1.3846e-09	6.5000e-09
chr1:clu_25243	9.1870e-02	1.3665e-01
chr1:clu_25244	1.4991e-01	2.0858e-01
chr1:clu_25245	1.6771e-20	1.8870e-19
chr1:clu_25247	6.5463e-03	1.2765e-02
chr1:clu_25248	7.1965e-01	7.6562e-01
chr1:clu_25249	5.1885e-21	6.0329e-20
chr1:clu_25251	8.2644e-06	2.5391e-05
chr1:clu_25252	2.8282e-60	2.3912e-58
chr1:clu_25253	1.6088e-49	8.8708e-48
chr1:clu_25254	6.9904e-03	1.3553e-02
chr1:clu_25255	1.6602e-04	4.2547e-04
chr1:clu_25256	6.5935e-47	3.1135e-45
chr1:clu_25257	2.0607e-30	4.2495e-29
chr1:clu_25258	5.3985e-02	8.5711e-02
chr1:clu_25259	1.7874e-26	2.9061e-25
chr1:clu_25260	1.2667e-04	3.2996e-04
chr1:clu_25262	5.7132e-42	2.1002e-40
chr1:clu_25264	1.6783e-14	1.2069e-13
chr1:clu_25267	5.8301e-01	6.4499e-01
chr1:clu_25268	7.1418e-29	1.3490e-27
chr1:clu_25270	3.9761e-20	4.3364e-19
chr1:clu_25273	1.6548e-01	2.2657e-01
chr1:clu_25274	3.8987e-03	7.9246e-03
chr1:clu_25275	4.4579e-02	7.2449e-02
chr1:clu_25277	1.0482e-04	2.7633e-04
chr1:clu_25278	5.9987e-01	6.5994e-01
chr1:clu_25279	4.1149e-02	6.7567e-02
chr1:clu_25280	1.4469e-01	2.0232e-01
chr1:clu_25281	3.5704e-01	4.3197e-01
chr1:clu_25282	2.1958e-23	2.9670e-22
chr1:clu_25284	7.1129e-04	1.6549e-03
chr1:clu_25285	4.9181e-01	5.6240e-01
chr1:clu_25286	2.1974e-12	1.3298e-11
chr1:clu_25287	3.3005e-14	2.3162e-13
chr1:clu_25292	5.3634e-01	6.0301e-01
chr1:clu_25294	3.2726e-16	2.6814e-15
chr1:clu_25295	9.3185e-03	1.7610e-02
chr1:clu_25300	1.3063e-01	1.8488e-01
chr1:clu_25301	7.6531e-01	8.0570e-01
chr1:clu_25303	2.5505e-01	3.2604e-01
chr1:clu_25304	5.4269e-02	8.6106e-02
chr1:clu_25305	7.2220e-03	1.3952e-02
chr1:clu_25306	7.4130e-01	7.8507e-01
chr1:clu_25307	8.6208e-01	8.8760e-01
chr1:clu_25311	3.5788e-09	1.6185e-08
chr1:clu_25313	6.3362e-07	2.2366e-06
chr1:clu_25314	1.1605e-01	1.6692e-01
chr1:clu_25317	1.1311e-09	5.3626e-09
chr1:clu_25318	5.9882e-05	1.6360e-04
chr1:clu_25319	3.6207e-08	1.4704e-07
chr1:clu_25320	9.0110e-01	9.2064e-01
chr1:clu_25321	1.9695e-06	6.5618e-06
chr1:clu_25322	2.1049e-03	4.5109e-03
chr1:clu_25326	5.6112e-05	1.5396e-04
chr1:clu_25327	9.5269e-02	1.4103e-01
chr1:clu_25333	9.4773e-20	1.0082e-18
chr1:clu_25334	1.5490e-06	5.2276e-06
chr1:clu_25338	8.1369e-16	6.5106e-15
chr1:clu_25339	1.7955e-10	9.2349e-10
chr1:clu_25340	3.7443e-04	9.1043e-04
chr1:clu_25341	6.1959e-02	9.6660e-02
chr1:clu_25346	3.3583e-01	4.1043e-01
chr1:clu_25347	4.8522e-02	7.8042e-02
chr1:clu_25348	9.5219e-22	1.1627e-20
chr1:clu_25351	2.8651e-18	2.7291e-17
chr1:clu_25354	1.3564e-01	1.9109e-01
chr1:clu_25355	1.4764e-06	4.9948e-06
chr1:clu_25357	7.5818e-25	1.1098e-23
chr1:clu_25358	3.9336e-21	4.6283e-20
chr1:clu_25359	1.5886e-01	2.1863e-01
chr1:clu_25360	7.7357e-02	1.1754e-01
chr1:clu_25361	5.3775e-02	8.5423e-02
chr1:clu_25362	8.6876e-01	8.9336e-01
chr1:clu_25363	3.3419e-10	1.6728e-09
chr1:clu_25364	4.5350e-01	5.2534e-01
chr1:clu_25368	9.2249e-03	1.7447e-02
chr1:clu_25370	6.6351e-13	4.2194e-12
chr1:clu_25371	7.3119e-06	2.2629e-05
chr1:clu_25372	4.5924e-03	9.2185e-03
chr1:clu_25373	4.9758e-22	6.1736e-21
chr1:clu_25374	5.3919e-01	6.0530e-01
chr1:clu_25375	4.0653e-01	4.8049e-01
chr1:clu_25376	2.9732e-18	2.8275e-17
chr1:clu_25377	4.7601e-01	5.4699e-01
chr1:clu_25378	4.5024e-03	9.0487e-03
chr1:clu_25379	2.3238e-02	4.0363e-02
chr1:clu_25380	4.7055e-01	5.4197e-01
chr1:clu_25382	2.8188e-35	7.3492e-34
chr1:clu_25383	1.2946e-03	2.8804e-03
chr1:clu_25384	2.3695e-03	5.0222e-03
chr1:clu_25385	2.4755e-02	4.2760e-02
chr1:clu_25386	7.0595e-08	2.7773e-07
chr1:clu_25387	2.6716e-07	9.9070e-07
chr1:clu_25388	2.3841e-02	4.1314e-02
chr1:clu_25389	1.0150e-03	2.3016e-03
chr1:clu_25390	1.9995e-03	4.3016e-03
chr1:clu_25392	1.4777e-02	2.6805e-02
chr1:clu_25393	1.2233e-03	2.7352e-03
chr1:clu_25394	5.2330e-01	5.9141e-01
chr1:clu_25395	2.5258e-05	7.2719e-05
chr1:clu_25396	5.8567e-01	6.4740e-01
chr1:clu_25398	1.0774e-11	6.1650e-11
chr1:clu_25399	1.4794e-02	2.6831e-02
chr1:clu_25400	9.2017e-02	1.3681e-01
chr1:clu_25401	1.6770e-01	2.2910e-01
chr1:clu_25402	4.2617e-03	8.6034e-03
chr1:clu_25405	3.0201e-24	4.2761e-23
chr1:clu_25406	7.3746e-02	1.1261e-01
chr1:clu_25407	3.4994e-02	5.8471e-02
chr1:clu_25408	9.8579e-05	2.6112e-04
chr1:clu_25409	4.6373e-134	5.8810e-131
chr1:clu_25410	6.9291e-05	1.8768e-04
chr1:clu_25412	1.7791e-05	5.2298e-05
chr1:clu_25413	3.6217e-01	4.3717e-01
chr1:clu_25414	4.8239e-02	7.7664e-02
chr1:clu_25415	5.0161e-01	5.7168e-01
chr1:clu_25416	8.5848e-01	8.8444e-01
chr1:clu_25417	1.0796e-01	1.5693e-01
chr1:clu_25421	1.0560e-03	2.3891e-03
chr1:clu_25422	1.8495e-02	3.2842e-02
chr1:clu_25424	8.1901e-01	8.5098e-01
chr1:clu_25429	1.3953e-01	1.9592e-01
chr1:clu_25431	1.0195e-28	1.9034e-27
chr1:clu_25432	1.9555e-24	2.8023e-23
chr1:clu_25433	1.0905e-02	2.0351e-02
chr1:clu_25434	9.0389e-01	9.2281e-01
chr1:clu_25435	3.6771e-03	7.5198e-03
chr1:clu_25436	2.1670e-05	6.2950e-05
chr1:clu_25437	1.0301e-12	6.4356e-12
chr1:clu_25440	5.3607e-01	6.0294e-01
chr1:clu_25441	1.9611e-18	1.8934e-17
chr1:clu_25443	2.3779e-01	3.0725e-01
chr1:clu_25444	1.8988e-02	3.3609e-02
chr1:clu_25445	3.0636e-07	1.1278e-06
chr1:clu_25446	4.0798e-01	4.8189e-01
chr1:clu_25448	9.2342e-04	2.1098e-03
chr1:clu_25449	1.6878e-04	4.3192e-04
chr1:clu_25451	1.6783e-04	4.2981e-04
chr1:clu_25452	7.8388e-01	8.2136e-01
chr1:clu_25453	2.4198e-02	4.1884e-02
chr1:clu_25454	7.5151e-03	1.4459e-02
chr1:clu_25455	9.2443e-01	9.3888e-01
chr1:clu_25457	5.0364e-45	2.1599e-43
chr1:clu_25458	2.7222e-12	1.6378e-11
chr1:clu_25459	8.0659e-04	1.8642e-03
chr1:clu_25460	1.0485e-02	1.9639e-02
chr1:clu_25461	8.9487e-02	1.3359e-01
chr1:clu_25462	2.7856e-02	4.7620e-02
chr1:clu_25463	1.0270e-17	9.3559e-17
chr1:clu_25465	5.7064e-04	1.3486e-03
chr1:clu_25466	1.1591e-01	1.6680e-01
chr1:clu_25467	6.1369e-01	6.7226e-01
chr1:clu_25469	7.0787e-10	3.4302e-09
chr1:clu_25470	1.6466e-15	1.2766e-14
chr1:clu_25473	8.3551e-19	8.2827e-18
chr1:clu_25479	2.1290e-25	3.2391e-24
chr1:clu_25481	2.2470e-02	3.9166e-02
chr1:clu_25482	2.6307e-03	5.5251e-03
chr1:clu_25483	8.3401e-01	8.6404e-01
chr1:clu_25484	1.7274e-75	2.7383e-73
chr1:clu_25485	5.6567e-01	6.2965e-01
chr1:clu_25486	1.7395e-44	7.3362e-43
chr1:clu_25487	3.7833e-11	2.0758e-10
chr1:clu_25488	1.0606e-05	3.2113e-05
chr1:clu_25490	9.1263e-16	7.2435e-15
chr1:clu_25492	1.3212e-04	3.4341e-04
chr1:clu_25493	5.9068e-01	6.5187e-01
chr1:clu_25496	2.9788e-03	6.1945e-03
chr1:clu_25497	6.0576e-03	1.1901e-02
chr1:clu_25502	8.4492e-01	8.7305e-01
chr1:clu_25503	1.9755e-02	3.4886e-02
chr1:clu_25505	2.1334e-01	2.8040e-01
chr1:clu_25506	3.0540e-02	5.1770e-02
chr1:clu_25507	1.5262e-12	9.3632e-12
chr1:clu_25508	9.4099e-06	2.8653e-05
chr1:clu_25509	2.0561e-03	4.4143e-03
chr1:clu_25512	3.7937e-07	1.3800e-06
chr1:clu_25514	2.8297e-01	3.5536e-01
chr1:clu_25516	9.6121e-01	9.6863e-01
chr1:clu_25518	9.8780e-02	1.4562e-01
chr1:clu_25519	1.9816e-02	3.4973e-02
chr1:clu_25520	3.1518e-02	5.3209e-02
chr1:clu_25521	2.4721e-03	5.2163e-03
chr1:clu_25522	5.5829e-01	6.2295e-01
chr1:clu_25524	1.6821e-01	2.2968e-01
chr1:clu_25531	8.1436e-04	1.8807e-03
chr1:clu_25532	4.4406e-02	7.2214e-02
chr1:clu_25541	1.4252e-05	4.2451e-05
chr1:clu_25542	3.1903e-03	6.6002e-03
chr1:clu_25543	4.1500e-40	1.3798e-38
chr1:clu_25544	1.0211e-01	1.4968e-01
chr1:clu_25545	2.1581e-56	1.5768e-54
chr1:clu_25546	4.4788e-26	7.1256e-25
chr1:clu_25548	1.1558e-01	1.6639e-01
chr1:clu_25549	2.1354e-13	1.4142e-12
chr1:clu_25552	1.7292e-01	2.3520e-01
chr1:clu_25553	1.5218e-14	1.1001e-13
chr1:clu_25554	3.7453e-01	4.4946e-01
chr1:clu_25555	1.0254e-04	2.7087e-04
chr1:clu_25559	5.6874e-03	1.1216e-02
chr1:clu_25560	3.9804e-07	1.4429e-06
chr1:clu_25562	7.4919e-05	2.0185e-04
chr1:clu_25563	2.7568e-01	3.4801e-01
chr1:clu_25564	4.2900e-01	5.0241e-01
chr1:clu_25572	1.6058e-05	4.7487e-05
chr1:clu_25575	4.4316e-04	1.0659e-03
chr1:clu_25576	7.9148e-04	1.8317e-03
chr1:clu_25578	7.1336e-04	1.6596e-03
chr1:clu_25579	1.7085e-02	3.0564e-02
chr1:clu_25580	8.2757e-11	4.3953e-10
chr1:clu_25581	9.1020e-02	1.3562e-01
chr1:clu_25582	2.5299e-01	3.2381e-01
chr1:clu_25583	2.2397e-23	3.0217e-22
chr1:clu_25585	3.2794e-08	1.3379e-07
chr1:clu_25586	9.1608e-04	2.0949e-03
chr10:clu_4416	9.3773e-21	1.0728e-19
chr10:clu_4417	3.9602e-02	6.5274e-02
chr10:clu_4418	8.2328e-01	8.5467e-01
chr10:clu_4419	4.5829e-04	1.0996e-03
chr10:clu_4422	4.7741e-01	5.4837e-01
chr10:clu_4423	3.1254e-09	1.4199e-08
chr10:clu_4424	2.7343e-06	8.9440e-06
chr10:clu_4425	8.4733e-14	5.7663e-13
chr10:clu_4426	3.8565e-04	9.3592e-04
chr10:clu_4427	5.3016e-04	1.2601e-03
chr10:clu_4428	5.2956e-79	9.4973e-77
chr10:clu_4430	7.1608e-02	1.0983e-01
chr10:clu_4433	1.0655e-21	1.2984e-20
chr10:clu_4434	3.7697e-02	6.2470e-02
chr10:clu_4435	6.6092e-07	2.3264e-06
chr10:clu_4436	2.8395e-03	5.9264e-03
chr10:clu_4437	1.9886e-30	4.1056e-29
chr10:clu_4438	7.3494e-01	7.7936e-01
chr10:clu_4439	2.3868e-01	3.0815e-01
chr10:clu_4440	3.1539e-01	3.8941e-01
chr10:clu_4441	2.5041e-01	3.2086e-01
chr10:clu_4442	4.1471e-01	4.8832e-01
chr10:clu_4443	7.2679e-01	7.7192e-01
chr10:clu_4444	2.9995e-13	1.9594e-12
chr10:clu_4445	2.7448e-03	5.7462e-03
chr10:clu_4449	3.8204e-10	1.9016e-09
chr10:clu_4450	4.7333e-02	7.6399e-02
chr10:clu_4451	4.8022e-03	9.6028e-03
chr10:clu_4452	5.0881e-06	1.6058e-05
chr10:clu_4453	4.6971e-05	1.3029e-04
chr10:clu_4457	1.3872e-03	3.0677e-03
chr10:clu_4458	7.7126e-04	1.7874e-03
chr10:clu_4459	3.4401e-01	4.1869e-01
chr10:clu_4460	1.1000e-10	5.7647e-10
chr10:clu_4461	5.7269e-01	6.3614e-01
chr10:clu_4465	1.2875e-08	5.4739e-08
chr10:clu_4466	7.4371e-29	1.4033e-27
chr10:clu_4467	1.4934e-03	3.2812e-03
chr10:clu_4468	2.6396e-21	3.1475e-20
chr10:clu_4469	1.5178e-03	3.3307e-03
chr10:clu_4470	8.0151e-08	3.1338e-07
chr10:clu_4474	2.6201e-06	8.5942e-06
chr10:clu_4475	2.2338e-06	7.3857e-06
chr10:clu_4476	1.3030e-01	1.8450e-01
chr10:clu_4478	6.3180e-01	6.8847e-01
chr10:clu_4479	1.9978e-04	5.0536e-04
chr10:clu_4480	2.2588e-01	2.9426e-01
chr10:clu_4481	1.3523e-05	4.0395e-05
chr10:clu_4482	1.7197e-03	3.7400e-03
chr10:clu_4484	6.1606e-33	1.4373e-31
chr10:clu_4489	7.6701e-17	6.5789e-16
chr10:clu_4490	9.4174e-01	9.5302e-01
chr10:clu_4491	2.2825e-01	2.9696e-01
chr10:clu_4492	4.9789e-02	7.9871e-02
chr10:clu_4493	6.9198e-07	2.4314e-06
chr10:clu_4494	4.2264e-01	4.9613e-01
chr10:clu_4495	4.5008e-05	1.2529e-04
chr10:clu_4496	6.4636e-02	1.0032e-01
chr10:clu_4497	8.4662e-01	8.7455e-01
chr10:clu_4498	6.1551e-01	6.7376e-01
chr10:clu_4499	1.4270e-02	2.5963e-02
chr10:clu_4500	9.4605e-06	2.8797e-05
chr10:clu_4501	4.6022e-08	1.8529e-07
chr10:clu_4502	4.1642e-07	1.5030e-06
chr10:clu_4504	5.2160e-05	1.4385e-04
chr10:clu_4505	3.3300e-10	1.6678e-09
chr10:clu_4506	1.0215e-06	3.5135e-06
chr10:clu_4507	2.6564e-18	2.5379e-17
chr10:clu_4508	4.1352e-01	4.8712e-01
chr10:clu_4509	9.3088e-01	9.4439e-01
chr10:clu_4511	6.5014e-01	7.0476e-01
chr10:clu_4512	5.2199e-01	5.9031e-01
chr10:clu_4513	2.0167e-07	7.5782e-07
chr10:clu_4514	5.1230e-01	5.8158e-01
chr10:clu_4515	1.9132e-05	5.6027e-05
chr10:clu_4520	1.4004e-08	5.9355e-08
chr10:clu_4521	2.6886e-01	3.4075e-01
chr10:clu_4524	2.9737e-11	1.6438e-10
chr10:clu_4525	1.3864e-25	2.1312e-24
chr10:clu_4527	1.5740e-42	5.9841e-41
chr10:clu_4529	2.1614e-02	3.7809e-02
chr10:clu_4530	3.4445e-09	1.5593e-08
chr10:clu_4534	3.6835e-07	1.3429e-06
chr10:clu_4536	8.4543e-02	1.2717e-01
chr10:clu_4537	1.4043e-01	1.9713e-01
chr10:clu_4540	2.0736e-15	1.6001e-14
chr10:clu_4541	1.0773e-03	2.4345e-03
chr10:clu_4542	5.6597e-03	1.1164e-02
chr10:clu_4543	2.4490e-06	8.0702e-06
chr10:clu_4544	2.4954e-09	1.1431e-08
chr10:clu_4545	2.0812e-06	6.9172e-06
chr10:clu_4546	2.5442e-14	1.8047e-13
chr10:clu_4548	1.2151e-03	2.7185e-03
chr10:clu_4555	4.6804e-20	5.0795e-19
chr10:clu_4556	2.3103e-17	2.0531e-16
chr10:clu_4563	9.0358e-01	9.2264e-01
chr10:clu_4565	2.5801e-02	4.4402e-02
chr10:clu_4566	4.6911e-06	1.4873e-05
chr10:clu_4567	5.5021e-01	6.1547e-01
chr10:clu_4569	3.9083e-01	4.6536e-01
chr10:clu_4570	1.0750e-05	3.2500e-05
chr10:clu_4574	1.3466e-21	1.6276e-20
chr10:clu_4582	3.9618e-12	2.3455e-11
chr10:clu_4585	9.5508e-04	2.1777e-03
chr10:clu_4586	6.1059e-05	1.6658e-04
chr10:clu_4587	6.5964e-94	2.2098e-91
chr10:clu_4588	1.4831e-16	1.2447e-15
chr10:clu_4589	2.0710e-01	2.7365e-01
chr10:clu_4590	1.2030e-01	1.7234e-01
chr10:clu_4591	4.3519e-01	5.0825e-01
chr10:clu_4592	3.8761e-01	4.6234e-01
chr10:clu_4593	3.1000e-13	2.0191e-12
chr10:clu_4601	5.7288e-02	9.0180e-02
chr10:clu_4606	1.3812e-02	2.5204e-02
chr10:clu_4608	8.1451e-47	3.8157e-45
chr10:clu_4609	1.4758e-12	9.0606e-12
chr10:clu_4610	3.8323e-01	4.5807e-01
chr10:clu_4611	1.3665e-10	7.1023e-10
chr10:clu_4615	1.0051e-01	1.4767e-01
chr10:clu_4616	6.3073e-03	1.2339e-02
chr10:clu_4617	9.1213e-02	1.3585e-01
chr10:clu_4618	1.4517e-24	2.0989e-23
chr10:clu_4619	5.4882e-08	2.1873e-07
chr10:clu_4620	1.2527e-02	2.3106e-02
chr10:clu_4621	5.6995e-01	6.3345e-01
chr10:clu_4622	1.4397e-01	2.0152e-01
chr10:clu_4623	1.6746e-10	8.6305e-10
chr10:clu_4624	2.4239e-03	5.1271e-03
chr10:clu_4627	1.8194e-02	3.2361e-02
chr10:clu_4628	1.3970e-23	1.9080e-22
chr10:clu_4629	1.0988e-04	2.8859e-04
chr10:clu_4630	2.7395e-12	1.6471e-11
chr10:clu_4631	5.6981e-02	8.9792e-02
chr10:clu_4632	7.9914e-02	1.2100e-01
chr10:clu_4633	2.8831e-01	3.6131e-01
chr10:clu_4634	7.2414e-19	7.2231e-18
chr10:clu_4638	6.6599e-03	1.2968e-02
chr10:clu_4639	1.7117e-03	3.7240e-03
chr10:clu_4640	1.3471e-58	1.0823e-56
chr10:clu_4641	4.7901e-10	2.3625e-09
chr10:clu_4642	2.7405e-20	3.0430e-19
chr10:clu_4643	1.9688e-28	3.6148e-27
chr10:clu_4644	8.2663e-01	8.5769e-01
chr10:clu_4652	1.2157e-02	2.2479e-02
chr10:clu_4653	2.4064e-04	6.0194e-04
chr10:clu_4654	4.7171e-01	5.4300e-01
chr10:clu_4655	2.7909e-02	4.7702e-02
chr10:clu_4660	9.8946e-04	2.2508e-03
chr10:clu_4663	1.9941e-47	9.7002e-46
chr10:clu_4664	5.5763e-01	6.2241e-01
chr10:clu_4665	3.5768e-24	5.0321e-23
chr10:clu_4666	1.2662e-05	3.7963e-05
chr10:clu_4668	3.7372e-14	2.6103e-13
chr10:clu_4669	1.1500e-08	4.9247e-08
chr10:clu_4670	5.9594e-02	9.3421e-02
chr10:clu_4671	3.0277e-02	5.1388e-02
chr10:clu_4672	1.5336e-10	7.9271e-10
chr10:clu_4673	1.1985e-09	5.6653e-09
chr10:clu_4675	8.8209e-02	1.3195e-01
chr10:clu_4676	3.2999e-18	3.1298e-17
chr10:clu_4678	2.1125e-51	1.2714e-49
chr10:clu_4681	2.1970e-01	2.8735e-01
chr10:clu_4682	1.5893e-01	2.1870e-01
chr10:clu_4697	3.2373e-02	5.4493e-02
chr10:clu_4698	5.5424e-02	8.7666e-02
chr10:clu_4700	5.2606e-03	1.0459e-02
chr10:clu_4703	2.4302e-02	4.2034e-02
chr10:clu_4704	6.1762e-08	2.4470e-07
chr10:clu_4705	4.5284e-81	9.0339e-79
chr10:clu_4708	6.6419e-23	8.6475e-22
chr10:clu_4709	1.1460e-17	1.0408e-16
chr10:clu_4711	1.5863e-03	3.4695e-03
chr10:clu_4712	6.7380e-02	1.0410e-01
chr10:clu_4713	5.2166e-01	5.9002e-01
chr10:clu_4714	1.2186e-60	1.0503e-58
chr10:clu_4716	1.4620e-04	3.7750e-04
chr10:clu_4717	3.7534e-02	6.2224e-02
chr10:clu_4718	9.1491e-06	2.7897e-05
[truncated: 15,756 more rows]
