# Supplementary material for: Determining the genetic basis of anthracycline-cardiotoxicity by molecular response QTL mapping in induced cardiomyocytes
Source: eLife. 2018 May 8;7:e33480. doi: 10.7554/eLife.33480 (PMC6010343; doi:10.7554/eLife.33480)
Supplement: Supplementary file 8. [file elife-33480-supp8.gz › S_Table_8_leafcutter_intron_psi.txt]

intron	dose0	dose0.625	dose1.25	dose2.5	dose5
chr1:829104:841200:clu_22795	0.100592122126503	0.189184450671146	0.0913024705878239	0.0578729253454401	0.0254877316270766
chr1:829104:847654:clu_22795	0.297046610122591	0.284915010506908	0.318979108991583	0.318986874984397	0.302881502414666
chr1:829104:851927:clu_22795	0.118079496091296	0.116870855180162	0.0920228123571099	0.119634695503675	0.137966791765662
chr1:847806:849484:clu_22795	0.0794686112590519	0.0972704379825843	0.136194874514655	0.0807108717803899	0.0676157488445099
chr1:847806:851927:clu_22795	0.278075322684294	0.163309716148963	0.189773169738209	0.301945156267837	0.316934140214738
chr1:849602:850178:clu_22795	0.0220632039400594	0.0110543263485363	0.0594803088004901	0.011691644078865	0.00735049394311679
chr1:849602:850181:clu_22795	0.0130289688942619	0.0224063634825139	0.0395311341043216	0.019192129864174	0.017549809446731
chr1:849602:851927:clu_22795	0.0471742422040124	0.0506878478957441	0.0211509821074405	0.0449850582849643	0.0790672119129579
chr1:850351:851927:clu_22795	0.0444714226779304	0.064300991783442	0.051565138798367	0.0449806438902577	0.0451465698305414
chr1:852110:852671:clu_22796	0.443102301412901	0.390528686452072	0.425588649779515	0.401009332112332	0.400323128295961
chr1:852110:853391:clu_22796	0.016171557043672	0.0515400661218392	0.0560104309445145	0.0615692037038702	0.0401873361154709
chr1:852766:853391:clu_22796	0.540726141543427	0.557931247426089	0.518400919275971	0.537421464183797	0.559489535588568
chr1:945653:946147:clu_22802	0.0248321201149638	0.00999999174905484	0.0181398179194952	0.0192951683776781	0.0182107789470698
chr1:945653:946173:clu_22802	0.975167879885036	0.990000008250945	0.981860182080505	0.980704831622322	0.98178922105293
chr1:948591:951127:clu_22803	0.00433386444647441	0.00341356675266955	0.00680113493326791	0.00787092482923336	0.00814815149100524
chr1:948594:951127:clu_22803	0.0129896391017937	0.00880941788187169	0.0131723810018175	0.006591584467517	0.0104259719292477
chr1:948603:951127:clu_22803	0.982676496451732	0.987777015365459	0.980026484064915	0.98553749070325	0.981425876579747
chr1:954082:954464:clu_22804	0.0106401885302999	0.0249363543924205	0.024703760399678	0.0160147624375814	0.00560914020617077
chr1:954082:955923:clu_22804	0.967050407960878	0.921453722363898	0.901136175669747	0.942846375759103	0.959089038121208
chr1:954523:955923:clu_22804	0.0223094035088216	0.0536099232436819	0.0741600639305749	0.0411388618033158	0.0353018216726213
chr1:1045876:1045964:clu_22808	0.47081607644782	0.476855800242311	0.472849671568332	0.483652914057312	0.475731110968485
chr1:1045876:1046072:clu_22808	0.0021056457427156	0.00149593024595943	0.00194134146338668	0.00256153039759042	0.00204845721863524
chr1:1045876:1046397:clu_22808	0.00971899825199073	0.00523352447320084	0.00897493316353798	0.0119332102134675	0.00910805454442335
chr1:1046265:1046397:clu_22808	0.517359279557474	0.516414745038529	0.516234053804743	0.50185234533163	0.513112377268457
chr1:999432:999526:clu_22809	0.408114917836068	0.367384802992914	0.325305440915658	0.388419674448037	0.448097439370057
chr1:999432:999533:clu_22809	0.0140434587193686	0.0128777054813402	0.0120723917731122	0.0146618991677245	0.0172387805633309
chr1:999432:999692:clu_22809	0.00174303123270414	0.000826966547973664	0.00142278039327057	0.00149619362443023	0.0012581887550194
chr1:999613:999692:clu_22809	0.348447378512429	0.351573275145219	0.343351940865643	0.298602744004393	0.24318102058175
chr1:999613:999866:clu_22809	0.0334990063467459	0.0133246906840299	0.0337650966377438	0.0357381287252532	0.054610959264491
chr1:999698:999866:clu_22809	0.00153660115856416	0.000650949873119376	0.00164199230453659	0.00157843815520059	0.00133961678889367
chr1:999787:999866:clu_22809	0.19261560619412	0.253361609275404	0.282440357110036	0.259502921874962	0.234273994676458
chr1:1008279:1013984:clu_22811	0.0028295102462921	0.00454425777167371	0.00260987918330308	0.00120468448696342	0.000414162084915191
chr1:1013576:1013984:clu_22811	0.997170489753708	0.995455742228326	0.997390120816697	0.998795315513037	0.999585837915085
chr1:1047687:1047776:clu_22812	0.992634048863845	0.994042555644551	0.995320488998226	0.99528549712732	0.994378322179432
chr1:1047687:1047782:clu_22812	0.00736595113615455	0.00595744435544933	0.00467951100177344	0.00471450287267994	0.00562167782056854
chr1:1050591:1050726:clu_22813	0.996594920037183	0.99739667691056	0.997487059183269	0.996967483622559	0.997315136411656
chr1:1050591:1050732:clu_22813	0.00340507996281671	0.00260332308944033	0.00251294081673132	0.00303251637744048	0.00268486358834437
chr1:1050837:1051032:clu_22814	0.291198733454029	0.297446705838813	0.318919171427296	0.317359810665965	0.330341960500297
chr1:1050837:1051253:clu_22814	0.394794236380117	0.377151775411474	0.341559042332216	0.349965599154763	0.330835979194056
chr1:1051043:1051253:clu_22814	0.296512729631798	0.295771519495709	0.314181981582995	0.311167003528709	0.31807544570161
chr1:1051094:1051253:clu_22814	0.0174943005340563	0.0296299992540045	0.0253398046574939	0.0215075866505633	0.0207466146040363
chr1:1051815:1051993:clu_22815	0.00885432281210979	0.00664748249876468	0.00786497720696158	0.00826676025520287	0.00992212757513373
chr1:1051815:1053461:clu_22815	0.00575690750747541	0.00357755369155862	0.00552121345335811	0.00581062933717261	0.00509918490723865
chr1:1051815:1053753:clu_22815	0.972234361346685	0.978096997050551	0.971560821934986	0.969960719141522	0.968821355326431
chr1:1052016:1053753:clu_22815	0.00478633791320772	0.0046441203129823	0.00580821993476006	0.00631731533982116	0.00636224860737416
chr1:1053493:1053753:clu_22815	0.00836807042052257	0.00703384644614363	0.00924476746993432	0.00964457592628162	0.0097950835838227
chr1:1054551:1054824:clu_22816	0.989712312670928	0.991573243189798	0.988511979252225	0.990517539656175	0.990804944047513
chr1:1054551:1055066:clu_22816	0.00179167031006016	0.000506279409489438	0.00269661882640085	0.00236127005811244	0.001636982888386
chr1:1054551:1055377:clu_22816	0.00321956471970793	0.00199918753799202	0.00283874473490228	0.00200790705711297	0.00242302936176053
chr1:1055215:1055377:clu_22816	0.0052764522993039	0.00592128986272046	0.00595265718647147	0.00511328322859955	0.0051350437023409
chr1:1218927:1223244:clu_22820	0.996942246385611	0.996705895315198	0.995765111182041	0.995986179465706	0.995153622090297
chr1:1219005:1223244:clu_22820	0.00305775361438891	0.0032941046848021	0.00423488881795901	0.00401382053429442	0.00484637790970255
chr1:1217688:1218458:clu_22821	0.964186815791544	0.972832823622794	0.967124165339964	0.966497201710646	0.966276965492092
chr1:1217780:1218458:clu_22821	0.00350620001985101	0.00294759899442388	0.0038062431747395	0.00336119463513147	0.00411898192526974
chr1:1217804:1218458:clu_22821	0.0323069841886054	0.0242195773827823	0.0290695914852963	0.0301416036542221	0.029604052582638
chr1:1228946:1231507:clu_22822	0.0118873237108893	0.012937375604826	0.0107514648734026	0.00765001270007022	0.00776303371046059
chr1:1228946:1231892:clu_22822	0.988112676289111	0.987062624395174	0.989248535126597	0.99234998729993	0.992236966289539
chr1:1244497:1246514:clu_22823	0.003791216188924	0.00567695756494097	0.0238610362862194	0.024297975311009	0.0453500259977423
chr1:1244497:1256992:clu_22823	3.16712553141852e-05	0.00497682908388445	0.0142724371449558	0.00407076718228481	0.00422151116331777
chr1:1255487:1256045:clu_22823	0.490751711739312	0.456459456318847	0.375070468938249	0.458442444713615	0.433364042672358
chr1:1255487:1256992:clu_22823	0.000644771303333849	0.0176214157993917	0.108102357231324	0.030848546288099	0.0133287823705783
chr1:1256125:1256992:clu_22823	0.504780629513116	0.515265341232936	0.478693700399252	0.482340266504993	0.503735637796003
chr1:1257310:1262269:clu_22824	0.016145159371488	0.00316139352753124	0.00925299277583549	0.0185423741171216	0.027971970642614
chr1:1257310:1263346:clu_22824	0.959476115920283	0.992367097354793	0.981093195987319	0.900356135740611	0.906893283402859
chr1:1262390:1263346:clu_22824	0.0243787247082288	0.00447150911767617	0.00965381123684513	0.0811014901422674	0.065134745954527
chr1:1263386:1264783:clu_22825	0.00849387041924158	0.0164156121474274	0.0185181798777967	0.0210216016712784	0.0101678751398683
chr1:1263386:1266098:clu_22825	0.00884904807261388	0.0027851753672754	0.00698490351244027	0.0153177929126406	0.0422143645304815
chr1:1263386:1267733:clu_22825	0.0177816437390529	0.0124863673348265	0.024062555779517	0.0137640412827153	0.0371181492174557
chr1:1263386:1267862:clu_22825	0.493334660573181	0.50624441144178	0.505667638545575	0.480341364092753	0.423860414652348
chr1:1263386:1273666:clu_22825	0.0227411661264161	0.0264595405409361	0.0225683011682316	0.0187318554148561	0.0286161330409288
chr1:1264830:1267862:clu_22825	0.00507008096308808	0.0114112163762865	0.00894435484173444	0.00448250688344369	0.00569165380648544
chr1:1267992:1272853:clu_22825	0.0101910037417992	0.00965940969551531	0.0071989402975989	0.00768567073502065	0.00464153471425859
chr1:1267992:1273377:clu_22825	0.00279107820788515	0.00487725002616726	0.00299740867651191	0.00454381756236893	0.00126771407577795
chr1:1267992:1273499:clu_22825	0.00830651258989738	0.0128659429434553	0.00901348255466146	0.000659501046744171	0.00375586601096554
chr1:1267992:1273666:clu_22825	0.422440935566824	0.39679507412633	0.394044234745932	0.433451848398179	0.44266629481143
chr1:1293911:1294090:clu_22830	0.0267826618410285	0.0438479702574505	0.0383660476242241	0.0272350125725752	0.0176251741783099
chr1:1293933:1294090:clu_22830	0.973217338158972	0.95615202974255	0.961633952375776	0.972764987427425	0.98237482582169
chr1:1294628:1294718:clu_22831	0.462902459355078	0.484123155608794	0.475232171376538	0.472288514123062	0.459612435760698
chr1:1294628:1295447:clu_22831	0.0599951654161869	0.0512228998447432	0.0712179730723653	0.0752446454921889	0.0853545738653738
chr1:1294816:1295447:clu_22831	0.474009172685484	0.460928855516381	0.450415507861115	0.450509213258145	0.453691201062389
chr1:1294841:1295447:clu_22831	0.0030932025432517	0.00372508903008245	0.00313434768998153	0.00195762712660408	0.00134178931153959
chr1:1295934:1296015:clu_22832	0.0080244634311579	0.0091024462976905	0.00563781504676985	0.00749441254438124	0.0124944722628891
chr1:1295938:1296015:clu_22832	0.991975536568842	0.99089755370231	0.99436218495323	0.992505587455619	0.987505527737111
chr1:1297933:1298013:clu_22833	0.979508199678319	0.974598767259055	0.977492360075797	0.975177660495191	0.957966400472657
chr1:1297933:1298030:clu_22833	0.0204918003216808	0.0254012327409446	0.0225076399242033	0.0248223395048094	0.0420335995273427
chr1:1302975:1303132:clu_22835	0.0292264744340145	0.0164261197426969	0.0279490492006296	0.0322685144641293	0.0195968866509959
chr1:1302975:1303162:clu_22835	0.970773525565986	0.983573880257303	0.97205095079937	0.967731485535871	0.980403113349004
chr1:1308720:1308915:clu_22837	0.308817264705397	0.202939302224936	0.290335804703218	0.368050734197458	0.369927200649325
chr1:1308720:1309086:clu_22837	0.0981678992745049	0.0462717800659405	0.112409795604022	0.113625320148331	0.115629338725288
chr1:1308972:1309086:clu_22837	0.593014836020099	0.750788917709123	0.59725439969276	0.518323945654211	0.514443460625387
chr1:1313921:1314301:clu_22839	0.99291852034006	0.976366459496637	0.939260408654294	0.969493857477298	0.978824916221584
chr1:1314105:1314301:clu_22839	0.00708147965993979	0.0236335405033632	0.0607395913457059	0.0305061425227024	0.0211750837784163
chr1:1325102:1326836:clu_22841	0.490045315138483	0.451929190760888	0.479077127352535	0.542368088790344	0.596472255413046
chr1:1325102:1327241:clu_22841	0.131938820587974	0.225395721161158	0.174576752306471	0.104659318518487	0.110903010932872
chr1:1325595:1326836:clu_22841	0.00840806524631582	0.00177724888965044	0.00771482986063369	0.00823059348381293	0.000170751858068457
chr1:1327032:1327241:clu_22841	0.369607799027227	0.320897839188304	0.338631290480361	0.344741999207356	0.292453981796013
chr1:1336515:1337018:clu_22842	0.0170528453360573	0.00493069784090061	0.00918413218241309	0.00262133154724301	0.0166082157673807
chr1:1336515:1337977:clu_22842	0.968247667936897	0.990824516582392	0.962047041364365	0.974864598150176	0.945257126208805
chr1:1337055:1337977:clu_22842	0.0146994867270453	0.00424478557670694	0.0287688264532222	0.0225140703025807	0.0381346580238139
chr1:1338653:1339287:clu_22843	0.300346480162681	0.400908529674162	0.332326372872458	0.250077720312456	0.314484746857492
chr1:1338653:1339362:clu_22843	0.699653519837319	0.599091470325838	0.667673627127542	0.749922279687544	0.685515253142508
chr1:1340173:1340247:clu_22844	0.00539397454971753	0.00426235396605481	0.0256069514126724	0.029037451792473	0.00710533231090992
chr1:1340177:1340247:clu_22844	0.994606025450283	0.995737646033945	0.974393048587328	0.970962548207527	0.99289466768909
chr1:1353033:1353848:clu_22845	0.00378551664428091	0.0107004793627966	0.00467796703849601	0.00258957579896495	0.00502592640243183
chr1:1353332:1353848:clu_22845	0.0380575337843273	0.0701931121686318	0.077451894073747	0.0575059816365214	0.0666954956838366
chr1:1353629:1353848:clu_22845	0.958156949571392	0.919106408468572	0.917870138887757	0.939904442564514	0.928278577913732
chr1:1355345:1355450:clu_22846	0.587368741226886	0.59726571161473	0.599364814979064	0.600424061808433	0.626097316053464
chr1:1355345:1356681:clu_22846	0.0159681716083564	0.00331384258648129	0.00879262148270118	0.0156653871639813	0.0120902847916262
chr1:1355752:1356681:clu_22846	0.396663087164758	0.399420445798789	0.391842563538235	0.383910551027586	0.361812399154909
chr1:1374445:1374705:clu_22847	0.994328696501736	0.993216780392212	0.996159355870545	0.999294032826793	0.997812185242847
chr1:1374590:1374705:clu_22847	0.00567130349826349	0.00678321960778808	0.00384064412945496	0.000705967173206564	0.00218781475715322
chr1:1374790:1374997:clu_22848	0.231350204199678	0.271433436683334	0.226371929392294	0.191144876697576	0.204716299005088
chr1:1374790:1375075:clu_22848	0.0315812737276796	0.0291101034196925	0.0258526085043125	0.0218510671662075	0.0213980978789696
chr1:1374790:1375154:clu_22848	0.737068522072642	0.699456459896974	0.747775462103393	0.787004056136217	0.773885603115942
chr1:1388065:1388492:clu_22849	0.00283540865049391	0.0456816428976442	0.0381627315357615	0.00589174275473338	0.0100273320811825
chr1:1388065:1388626:clu_22849	0.0313759502853408	0.201065835231582	0.136235640270698	0.0555930279355398	0.0537468990108952
chr1:1388065:1388950:clu_22849	0.00878327676408378	0.00580637335461885	0.00895734235434001	0.00294043116821077	0.00857076737517741
chr1:1388065:1390230:clu_22849	0.909038082907837	0.48160919220491	0.567412662168801	0.853194378256792	0.881206545466741
chr1:1388510:1388626:clu_22849	0.00786593786758197	0.0444436976517018	0.0729271983382113	0.0243947287609453	0.00761673661407925
chr1:1388743:1388950:clu_22849	0.00260444072911986	0.0375665145895457	0.0376524129321672	0.00722008307965007	0.0025218668041272
chr1:1388743:1390230:clu_22849	0.029514162015253	0.120325629265195	0.0686251419724412	0.0295591973800424	0.0285801954643295
chr1:1389047:1390230:clu_22849	0.00690567414476533	0.0537041564309309	0.0487903250140445	0.00902014212569777	0.00668672424007886
chr1:1390106:1390230:clu_22849	0.00107706663552467	0.00979695837387185	0.0212365454135353	0.0121862685383881	0.00104293294338961
chr1:1390865:1391297:clu_22850	0.00634910509069777	0.0157729026685474	0.0159461225767913	0.00812354071452566	0.00348689402508617
chr1:1390865:1392679:clu_22850	0.00850661777723087	0.0180714852093326	0.00780127833301637	0.00443272496814238	0.00467284622946579
chr1:1390865:1392790:clu_22850	0.0133199960705596	0.0130643752679184	0.0122456423095496	0.0069465041004237	0.00957485214344611
chr1:1390865:1393396:clu_22850	0.058587124719757	0.0574578322254941	0.0537250179292283	0.0305254030669904	0.032152608872678
chr1:1391575:1392679:clu_22850	0.105601929595839	0.103566324570991	0.169673953164689	0.0550235048897005	0.0579544209908904
chr1:1391575:1392790:clu_22850	0.0386046380828691	0.0378604869505898	0.0354007629953876	0.0201140452410534	0.0211862240007442
chr1:1392798:1393396:clu_22850	0.00792404414147523	0.00777129859809941	0.00726641208278616	0.00412863137677936	0.00434871472562295
chr1:1392803:1393396:clu_22850	0.761106544521571	0.746435294509028	0.697940810608551	0.870705645642385	0.866623439012066
chr1:1395514:1398233:clu_22851	0.994204268255393	0.99438780047857	0.993729902303509	0.996414690411512	0.996864874388481
chr1:1395537:1398233:clu_22851	0.00579573174460725	0.00561219952143047	0.00627009769649061	0.00358530958848832	0.00313512561151934
chr1:1398342:1398597:clu_22852	0.994288606058217	0.978097901411318	0.978429334674434	0.988872374483375	0.992709339749575
chr1:1398418:1398597:clu_22852	0.00571139394178331	0.0219020985886819	0.021570665325566	0.0111276255166252	0.00729066025042521
chr1:1398671:1398988:clu_22853	0.00989179265630507	0.00282913862813247	0.00756121898319361	0.00576977777663505	0.0106031486451218
chr1:1398671:1399019:clu_22853	0.990108207343695	0.997170861371868	0.992438781016806	0.994230222223365	0.989396851354878
chr1:1402250:1405809:clu_22855	0.00338143653015227	0.00400169774585523	0.0037401967421296	0.00343221636491687	0.00359412805104461
chr1:1402256:1402359:clu_22855	0.00413871852165563	0.00295010323027772	0.0073274523679907	0.00396765779946866	0.00315658883609542
chr1:1402256:1402462:clu_22855	0.00411268245878883	0.00323612443180976	0.00388158599066392	0.0031659048921831	0.00545828976261624
chr1:1402256:1405803:clu_22855	0.00262353116244838	0.00215738787167998	0.00322911793616501	0.00293994282969429	0.00272286401897805
chr1:1402256:1405809:clu_22855	0.977350112958992	0.979012087778942	0.97333545174045	0.976796211152455	0.973979909761677
chr1:1402425:1405809:clu_22855	0.00103821833229387	0.00214615076408361	0.00240083198572584	0.00210979056652931	0.00243514163121114
chr1:1402601:1405809:clu_22855	0.00735530003566925	0.00649644817735182	0.00608536323687467	0.00758827639475241	0.00865307793837794
chr1:1405886:1406226:clu_22857	0.00777015779067821	0.0127293887667045	0.0162155766298378	0.0119791798123609	0.01648274850108
chr1:1405886:1406909:clu_22857	0.982567333301144	0.976924923323161	0.975312786908654	0.976238442587586	0.971999896269383
chr1:1406346:1406909:clu_22857	0.00966250890817795	0.0103456879101341	0.0084716364615083	0.0117823776000527	0.0115173552295375
chr1:1435821:1436927:clu_22859	0.257583815343848	0.237484280174487	0.266199807143936	0.246010327113234	0.27724796783001
chr1:1435821:1437322:clu_22859	0.01479816811937	0.0138030255763497	0.00100959653912493	0.00185946851914995	0.000995140499597012
chr1:1435821:1439081:clu_22859	0.0109779332091424	0.0105527131162356	0.00674411666448453	0.00907303228965349	0.00593544531180816
chr1:1437484:1439081:clu_22859	0.71664008332764	0.738159981132928	0.726046479652455	0.743057172077962	0.715821446358585
chr1:1472089:1477274:clu_22860	0.98750796895172	0.941851868741534	0.981439694293402	0.977059984364405	0.994330132207941
chr1:1472306:1477274:clu_22860	0.0124920310482802	0.0581481312584663	0.0185603057065977	0.022940015635595	0.0056698677920588
chr1:1486668:1487863:clu_22861	0.32061598702585	0.356743948175491	0.341441133557097	0.342667055106406	0.358898857129737
chr1:1486668:1489204:clu_22861	0.0164827573138999	0.0356616862173062	0.0231315255486911	0.00584225782131575	0.0110029260868766
chr1:1487914:1489204:clu_22861	0.66290125566025	0.607594365607202	0.635427340894212	0.651490687072278	0.630098216783386
chr1:1489274:1489692:clu_22862	0.0175375766092329	0.144986526805706	0.129209681100025	0.139796136018655	0.0903825448297724
chr1:1489274:1490257:clu_22862	0.975410911409263	0.748621612728678	0.772350088204527	0.773562514012911	0.868363841785821
chr1:1489752:1490257:clu_22862	7.27123286707837e-05	0.026085692905354	0.0517957455517656	0.0444373096585014	0.017002833208804
chr1:1489811:1490257:clu_22862	0.00233637448820761	0.0471679663023681	0.0252122707111487	0.0186927227412845	0.0107854647073717
chr1:1489826:1490257:clu_22862	0.00464242516462594	0.0331382012578941	0.0214322144325335	0.0235113175686477	0.0134653154682306
chr1:1512473:1516012:clu_22863	0.946857004974935	0.820439077699824	0.885912318757948	0.945236657637641	0.940135675745733
chr1:1512690:1516012:clu_22863	0.0475606462668276	0.165927413033721	0.0795381684509876	0.044576284264202	0.0452391800608954
chr1:1515858:1516012:clu_22863	0.00558234875823728	0.0136335092664548	0.0345495127910641	0.0101870580981571	0.0146251441933721
chr1:1526531:1527161:clu_22864	0.00470981155416104	0.00707579954644312	0.0236090232080738	0.0050634065097078	0.00840354943363124
chr1:1526531:1527695:clu_22864	0.990247783447129	0.98170598907337	0.950807800194446	0.976246758217933	0.978680674840375
chr1:1527238:1527695:clu_22864	0.00504240499871045	0.0112182113801865	0.0255831765974803	0.0186898352723595	0.0129157757259941
chr1:1527809:1529223:clu_22865	0.046785641570724	0.112371171187009	0.0922201746805704	0.0598575058393859	0.0681308838674407
chr1:1527862:1529223:clu_22865	0.953214358429276	0.887628828812991	0.90777982531943	0.940142494160614	0.931869116132559
chr1:1564916:1574478:clu_22866	0.997828067280807	0.989391246098501	0.993133563144989	0.998180931184146	0.999999752763555
chr1:1564916:1575305:clu_22866	0.00217193271919282	0.0106087539014985	0.00686643685501064	0.00181906881585442	2.47236445333212e-07
chr1:1615633:1616508:clu_22868	0.277938773160193	0.314100539135165	0.361233396960453	0.287138569117465	0.270012660490483
chr1:1616082:1616508:clu_22868	0.102929096814501	0.0820632328027724	0.0890142279443667	0.0914026361695636	0.103648392699373
chr1:1616100:1616508:clu_22868	0.619132130025306	0.603836228062063	0.54975237509518	0.621458794712972	0.626338946810145
chr1:1616614:1617075:clu_22869	0.00789807445514575	0.00854017592451678	0.0208593346433652	0.0198458024331213	0.0244655992656016
chr1:1616614:1617078:clu_22869	0.0800647373721986	0.0618931267965981	0.198967389449828	0.213596878372119	0.191972044968703
chr1:1616614:1623389:clu_22869	0.428514267361178	0.396526613446182	0.37087638368773	0.357992570554343	0.403660345578663
chr1:1616614:1623431:clu_22869	0.483522920811478	0.533040083832704	0.409296892219077	0.408564748640417	0.379902010187032
chr1:1623482:1623774:clu_22870	0.329967299995364	0.0852530135778036	0.234483693435164	0.388399152940414	0.445977356918019
chr1:1623679:1623774:clu_22870	0.0590739602091425	0.0356055688375946	0.0414774201004499	0.0747878873201113	0.0604132491671941
chr1:1623699:1623774:clu_22870	0.610958739795494	0.879141417584602	0.724038886464386	0.536812959739475	0.493609393914787
chr1:1623945:1624618:clu_22872	0.00184473279405731	0.00535263668062119	0.00599863855134197	0.00604862207968393	0.00127224654682791
chr1:1623945:1624795:clu_22872	0.998155267205943	0.994647363319379	0.994001361448658	0.993951377920316	0.998727753453172
chr1:1624901:1624965:clu_22873	0.00421048709463105	0.00341585304679284	0.00328059787828665	0.00765213171108855	0.0086400899528598
chr1:1624901:1624991:clu_22873	0.518373703918432	0.525477613715608	0.495992227630768	0.500589010169755	0.52434822401127
chr1:1624901:1625286:clu_22873	0.042531895002607	0.0111791751458945	0.0321371647196479	0.040272608514686	0.0511452223270648
chr1:1625185:1625286:clu_22873	0.43488391398433	0.459927358091705	0.468590009771297	0.45148624960447	0.415866463708806
chr1:1625428:1625546:clu_22874	0.302911778205545	0.321370435840806	0.301365477916358	0.279044755737589	0.280408468244108
chr1:1625428:1625558:clu_22874	0.014762353826757	0.0178490470693065	0.0168217033460944	0.0154256746561471	0.0165809410067131
chr1:1625428:1626650:clu_22874	0.0388319830756609	0.0165272234890484	0.0181173055499887	0.036158781417673	0.0342351241626387
chr1:1625653:1625909:clu_22874	0.00986685306823884	0.00155034281447627	0.00318642025917785	0.00607276260231341	0.00613910681262413
chr1:1625653:1626650:clu_22874	0.235230980425737	0.262577549005426	0.280488844845362	0.252748703662501	0.219547951856086
chr1:1625653:1626837:clu_22874	0.00935152427061634	0.00405447124326965	0.00487009498052519	0.00277252420424997	0.00566574929287875
chr1:1625971:1626650:clu_22874	0.00407270796785245	0.00145305167624079	0.000900434943814423	0.00491297616547244	0.00376507815382728
chr1:1626754:1626837:clu_22874	0.384971819159593	0.374617878861427	0.37424971815868	0.402863821554054	0.433657580471125
chr1:1628722:1629034:clu_22875	0.0446022150860004	0.0223999430192669	0.0329985652417545	0.02283670439645	0.0234411565865063
chr1:1628722:1629133:clu_22875	0.945242787107774	0.971502414401254	0.959973062172575	0.963792169646712	0.974732943838013
chr1:1628722:1629139:clu_22875	0.0101549978062257	0.00609764257947949	0.00702837258567097	0.0133711259568379	0.00182589957548076
chr1:1632374:1632710:clu_22876	0.0153914160358252	0.0148718742490546	0.0219963020945629	0.0140205020590314	0.010713619006229
chr1:1632374:1632783:clu_22876	0.970798056444698	0.974246321174	0.95905564128626	0.966309107795812	0.973467869611189
chr1:1632374:1632981:clu_22876	0.0138105275194764	0.0108818045769457	0.0189480566191767	0.0196703901451571	0.0158185113825817
chr1:1703995:1704223:clu_22877	0.182165726828914	0.189773296934316	0.264432084591515	0.39631671645963	0.497578449370459
chr1:1704146:1704223:clu_22877	0.817834273171086	0.810226703065684	0.735567915408485	0.60368328354037	0.502421550629541
chr1:1642508:1645126:clu_22878	0.0238027928892354	0.0229191064186515	0.0182074035285028	0.0179415835154402	0.0177522824593505
chr1:1642508:1649499:clu_22878	0.0602972408103174	0.0835091337943941	0.133938998738394	0.290436568215513	0.296945269487103
chr1:1645262:1649499:clu_22878	0.915899966300447	0.893571759786954	0.847853597733103	0.691621848269047	0.685302448053547
chr1:1649637:1652439:clu_22879	0.961305126116489	0.963527843444034	0.941234845177378	0.962944946995587	0.949110977777704
chr1:1649637:1652469:clu_22879	0.0386948738835107	0.0364721565559665	0.0587651548226222	0.037055053004413	0.0508890222222965
chr1:1668472:1669664:clu_22880	0.419185833593727	0.412697521369717	0.447726430235343	0.371435095065409	0.4931483360253
chr1:1668472:1675463:clu_22880	0.065861527151788	0.0837747744149304	0.0818168355182914	0.146031091755517	0.155735538340544
chr1:1671629:1675463:clu_22880	0.514952639254485	0.503527704215353	0.470456734246365	0.482533813179074	0.351116125634157
chr1:1722831:1723800:clu_22883	0.0549079035177376	0.0944405394530953	0.0921099528310158	0.0340311162423585	0.0503314194879993
chr1:1722831:1723949:clu_22883	0.0565467171043205	0.175438452000963	0.171617590084272	0.089386609538016	0.0581346892697898
chr1:1722831:1724258:clu_22883	0.531698488088042	0.428265457244133	0.380687090004183	0.568987283183174	0.637316462445701
chr1:1722831:1734690:clu_22883	0.0223475407105639	0.0271492715461708	0.0890659554447497	0.0579832014218799	0.0344793823819559
chr1:1729680:1734690:clu_22883	0.0875324038039036	0.0392393980160588	0.0422239563154632	0.0882656717367426	0.0712729449878886
chr1:1732523:1734690:clu_22883	0.246966946775432	0.235466881739579	0.224295455320316	0.161346117877829	0.148465101426665
chr1:1753649:1754051:clu_22885	0.45793989826885	0.453616738940553	0.474109891841327	0.457249886435206	0.444181686284858
chr1:1753649:1754284:clu_22885	0.0478581113704408	0.0114134136113105	0.00309978180527807	0.02029499925199	0.0343854960342719
chr1:1754208:1754284:clu_22885	0.494201990360709	0.534969847448136	0.522790326353395	0.522455114312804	0.52143281768087
chr1:1754698:1755374:clu_22886	0.376442070461544	0.351333784243653	0.368605254208498	0.348329392931533	0.339074463190174
chr1:1754698:1756258:clu_22886	0.0110832441246256	0.0118919335609028	0.00257957057836289	2.49021222286083e-05	0.00661359808033458
chr1:1755476:1756258:clu_22886	0.61247468541383	0.636774282195444	0.62881517521314	0.651645704946238	0.654311938729492
chr1:1756608:1757181:clu_22887	0.98453365179575	0.978790091542769	0.968933425493706	0.91891438007275	0.946901554262091
chr1:1756882:1757181:clu_22887	0.0154663482042503	0.0212099084572313	0.0310665745062937	0.0810856199272501	0.0530984457379086
chr1:1765446:1778289:clu_22888	0.986317497608874	0.954212651906494	0.932654742248876	0.999999570280569	0.993288590471646
chr1:1765446:1778746:clu_22888	0.0136825023911256	0.0457873480935056	0.0673452577511244	4.29719430977899e-07	0.00671140952835401
chr1:1787053:1787322:clu_22889	0.945298039058014	0.945570110387976	0.941556392000801	0.946949493936969	0.943592858211889
chr1:1787053:1787326:clu_22889	0.0547019609419864	0.054429889612024	0.0584436079991991	0.0530505060630304	0.0564071417881108
chr1:1787437:1789053:clu_22890	0.999921183893203	0.998960372572707	0.992200850740817	0.994729992916665	0.996811119084835
chr1:1788456:1789053:clu_22890	7.88161067971491e-05	0.0010396274272928	0.00779914925918273	0.00527000708333474	0.00318888091516501
chr1:1825499:1839190:clu_22891	0.536638765632948	0.527056099639011	0.548039198058416	0.544995789477901	0.543192900446376
chr1:1825499:1890820:clu_22891	0.0596967151899526	0.0545300085929273	0.0514350778536654	0.0564094566974057	0.050039525229941
chr1:1839238:1839629:clu_22891	0.0101480795619448	0.0285053298838407	0.0185705653726194	0.0137128114949379	0.0165567267402576
chr1:1839238:1847878:clu_22891	0.0108977272030079	0.0117861620205106	0.0134177093298601	0.0153936855812592	0.0163279006730334
chr1:1839238:1852570:clu_22891	0.00863880071315709	0.0114967713699781	0.00895640745334327	0.00863120897766221	0.00961939455599652
chr1:1839238:1879787:clu_22891	0.0298362750762092	0.0331970258664615	0.0367497140761396	0.0348221812345815	0.0359206020315861
chr1:1839238:1890364:clu_22891	0.00965868077922868	0.0289106449852548	0.0156998738466129	0.0116164399394837	0.012292236977201
chr1:1839238:1890820:clu_22891	0.316883155279265	0.284363703197912	0.286826069556336	0.292199165984469	0.29676307634456
chr1:1879902:1890364:clu_22891	0.00624459358391325	0.0117781229337261	0.00930048011071062	0.00867038705891155	0.00815384866807049
chr1:1879902:1890820:clu_22891	0.0113572069803732	0.00837613151037735	0.0110049043422964	0.0135488735533881	0.0111337883329781
chr1:2059591:2135262:clu_22894	0.63061611115012	0.763373043251951	0.541018905214814	0.454201119801965	0.476514544515322
chr1:2104895:2135262:clu_22894	0.36938388884988	0.236626956748049	0.458981094785186	0.545798880198035	0.523485455484678
chr1:2144341:2146027:clu_22895	0.987074151142644	0.996505585814039	0.98579750555764	0.988378005659297	0.985423441472694
chr1:2145511:2146027:clu_22895	0.012925848857356	0.00349441418596126	0.0142024944423598	0.0116219943407029	0.0145765585273056
chr1:2185513:2186004:clu_22896	0.00860297977677957	0.0241602995724273	0.0128316180070907	0.00525703148262887	0.00442857331419401
chr1:2185513:2186838:clu_22896	0.00741375406824248	0.00724505015292389	0.00362297357719105	0.00373699514535167	0.0021262982771588
chr1:2185513:2193639:clu_22896	0.104644921975196	0.111389017372396	0.0419013143685905	0.0521802664212682	0.0297975101787765
chr1:2186249:2186838:clu_22896	0.0074834758279579	0.00729575658432124	0.00802963756389949	0.00373388781711287	0.00215624467910403
chr1:2189757:2193639:clu_22896	0.00353327400317106	0.00344436928662953	0.00852852472288112	0.00377502971430164	0.00492183589118243
chr1:2189781:2192845:clu_22896	0.048159532464595	0.046947513317155	0.0486080119210263	0.0414044103416904	0.046416379571882
chr1:2189781:2193639:clu_22896	0.754583626868322	0.735590175024097	0.833058120481718	0.857200071456016	0.859727008184225
chr1:2192076:2192845:clu_22896	0.00279754580269462	0.00272713110320272	0.00174170084712824	0.00139625662585994	0.00147113356137763
chr1:2192975:2193639:clu_22896	0.0627808892130405	0.061200687586848	0.0416780985104747	0.0313160509957703	0.0489550163420998
chr1:2193910:2193998:clu_22897	0.554096074916583	0.524452228155584	0.513407500480262	0.520418753215848	0.53387718405809
chr1:2193910:2194028:clu_22897	0.0187913401046326	0.0157238817196833	0.0168177083938113	0.0187932530971938	0.0185920320121262
chr1:2193910:2194058:clu_22897	0.000958722893576163	0.00184901553086355	0.00311942655850286	0.00295661079177727	0.00170450112113491
chr1:2193910:2194688:clu_22897	0.0257077876011568	0.0116663620813748	0.0140527978196544	0.0185832598074918	0.0156871827243705
chr1:2193910:2198007:clu_22897	0.00595940418419988	0.00417678914574266	0.00605032226170957	0.00429448703277633	0.0046334165981431
chr1:2194133:2194688:clu_22897	0.388677396398921	0.428184402169238	0.44176012056423	0.431234177229069	0.421583032686196
chr1:2194133:2194834:clu_22897	0.00185243358466834	0.00185494078465435	0.00270157375308066	0.00255886533588801	0.00161377022847182
chr1:2194133:2195038:clu_22897	0.00395684031626236	0.012092380412859	0.00209055016874896	0.00116059348995589	0.00230888057146778
chr1:2304102:2304293:clu_22899	0.661287772432083	0.626823052607904	0.627694099137924	0.70728239756081	0.599681304528765
chr1:2304108:2304293:clu_22899	0.338712227567917	0.373176947392096	0.372305900862076	0.29271760243919	0.400318695471235
chr1:2391365:2395784:clu_22904	0.00373867082203125	0.0221060669253402	0.0119503287842208	0.00295924291617851	0.000948671468307067
chr1:2391958:2393208:clu_22904	0.0190447194521404	0.00805490511993396	0.00804658859883429	0.012595875508974	0.0136814015046498
chr1:2391958:2393270:clu_22904	0.0580515745924679	0.0289746734883684	0.0501496490077514	0.0442838133332605	0.0604784656955895
chr1:2391958:2394647:clu_22904	0.00855994028062459	0.00730390358622185	0.00640986121148961	0.007463389932067	0.0106596383135701
chr1:2391958:2395784:clu_22904	0.771183707934894	0.850497731977682	0.82170366585049	0.799329698088906	0.791829580903823
chr1:2392126:2395784:clu_22904	0.0161523577014628	0.0122316393188835	0.00466213716139459	0.00384681755760752	0.00109142710289595
chr1:2393355:2395784:clu_22904	0.0978637895109505	0.05160794218516	0.0676688883285606	0.103797226448155	0.0973720259886617
chr1:2394728:2395784:clu_22904	0.0254052397054283	0.01922313739841	0.0294088810572585	0.0257239362148518	0.0239387890225024
chr1:2400935:2402097:clu_22905	0.0240685759434841	0.0310052882947102	0.0214453128505993	0.0150605238433125	0.0171345668518662
chr1:2400935:2402207:clu_22905	0.975931424056516	0.96899471170529	0.978554687149401	0.984939476156687	0.982865433148134
chr1:2406895:2408452:clu_22906	0.911952378475805	0.920423716958231	0.947196212204793	0.933065126479595	0.934717349621996
chr1:2406895:2408456:clu_22906	0.033526208167259	0.0303180380620409	0.0138997087972719	0.0192406097559288	0.024234926911791
chr1:2406952:2408452:clu_22906	0.0427444289728969	0.0386170335329581	0.0335313516385574	0.039973433107843	0.0397148326840689
chr1:2406955:2408452:clu_22906	0.0117769843840396	0.0106412114467703	0.00537272735937763	0.007720830656633	0.00133289078214463
chr1:2510748:2511338:clu_22907	0.0587119438923864	0.065389298231089	0.0366539758860207	0.0346851258987357	0.0596592463415199
chr1:2510782:2511338:clu_22907	0.941288056107614	0.934610701768911	0.963346024113979	0.965314874101264	0.94034075365848
chr1:2521800:2525601:clu_22908	0.0075258863577992	0.0573014781878255	0.0562352058766109	7.6626806383699e-09	4.80994712806742e-09
chr1:2521800:2526464:clu_22908	0.992474113642201	0.942698521812174	0.943764794123389	0.999999992337319	0.999999995190053
chr1:2586591:2587091:clu_22909	0.0382303889525269	0.0134460278593966	0.0126152204357492	0.0049580303517666	2.14576581846106e-12
chr1:2586948:2587091:clu_22909	0.961769611047473	0.986553972140603	0.987384779564251	0.995041969648233	0.999999999997854
chr1:2587792:2588336:clu_22910	0.0281235339040564	0.0169670944693173	0.0200600607307431	0.0163639492887453	0.0153659982064487
chr1:2587792:2588390:clu_22910	0.971876466095944	0.983032905530683	0.979939939269257	0.983636050711255	0.984634001793551
chr1:2588453:2588530:clu_22911	0.0247769348231966	0.024400319565247	0.0123797654294343	0.0161704990469347	0.0122954033014741
chr1:2588453:2588550:clu_22911	0.507994932941165	0.505157620819016	0.502748440847951	0.526046837029696	0.541458255204093
chr1:2588453:2588954:clu_22911	0.0068705221026269	0.00656479571916006	0.00262064052366932	0.0121935272121698	0.0153502265844333
chr1:2588625:2588922:clu_22911	0.250001484264779	0.261793180541629	0.262850050985824	0.274793711918017	0.270502482485815
chr1:2588625:2588954:clu_22911	0.210356125868233	0.202084083354947	0.219401102213121	0.170795424793183	0.160393632424184
chr1:3490959:3492639:clu_22918	0.29710428476877	0.281077776749531	0.291783019109529	0.304382271684993	0.293000006923563
chr1:3490959:3493771:clu_22918	0.039736352017014	0.0466765744289149	0.0532252499771178	0.0451092010210613	0.0488866598498621
chr1:3490959:3493996:clu_22918	0.00358377898174746	0.0163593982869658	0.00595568645784112	0.00723333468748612	0.00535431182448878
chr1:3490959:3494371:clu_22918	0.00810823901156896	0.0118378717436162	0.0038554963993896	0.00649973663807044	0.0054323873075838
chr1:3492767:3493771:clu_22918	0.165541571246927	0.159234759610854	0.170089743391489	0.165595037118481	0.162745618411231
chr1:3492767:3493996:clu_22918	0.0114351815165681	0.012815407709274	0.0124022417984466	0.0125504058364734	0.0091655369895513
chr1:3493899:3493996:clu_22918	0.271600079599733	0.26779590713676	0.271916279549926	0.258483921061721	0.266700235963109
chr1:3494124:3494371:clu_22918	0.202890512857672	0.204202304334084	0.190772283316261	0.200146091951714	0.208715242730611
chr1:3510902:3511550:clu_22919	0.369974900179549	0.385019943284215	0.393612487769389	0.382135992103295	0.374415126547117
chr1:3510902:3512006:clu_22919	0.0271107820633849	0.0370148439365402	0.0361383928103769	0.0224949207359492	0.0330833203388563
chr1:3511687:3512006:clu_22919	0.602914317757066	0.577965212779245	0.570249119420234	0.595369087160756	0.592501553114027
chr1:3512128:3514550:clu_22920	0.369321162506113	0.401479936767303	0.394075773377549	0.41075743389008	0.388904895106747
chr1:3512128:3515402:clu_22920	0.0143363807506107	0.0152912240525168	0.0149740947191913	0.00857733023365589	0.00787483826171642
chr1:3514672:3515402:clu_22920	0.616342456743276	0.58322883918018	0.59095013190326	0.580665235876264	0.603220266631536
chr1:3515527:3524124:clu_22921	0.515970620264136	0.47630595841008	0.4877020277176	0.497718538870378	0.488812394054087
chr1:3515527:3579825:clu_22921	0.0610691425854704	0.040310044085142	0.0498835345896436	0.0533372967498909	0.0555011856661912
chr1:3524246:3531080:clu_22921	0.0813380808047702	0.132176476522687	0.0762756228200607	0.0872797459181358	0.0903604111157474
chr1:3524246:3579825:clu_22921	0.341622156345624	0.351207520982092	0.386138814872695	0.361664418461595	0.365326009163974
chr1:3496783:3496988:clu_22922	0.13252038077911	0.195807867169995	0.151991909221503	0.124566480369775	0.122311906933033
chr1:3496783:3497233:clu_22922	0.73814041972513	0.590268626755985	0.720861661008936	0.753407267694056	0.749907240799585
chr1:3497119:3497233:clu_22922	0.12933919949576	0.21392350607402	0.127146429769561	0.122026251936169	0.127780852267382
chr1:3497361:3498371:clu_22923	0.240930349618115	0.232225123544057	0.248136455295722	0.238550263794161	0.245280223619141
chr1:3497361:3499588:clu_22923	0.00268097745549792	0.00374978150655758	0.00589594427685772	0.00430193149379928	0.00250145896052358
chr1:3497411:3498371:clu_22923	0.00693464733181825	0.00723463674092304	0.00864155484310016	0.00866805455357618	0.00800050957353642
chr1:3497441:3498371:clu_22923	0.00663980059644127	0.0116805180900018	0.00951777142205673	0.00927632367268206	0.0186566002323963
chr1:3498499:3498698:clu_22923	0.2355768882043	0.218182936532225	0.228471206926929	0.239889246589826	0.219461501557272
chr1:3498499:3499138:clu_22923	0.0192694386546789	0.0173934601818925	0.0212448329271404	0.0244186580839295	0.026048909976922
chr1:3498499:3499588:clu_22923	0.0279561490522419	0.0536104000906844	0.029063945456347	0.0310941800706904	0.0303042975591726
chr1:3498826:3499138:clu_22923	0.148272760817375	0.150803289020477	0.139509050967557	0.125955987107647	0.148888591719246
chr1:3498826:3499588:clu_22923	0.0654775448332357	0.0641821975075511	0.0545455655335295	0.0713239990890941	0.0608608282627836
chr1:3499266:3499588:clu_22923	0.246261443436295	0.240937656785631	0.25497367235076	0.246521355544595	0.239997078539007
chr1:3499716:3499796:clu_22924	0.388526208040446	0.380973974248515	0.353959538032383	0.39720174410532	0.381147372140254
chr1:3499716:3500633:clu_22924	0.00416818611538043	0.00382553201850002	0.00244816063424284	0.00800888280504371	0.00549388187815673
chr1:3499924:3500633:clu_22924	0.338569771656571	0.331011633376605	0.375601199150833	0.336710994296906	0.344059058488553
chr1:3499924:3501796:clu_22924	0.000847377714311439	0.0036265246120562	0.00384959719001315	0.00458883576598783	0.00445631928512018
chr1:3501308:3501796:clu_22924	0.267888456473291	0.280562335744324	0.264141504992528	0.253489543026742	0.264843368207916
chr1:3507923:3508558:clu_22925	0.521235663522892	0.520136415592569	0.516389888331826	0.515011411406977	0.513885061487584
chr1:3507923:3509075:clu_22925	0.0337049795397089	0.0455179032207029	0.0398305658268215	0.0397528109119518	0.0348865975369598
chr1:3508689:3509075:clu_22925	0.445059356937399	0.434345681186728	0.443779545841353	0.445235777681071	0.451228340975457
chr1:3635074:3635160:clu_22927	0.453055044599264	0.511083483282457	0.664423075359759	0.761887151441169	0.74596763132006
chr1:3635074:3635944:clu_22927	0.0700208871284748	0.028486711218667	0.0248027435224349	0.0149482264563782	0.0326508284386643
chr1:3635294:3635944:clu_22927	0.476924068272261	0.460429805498876	0.310774181117806	0.223164622102453	0.221381540241276
chr1:3740387:3742430:clu_22929	0.025477793845874	0.0284495689904133	0.0318642902212894	0.0309807975846748	0.0490492796578539
chr1:3740387:3742804:clu_22929	0.542850785236878	0.5621090765724	0.546699118507003	0.53087233843983	0.555293938972985
chr1:3740387:3745607:clu_22929	0.00922810195016412	0.00792494831412133	0.00861165234702771	0.00880109638407049	0.0129462244396875
chr1:3742517:3742804:clu_22929	0.0451001764491863	0.0268237815098056	0.0358795643775387	0.0273773134423614	0.0414351178460043
chr1:3743190:3745607:clu_22929	0.377343142517898	0.37469262461326	0.376945374547141	0.401968454149063	0.341275439083469
chr1:3829373:3829791:clu_22932	0.602100109557068	0.618811439045299	0.609107808310401	0.688077267220399	0.619510613605759
chr1:3829373:3831046:clu_22932	0.0089220290133481	0.0341030368633704	0.0301889891613586	0.00700974944448334	0.00855713818622463
chr1:3829997:3831046:clu_22932	0.388977861429584	0.347085524091331	0.36070320252824	0.304912983335118	0.371932248208017
chr1:3835092:3836495:clu_22933	0.368304215426592	0.364525133488303	0.380078749623225	0.427901988251215	0.325802757511451
chr1:3835092:3837292:clu_22933	0.0704766281510217	0.0861269252250856	0.051145031234861	0.0549734599059899	0.101499325749896
chr1:3836692:3837292:clu_22933	0.561219156422386	0.549347941286611	0.568776219141914	0.517124551842795	0.572697916738653
chr1:3837345:3838964:clu_22934	0.0421200664652071	0.0412800047127545	0.00944304023903661	0.0525821831353573	0.0964721092440563
chr1:3837519:3838964:clu_22934	0.957879933534793	0.958719995287245	0.990556959760963	0.947417816864643	0.903527890755944
chr1:3839776:3844907:clu_22935	0.963247243968825	0.975072200436931	0.915977362700561	0.873048837613614	0.882135261263692
chr1:3842067:3844907:clu_22935	0.0367527560311746	0.0249277995630692	0.0840226372994391	0.126951162386386	0.117864738736308
chr1:6197756:6198780:clu_22943	0.00190726865328148	0.0119934767157437	0.00256076695121601	0.00206932007057605	0.00194599381914098
chr1:6197756:6199370:clu_22943	0.00241346805936904	0.00987582338583444	0.00283593461854999	0.00160384136995156	0.00170036636787567
chr1:6197756:6199562:clu_22943	0.992492073058934	0.974990774924328	0.993560683736369	0.995023478812657	0.994335696442522
chr1:6197756:6200489:clu_22943	0.00318719022841494	0.00313992497409415	0.00104261469386512	0.00130335974681571	0.00201794337046181
chr1:6206726:6207379:clu_22944	0.552813637981015	0.502596788559535	0.614231345454327	0.695986206012662	0.717167517792307
chr1:6206726:6208881:clu_22944	0.0541543802389674	0.0596500351455915	0.056304676163407	0.0536126810118991	0.0365781880270426
chr1:6207511:6208364:clu_22944	0.0011123717289588	0.0248179076190366	0.0255387588962809	0.0160568813908181	0.0107502315214929
chr1:6207511:6208881:clu_22944	0.365665225733503	0.372851753222428	0.28631014390917	0.223572082960558	0.226947047567713
chr1:6207529:6208881:clu_22944	0.0262543843175552	0.0400835154534084	0.0176150755768145	0.0107721486240621	0.00855701509144429
chr1:6209025:6209115:clu_22945	0.46947542641962	0.500869494181901	0.493600940254608	0.469368283467285	0.482332827444284
chr1:6209025:6209414:clu_22945	0.0054157376784563	0.0241817573794251	0.0149644755081773	0.0054209789711938	0.00712547026981455
chr1:6209343:6209414:clu_22945	0.525108835901923	0.474948748438675	0.491434584237215	0.525210737561521	0.510541702285902
chr1:6209539:6209924:clu_22946	0.981848763194924	0.99556458247892	0.975492897979519	0.981912097813832	0.983698644492215
chr1:6209539:6209929:clu_22946	0.0181512368050764	0.00443541752107956	0.0245071020204807	0.0180879021861678	0.0163013555077849
chr1:6209970:6210223:clu_22947	0.528372302252071	0.572512519726649	0.540167469126272	0.54783690573205	0.530140224235497
chr1:6209970:6210370:clu_22947	0.00859304962325136	0.00952888355468135	0.0194775555869124	0.0164315331422744	0.0174375716148864
chr1:6210295:6210370:clu_22947	0.463034648124677	0.41795859671867	0.440354975286816	0.435731561125675	0.452422204149616
chr1:6212416:6212668:clu_22948	0.0312870005868646	0.0434783369794619	0.0496521440016544	0.0574754876199582	0.0640724886448966
chr1:6212416:6212682:clu_22948	0.49604263881938	0.514880011630665	0.460864402541966	0.454679273939344	0.445593108739482
chr1:6212416:6213066:clu_22948	0.00715810540097742	0.00198047440971752	0.0235305219033789	0.010872580792713	0.00853548116923916
chr1:6212482:6212668:clu_22948	0.00494866657282043	0.000147467052913298	0.00449836243869237	0.0115162260967213	0.0099591808272936
chr1:6212482:6212682:clu_22948	0.0133777869632755	0.00396026876274361	0.0126538436775366	0.00988567643491919	0.0127745159134955
chr1:6212482:6213066:clu_22948	0.00348982115546835	0.000104350516542332	0.00272375109915419	0.00559042197962506	0.00517742217352785
chr1:6212733:6213066:clu_22948	0.418612766760866	0.408023685675536	0.411370033611819	0.417911142913556	0.415455272723566
chr1:6212903:6213066:clu_22948	0.0250832137403475	0.0274254049724196	0.034706940725799	0.0320691902231631	0.0384325298084999
chr1:6210438:6210870:clu_22949	0.360778009366313	0.395279391662551	0.390196902250561	0.38520268791861	0.369799965311987
chr1:6210438:6211867:clu_22949	0.00271283748959694	0.00900516773200226	0.00562888440052451	0.00599561599421061	0.005673805594503
chr1:6211118:6211867:clu_22949	0.290836084770001	0.271486812575522	0.227687530482529	0.237300836774471	0.249637636738614
chr1:6211118:6211923:clu_22949	0.00396941450245431	0.00777978356117815	0.00477680314216556	0.00829990918005474	0.00456827201752129
chr1:6211118:6212231:clu_22949	0.00199166812038009	0.00600424238861502	0.0198641198654494	0.0165441567027776	0.017952603291285
chr1:6212053:6212231:clu_22949	0.339711985751255	0.310444602080131	0.35184575985877	0.346656793429876	0.352367717046089
chr1:6213183:6215667:clu_22950	0.00722367709702043	0.0131691716158948	0.0130883915572007	0.0158572585637182	0.0152758263731327
chr1:6213183:6218289:clu_22950	0.982177464678228	0.94781511946339	0.965279124737198	0.973638413223005	0.960986224153525
chr1:6215805:6216136:clu_22950	0.00336017183832644	0.0293781023951564	0.0119363702907267	0.0033299081230454	0.00327287575813702
chr1:6215805:6218289:clu_22950	0.00723868638642491	0.00963760652555839	0.00969611341487428	0.00717442009023186	0.0204650737152055
chr1:6218369:6219236:clu_22951	0.970466190106274	0.97852133616534	0.962054612144039	0.960751897916185	0.965168181660038
chr1:6218369:6222890:clu_22951	0.0295338098937259	0.0214786638346603	0.0379453878559612	0.0392481020838153	0.0348318183399621
chr1:6225262:6231902:clu_22952	0.290361319271336	0.298199067146525	0.275893326100427	0.260257988556645	0.271306415665778
chr1:6225262:6234886:clu_22952	0.00157674747072916	0.0016126606684296	0.00144316049136739	0.00149657355399086	0.000476110915195938
chr1:6232119:6233474:clu_22952	0.279482467488447	0.292295769735641	0.290012169487317	0.293542265854197	0.295203194659973
chr1:6232119:6234886:clu_22952	0.00988576131754884	0.0250857094191276	0.0115835347819865	0.0131157928047172	0.0104041014897687
chr1:6233643:6234405:clu_22952	0.0651189828218893	0.0516731797766747	0.064535102132668	0.0815396951622787	0.0772328013002346
chr1:6233643:6234886:clu_22952	0.285180779606835	0.275615063202423	0.286912637525933	0.275217734035185	0.269428752183465
chr1:6234511:6234886:clu_22952	0.0683939420232139	0.0555185500511785	0.0696200694803014	0.0748299500329862	0.0759486237855857
chr1:6234970:6235717:clu_22953	0.0252374456799372	0.0217797005986554	0.0311143443477028	0.0313438508430306	0.0363763110875042
chr1:6234974:6235500:clu_22953	0.00228161021076363	0.00705685520479575	0.00361000971243285	0.00362338757773173	0.00334394866826104
chr1:6234974:6235717:clu_22953	0.972480944109299	0.971163444196549	0.965275645939864	0.965032761579238	0.960279740244235
chr1:6281286:6282724:clu_22955	0.00562504346107932	0.00648680437782437	0.00590283397491854	0.00423502922283745	0.00400777342297389
chr1:6281286:6294864:clu_22955	0.994374956538921	0.993513195622176	0.994097166025081	0.995764970777163	0.995992226577026
chr1:6349866:6358826:clu_22956	0.00816486296909635	0.0258867701498105	0.00526070369590508	0.00757137382937615	0.00555916112099489
chr1:6349866:6360570:clu_22956	0.00398125273705707	0.00170547188469932	0.0046730678166482	0.00276985787435762	0.00780025720485949
chr1:6349866:6377779:clu_22956	0.00281139970011093	0.0115664619043323	0.00398927917210881	0.00416667098401325	0.00742312904185585
chr1:6349866:6385494:clu_22956	0.012727350806723	0.00350509995504624	0.00883370527876103	0.00977753388583481	0.010524026156779
chr1:6349866:6393257:clu_22956	0.966229519808228	0.942212406541582	0.973464425568146	0.969678359249335	0.960741983065004
chr1:6377835:6393257:clu_22956	0.00608561397878455	0.0151237895645294	0.0037788184684313	0.00603620417708308	0.00795144341050631
chr1:6467893:6469042:clu_22962	0.0262240503928829	0.00622018234417146	0.0181024744169026	0.0269121136467445	0.0361337650187748
chr1:6468586:6469042:clu_22962	0.973775949607117	0.993779817655828	0.981897525583097	0.973087886353255	0.963866234981225
chr1:6471100:6471488:clu_22963	0.986200380491169	0.97763451576436	0.970052557917666	0.971775935010512	0.969690764212711
chr1:6471240:6471488:clu_22963	0.0137996195088311	0.0223654842356402	0.0299474420823338	0.0282240649894885	0.0303092357872886
chr1:6475138:6475370:clu_22964	0.0234462123215765	0.0159581489910378	0.029223093535881	0.0188744367719629	0.0333413129996569
chr1:6475138:6475462:clu_22964	0.976553787678423	0.984041851008962	0.970776906464119	0.981125563228037	0.966658687000343
chr1:6477658:6485324:clu_22965	0.0364247901304124	0.0291028832445611	0.0167698929403531	0.0144212128908996	0.0148517797778293
chr1:6477658:6485836:clu_22965	0.0217528469351157	0.034499392222993	0.00975944103492646	0.00347703827538874	0.00635591220950766
chr1:6477658:6490445:clu_22965	0.0814206165086371	0.0842304196877985	0.0566373022438586	0.0485199783099186	0.0592492367750584
chr1:6477658:6491637:clu_22965	0.0406511835120034	0.00500600888563043	0.0423239918552752	0.0393156990571352	0.0267532137652145
chr1:6477658:6495516:clu_22965	0.00788691185373809	0.0141037551647491	0.0253098077727519	0.010816134236531	0.0494208436723345
chr1:6477658:6496493:clu_22965	0.794574474326621	0.823099994371728	0.834772444255077	0.857437467767058	0.812537099914621
chr1:6495589:6496493:clu_22965	0.0172891767334723	0.0099575464225403	0.0144271198977572	0.0260124694630687	0.0308319138854349
chr1:6593658:6595485:clu_22968	0.910333524326074	0.896583724977344	0.937880862997712	0.884663307107051	0.760554362957528
chr1:6594110:6595485:clu_22968	0.0896664756739265	0.103416275022656	0.0621191370022883	0.115336692892949	0.239445637042472
chr1:6638364:6639902:clu_22973	0.488473058059259	0.458757960223707	0.506900911918656	0.478582234324065	0.495149298715889
chr1:6638364:6644558:clu_22973	0.0110770037270445	0.00446728523050781	0.0108120659754522	0.0148367087526168	0.0193833443811031
chr1:6640057:6644558:clu_22973	0.500449938213697	0.536774754545785	0.482287022105892	0.506581056923319	0.485467356903008
chr1:6645950:6651529:clu_22974	0.00189050930006719	0.00426006934345992	0.00944298515202564	0.00579510111412802	0.031980622639007
chr1:6645978:6651529:clu_22974	0.998109490699933	0.99573993065654	0.990557014847974	0.994204898885872	0.968019377360993
chr1:6651602:6652829:clu_22975	0.485372101155359	0.486598095171508	0.468916024344686	0.487765760223379	0.476113513267054
chr1:6651602:6653911:clu_22975	0.00280364596110279	0.0293171456812861	0.0147376652501002	0.0113516465499215	0.0124387141643054
chr1:6652951:6653911:clu_22975	0.511824252883538	0.484084759147206	0.516346310405214	0.500882593226699	0.511447772568641
chr1:6654039:6667709:clu_22976	0.995043186956463	0.99409260879748	0.991437357423292	0.990927589686471	0.984328172118854
chr1:6654287:6667709:clu_22976	0.00495681304353657	0.00590739120252045	0.00856264257670796	0.00907241031352916	0.0156718278811458
chr1:6667810:6678394:clu_22977	0.422117577191413	0.42565343915052	0.355113867731636	0.38069826022838	0.39690325988924
chr1:6667810:6680908:clu_22977	0.00527386594318536	0.00530680832383639	0.0119705889898033	0.0164242872746863	0.02057975098798
chr1:6672328:6678394:clu_22977	0.00309379817211147	0.00311719205223431	0.0101967742177234	0.0127321330858958	0.00841592396825828
chr1:6678467:6680908:clu_22977	0.56951475869329	0.565922560473409	0.622718769060837	0.590145319411037	0.574101065154522
chr1:7771385:7773442:clu_22979	0.94057800058683	0.960922293939396	0.980690909056883	0.99035590470973	0.990285369368566
chr1:7773004:7773442:clu_22979	0.00718846777724162	0.00728149701779777	0.00601898616267287	0.0011688973864193	0.00117702735424509
chr1:7773198:7773442:clu_22979	0.0522335316359282	0.0317962090428062	0.0132901047804438	0.00847519790385037	0.00853760327718924
chr1:7940028:7940784:clu_22983	0.011159664781901	3.09909398499566e-14	0.0153514727465133	0.0241431687801531	0.0123497899402239
chr1:7940078:7940784:clu_22983	0.988840335218099	0.999999999999969	0.984648527253487	0.975856831219847	0.987650210059776
chr1:7961735:7962763:clu_22984	0.585697339956359	0.655206210905314	0.607879157791601	0.590591624720504	0.618502353997042
chr1:7961793:7962763:clu_22984	0.414302660043641	0.344793789094685	0.392120842208399	0.409408375279496	0.381497646002958
chr1:8014396:8015308:clu_22985	0.508227627806356	0.497503666704645	0.482665816266818	0.396531930536212	0.422094600181884
chr1:8014396:8015495:clu_22985	0.0167591966408454	0.0236317021142228	0.0277847944664102	0.0638498836475329	0.0636749259251959
chr1:8015384:8015495:clu_22985	0.447242102743785	0.452819213634504	0.454925356642792	0.492130194290196	0.454561620399099
chr1:8015400:8015495:clu_22985	0.0277710728090135	0.0260454175466282	0.0346240326239798	0.0474879915260593	0.0596688534938219
chr1:8015692:8022393:clu_22986	0.0133337223680708	0.0128238833032861	0.0123543764813357	0.0214054490643267	5.42694543615916e-06
chr1:8015692:8025747:clu_22986	0.0021418146201243	0.0404275818465065	0.083707446304965	0.0313631484311623	0.0434164752996773
chr1:8015692:8026158:clu_22986	0.973148926474915	0.935810349787043	0.893493762525037	0.924968472085399	0.956573422569609
chr1:8022467:8026158:clu_22986	0.0113755365368899	0.0109381850631644	0.0104444146886618	0.0222629304191119	4.67518527764887e-06
chr1:8355120:8355419:clu_22987	0.293907554658246	0.295831789037454	0.285328451131851	0.290211943049089	0.286620831915199
chr1:8355120:8356100:clu_22987	0.00570942285143293	0.00342517602325417	0.00555902806305243	0.0160930669959263	0.0102683203112598
chr1:8355599:8356100:clu_22987	0.700383022490321	0.700743034939292	0.709112520805097	0.693694989954985	0.703110847773541
chr1:8356246:8358196:clu_22988	0.995311082584326	0.993747674880662	0.979227406757154	0.997527502435311	0.994685550886188
chr1:8358090:8358196:clu_22988	0.00468891741567382	0.00625232511933837	0.0207725932428457	0.00247249756468908	0.00531444911381166
chr1:8358913:8359764:clu_22989	0.00374558119012611	0.00589957826732958	0.00643462827535914	0.00556781667227099	0.00842716736337349
chr1:8358916:8359764:clu_22989	0.518158891870428	0.519564414337082	0.516981774026554	0.467713775834718	0.460544643605939
chr1:8358916:8360112:clu_22989	0.00514824886862327	0.0051101516091051	0.00512974830129588	0.0269538265498394	0.0526061900652659
chr1:8359986:8360112:clu_22989	0.472947278070822	0.469425855786483	0.471453849396791	0.499764580943172	0.478421998965421
chr1:8422807:8423167:clu_22990	0.0902418772136968	0.121237964077297	0.173417744926643	0.209505848860702	0.181261570470799
chr1:8422807:8423561:clu_22990	0.117534017336062	0.175442411494759	0.194597098893989	0.146968819009834	0.183403659087381
chr1:8422807:8424015:clu_22990	0.0750552877509292	0.27916882816942	0.253399762500664	0.034589599338938	0.0762148142761418
chr1:8422807:8465925:clu_22990	0.635442249268654	0.349931025296556	0.318934332375184	0.451636669532908	0.46090207569198
chr1:8423247:8423561:clu_22990	0.05896002648665	0.0409698350477516	0.0482228322027261	0.123711080872267	0.0707060807995259
chr1:8423247:8424015:clu_22990	0.0119877800664444	0.0171219405440461	0.00602361474207495	0.00764540577989909	3.57612018353535e-05
chr1:8438300:8465925:clu_22990	0.0107787618775631	0.0161279953701712	0.00540461435871898	0.0259425766054521	0.0274760384723371
chr1:8508675:8525759:clu_22991	0.024446553308399	0.0494138567908062	0.0269799247054132	0.0295837802356691	0.0529150840184937
chr1:8508675:8541214:clu_22991	0.975553446691601	0.950586143209194	0.973020075294587	0.970416219764331	0.947084915981506
chr1:8557523:8614561:clu_22992	0.481695682710361	0.517793501713046	0.564549009513265	0.49671776806835	0.395416856940823
chr1:8557523:8624310:clu_22992	0.147215342474992	0.0583846092490001	0.0939838935531792	0.169175814739377	0.15129748862168
chr1:8614686:8624310:clu_22992	0.371088974814647	0.423821889037954	0.341467096933556	0.334106417192272	0.453285654437497
chr1:8868057:8870452:clu_22993	0.989679868560253	0.992782853823185	0.990642830033142	0.990429894308351	0.989856581553463
chr1:8868057:8870825:clu_22993	0.0103201314397466	0.00721714617681522	0.00935716996685773	0.00957010569164902	0.0101434184465367
chr1:8870510:8871891:clu_22994	0.989006883120982	0.990871147201791	0.989484092921103	0.991899515642751	0.991680385996849
chr1:8870883:8871891:clu_22994	0.0109931168790185	0.00912885279820917	0.0105159070788969	0.0081004843572494	0.00831961400315103
chr1:9262270:9263509:clu_23000	0.0920729896615313	0.0356513434294724	0.0109882242214597	0.00992113740852796	0.0198565198190716
chr1:9262328:9263509:clu_23000	0.907927010338469	0.964348656570528	0.98901177577854	0.990078862591472	0.980143480180928
chr1:9355865:9367448:clu_23001	2.9038114354849e-06	0.0510780112294101	0.0366787084555089	7.37467601159346e-07	2.50848506213221e-06
chr1:9356585:9367448:clu_23001	0.999997096188564	0.94892198877059	0.963321291544491	0.999999262532399	0.999997491514938
chr1:9730705:9731122:clu_23008	0.00177578296910036	0.00116291816601141	0.00135867596697255	0.00128946929028313	0.00179454598591806
chr1:9730705:9731206:clu_23008	0.55123776012644	0.53081990796641	0.54348101903317	0.53597230222557	0.539473925858232
chr1:9730705:9731761:clu_23008	0.00350704380661146	0.00196484645652677	0.00264935227610377	0.00378144653681419	0.00447226243860725
chr1:9731390:9731761:clu_23008	0.443479413097848	0.466052327411052	0.452510952723753	0.458956781947333	0.454259265717243
chr1:9735615:9735885:clu_23009	0.998625809802278	0.995011819071054	0.995996946624063	0.999999994594604	0.999141011646934
chr1:9735726:9735885:clu_23009	0.00137419019772244	0.00498818092894616	0.00400305337593685	5.40539582801591e-09	0.000858988353066292
chr1:9736042:9737498:clu_23010	0.479457203178653	0.4662561607305	0.47437181509792	0.469595462098551	0.472684524366723
chr1:9736042:9741094:clu_23010	0.00492565392674243	0.0145383172112576	0.00662841463897939	0.00478223652903004	0.00456852079041897
chr1:9737554:9741094:clu_23010	0.515617142894605	0.519205522058242	0.518999770263101	0.525622301372419	0.522746954842858
chr1:9755309:9756481:clu_23011	0.406636500910974	0.345536205684812	0.391816394409589	0.415924991267245	0.408476417674903
chr1:9755309:9773272:clu_23011	0.191655610016719	0.319576768302328	0.244283131355511	0.202629516714733	0.194771094688713
chr1:9756510:9773272:clu_23011	0.397324962105492	0.329002778336036	0.358195803507565	0.378310172483152	0.392039491130012
chr1:9772904:9773272:clu_23011	0.00438292696681512	0.00588424767682441	0.00570467072733571	0.00313531953487019	0.00471299650637256
chr1:9773394:9809304:clu_23012	0.0168280283781712	0.017656170725612	0.00143304392174634	0.00133048682717968	0.00144238824875766
chr1:9773394:9823643:clu_23012	0.983171971621829	0.982343829274388	0.998566956078254	0.99866951317282	0.998557611751242
chr1:9872088:9872253:clu_23013	0.00189534110147898	0.00957871271140324	0.00580382531862207	0.00615560164024303	0.00756303834187429
chr1:9872088:9877905:clu_23013	0.605646947685553	0.585485816586809	0.600983292628566	0.596913776254343	0.600681696631318
chr1:9872088:9910095:clu_23013	0.00201342509555366	0.00449672553958877	0.00296897677669945	0.00309602778035614	0.00357848970701397
chr1:9877989:9883705:clu_23013	0.0370730878059628	0.0328981900682549	0.0511634791640323	0.0418496515324421	0.0397252333324885
chr1:9877989:9890194:clu_23013	0.00907796114240894	0.00717756914234621	0.0105301960998372	0.00748279973215133	0.00661710745528577
chr1:9877989:9910095:clu_23013	0.303719630555527	0.32586066348103	0.289520696111915	0.306024648862702	0.298318426818573
chr1:9883738:9910095:clu_23013	0.0322493699642703	0.0260713998631744	0.031113847557104	0.0339132655008166	0.0401077667810594
chr1:9890366:9910095:clu_23013	0.00832423664924561	0.00843092260739414	0.00791568634322372	0.00456422869694515	0.00340824093238699
chr1:9943025:9972018:clu_23015	0.0167994285855895	0.0290795322511353	0.0310894156313491	0.00843014831220723	0.0348127900154597
chr1:9943515:9947213:clu_23015	0.0198960739072606	0.0374916094234764	0.0540642064748405	0.0390007775229352	0.0683001020447013
chr1:9943515:9949638:clu_23015	0.025473079410107	0.0121153005672641	0.0309258414057648	0.0598868840183529	0.052998881044273
chr1:9943515:9972018:clu_23015	0.929674067070265	0.911146115468237	0.872312740870838	0.879295421216284	0.838742552406092
chr1:9947507:9972018:clu_23015	0.00815735102677795	0.0101674422898873	0.0116077956172075	0.013386768930221	0.00514567448947389
chr1:9942711:9943349:clu_23016	0.0158531515656099	0.0105936291050253	0.0187982121867967	0.00891562718453713	0.00846383264202806
chr1:9942782:9943249:clu_23016	0.523347200212247	0.705888400905872	0.638980536521708	0.554472948275078	0.56834045960807
chr1:9942782:9943349:clu_23016	0.460799648222143	0.283517969989103	0.342221251291495	0.436611424540385	0.423195707749901
chr1:9981170:9981256:clu_23017	0.0672131556871811	0.202214170319215	0.487982033139734	0.369240733539555	0.307594363817688
chr1:9981170:9982301:clu_23017	0.893034072218643	0.749055490050614	0.490197173802076	0.605309273587996	0.636891043614883
chr1:9981170:9985136:clu_23017	0.0252614500410488	0.0201909596635012	0.0138663233637295	0.0254499928503817	0.0519770602876878
chr1:9981377:9982301:clu_23017	0.014491322053127	0.0285393799666693	0.00795446969446053	2.20666658607261e-11	0.00353753227974109
chr1:10072214:10072454:clu_23018	0.00695202875104497	0.0101488344551395	0.00739459778695481	0.0254868247135503	0.021274364774804
chr1:10072214:10095461:clu_23018	0.993047874379645	0.870011367371088	0.99260529796701	0.97451310270073	0.978725588769939
chr1:10083475:10095461:clu_23018	9.68693102367418e-08	0.119839798173772	1.04246035437303e-07	7.25857195946843e-08	4.64552574199807e-08
chr1:10105744:10106197:clu_23019	0.356541274642336	0.388126603308655	0.385569479838372	0.411276903619665	0.394677473072767
chr1:10105744:10117459:clu_23019	0.223651623414381	0.219709784602332	0.144638448989102	0.161484015603708	0.16568053798607
chr1:10106583:10107222:clu_23019	0.0831351767671242	0.0697274510065053	0.109287751903292	0.12246382137983	0.0902541373662774
chr1:10106583:10117459:clu_23019	0.149099582771861	0.179264887176975	0.139723760496746	0.130864504426212	0.15486469745765
chr1:10107374:10108306:clu_23019	0.00633822037438283	0.0244071098374958	0.0120280555554408	0.0126612729685387	0.00463142181479814
chr1:10107374:10117459:clu_23019	0.181234122029915	0.118764164068037	0.208752503217048	0.161249482002046	0.189891732302437
chr1:10168270:10170295:clu_23020	0.00313695136010133	0.00680115771094194	0.0241173679035484	0.0178304833855204	0.0366108035053212
chr1:10168270:10171138:clu_23020	0.996863048639899	0.993198842289058	0.975882632096452	0.98216951661448	0.963389196494679
chr1:10261970:10263008:clu_23021	0.0223833955099619	0.0217174712031219	0.0399919824776393	0.0248078656082883	0.155327035901527
chr1:10261970:10267380:clu_23021	0.977616604490038	0.978282528796878	0.960008017522361	0.975192134391712	0.844672964098473
chr1:10278128:10279097:clu_23022	0.123643932297643	0.056868970145215	0.0499665845834447	0.116309870108883	0.194911448648131
chr1:10278128:10282322:clu_23022	0.161658074017876	0.110744040857248	0.156357575450699	0.151334915991557	0.170840209449223
chr1:10278128:10282400:clu_23022	0.640516474480029	0.798274603115922	0.7602481387386	0.648739116018411	0.574680569574454
chr1:10279138:10282322:clu_23022	0.0216285513159183	0.00994577463631651	0.0237809206198488	0.0281100352367776	0.059379679585119
chr1:10279138:10282400:clu_23022	0.0525529678885345	0.0241666112452979	0.00964678060740756	0.0555060626443713	0.000188092743073284
chr1:10297246:10303163:clu_23023	0.7333753510871	0.821130860406825	0.758818670309439	0.551665267265799	0.687994324992859
chr1:10297246:10320043:clu_23023	0.2666246489129	0.178869139593175	0.241181329690561	0.448334732734201	0.312005675007141
chr1:10400572:10403071:clu_23025	0.431803109392318	0.43766695956481	0.444582055418456	0.424653135208957	0.429301844024071
chr1:10400572:10404161:clu_23025	0.00933975652441557	0.0105637496564676	0.0121474925454074	0.00783968782900531	0.00838518756884305
chr1:10403136:10404161:clu_23025	0.558857134083267	0.551769290778723	0.543270452036136	0.567507176962038	0.562312968407086
chr1:10461702:10462988:clu_23027	0.0215198350145407	0.0277480863214898	0.0276916880675073	0.0748524003133721	0.0723721254365469
chr1:10461702:10463058:clu_23027	0.978480164985459	0.97225191367851	0.972308311932493	0.925147599686628	0.927627874563453
chr1:10463209:10463431:clu_23028	0.484191366842303	0.487996320549382	0.480621492592214	0.486781664731024	0.481415830085482
chr1:10463209:10467190:clu_23028	0.00425370964434311	0.00421723154739441	0.00684494038261535	0.0071882097499541	0.0131032501798277
chr1:10463620:10467190:clu_23028	0.511554923513354	0.507786447903224	0.512533567025171	0.506030125519022	0.50548091973469
chr1:10475002:10495274:clu_23029	0.998225129887196	0.91479003769741	0.976471964963432	0.997001034054407	0.993210729435273
chr1:10475080:10495274:clu_23029	0.00177487011280432	0.0852099623025896	0.0235280350365681	0.0029989659455935	0.00678927056472709
chr1:10536297:10541052:clu_23031	0.00580708972791957	0.0216434846303403	0.0228769343542957	0.0351882954781186	0.0470201971647097
chr1:10536297:10599238:clu_23031	0.39900518117014	0.392933100616329	0.400794328522847	0.268973960888805	0.321904171134169
chr1:10536297:10618332:clu_23031	0.022458901036085	0.00875567627688834	0.0132482371361403	0.0371989242392111	3.43004974565825e-05
chr1:10599366:10618332:clu_23031	0.572728828065855	0.576667738476442	0.563080499986717	0.658638819393865	0.631041331203664
chr1:10640059:10642023:clu_23032	0.281254323329115	0.150397704212362	0.186369351551008	0.345854150345125	0.306721180521635
chr1:10640059:10642859:clu_23032	0.295261057861467	0.622727376209139	0.467338296812908	0.171021727222989	0.2861646113634
chr1:10642322:10642859:clu_23032	0.423484618809419	0.226874919578499	0.346292351636084	0.483124122431886	0.407114208114965
chr1:10654591:10655649:clu_23033	0.625453955907493	0.605188822456484	0.612012921720052	0.615389181349462	0.53542339638714
chr1:10654591:10656646:clu_23033	0.0114967484461638	0.000884081622498327	0.00161082884174789	0.00337058959458642	0.0158753182435364
chr1:10655813:10656646:clu_23033	0.363049295646343	0.393927095921017	0.3863762494382	0.381240229055952	0.448701285369323
chr1:10693912:10694297:clu_23034	0.585292254538328	0.536111025780465	0.589853234400007	0.713964074046143	0.735006872920605
chr1:10693912:10705492:clu_23034	0.405905285240553	0.455793012552506	0.364099617796369	0.244863346974348	0.24400078363553
chr1:10704562:10705492:clu_23034	0.00880246022111819	0.00809596166702865	0.0460471478036241	0.0411725789795096	0.0209923434438659
chr1:10760857:10760957:clu_23036	0.0703675875773431	0.11637983047515	0.137494588853933	0.183316200264688	0.18309732860703
chr1:10760857:10796564:clu_23036	0.929632412422657	0.88362016952485	0.862505411146067	0.816683799735312	0.81690267139297
chr1:11012428:11013716:clu_23037	0.00592482022706727	0.0338082166031101	0.0243213677641334	0.00229838050779039	0.00522201909862115
chr1:11012743:11013716:clu_23037	0.994075179772933	0.96619178339689	0.975678632235867	0.99770161949221	0.994777980901379
chr1:11013965:11015524:clu_23038	0.00958751289498255	0.00438883779246902	0.00455825892189374	0.00843415121060252	0.00550766154969263
chr1:11013965:11016844:clu_23038	0.990412487105017	0.995611162207531	0.995441741078106	0.991565848789397	0.994492338450307
chr1:11017007:11018374:clu_23039	0.00258034798309425	0.00265294493313476	0.00417606870262226	0.0022039270919643	0.000802036020304962
chr1:11017007:11018733:clu_23039	0.997419652016906	0.997347055066865	0.995823931297378	0.997796072908036	0.999197963979695
chr1:11018873:11020429:clu_23040	0.485417047784529	0.543839462708913	0.525784651745491	0.525917088190658	0.503212012818371
chr1:11018873:11022124:clu_23040	0.00157085857578088	0.0019249303664654	0.00146243512506285	0.00265626428518639	0.00154665101537848
chr1:11020599:11021794:clu_23040	0.000543461955901842	0.00366117144834019	0.00728703309698466	0.000486418495170056	0.000522003432738718
chr1:11020599:11022124:clu_23040	0.512468631683789	0.450574435476282	0.465465880032461	0.470940229028985	0.494719332733512
chr1:11055084:11055781:clu_23043	0.584915817655081	0.596249787419195	0.586936886288475	0.587106068032309	0.577442494253628
chr1:11055084:11056011:clu_23043	0.00338284068574212	0.0031257843908119	0.00421255512526403	0.00555571028374175	0.00569537588682203
chr1:11055407:11055781:clu_23043	0.00117599745770589	0.00121039975014784	0.000925887583572864	0.00246756344890055	0.00187132900904144
chr1:11055926:11056011:clu_23043	0.410525344201471	0.399414028439845	0.407924671002688	0.404870658235049	0.414990800850509
chr1:11070973:11072087:clu_23045	0.933942568945908	0.965481278763144	0.924050601499548	0.979218527806359	0.967237517797305
chr1:11070988:11072087:clu_23045	0.0660574310540922	0.0345187212368561	0.0759493985004514	0.0207814721936411	0.0327624822026952
chr1:11081238:11082534:clu_23046	0.00840281507163528	0.0118314637453824	0.031146034113064	0.0412050890661587	0.0741415457521364
chr1:11081238:11082688:clu_23046	0.494995443767292	0.464615883314342	0.411349154502199	0.376705781818096	0.40021111501036
chr1:11081238:11087448:clu_23046	0.000902757673038483	0.00084746892636214	0.0223687733431446	0.0719275740830902	0.103617914415627
chr1:11082878:11087448:clu_23046	0.484311541963243	0.504982368015178	0.526225507302719	0.478899316428516	0.407089254519463
chr1:11087127:11087448:clu_23046	0.0113874415247911	0.0177228159987353	0.00891053073887323	0.031262238604139	0.0149401703024133
chr1:11115468:11117004:clu_23047	0.430721625845076	0.425635148016876	0.420949261258022	0.46029636790708	0.412970380925039
chr1:11115468:11121246:clu_23047	0.00305047501226294	0.0187564137876084	0.0276321773187573	0.0255197294641585	0.0204583905963385
chr1:11117086:11121246:clu_23047	0.566227899142662	0.555608438195516	0.551418561423221	0.514183902628761	0.566571228478622
chr1:11274060:11285644:clu_23049	0.974654372675158	0.980852796182755	0.981480728208542	0.925616841411613	0.999999896315377
chr1:11274060:11294873:clu_23049	0.025345627324842	0.0191472038172445	0.0185192717914578	0.0743831585883869	1.03684622803325e-07
chr1:11649874:11649945:clu_23050	0.997345882161499	0.994550721645864	0.996917918359321	0.996479514598434	0.993561679786371
chr1:11649883:11649945:clu_23050	0.00265411783850076	0.00544927835413553	0.00308208164067943	0.00352048540156552	0.00643832021362908
chr1:11650834:11653391:clu_23051	0.0364185627610146	0.0241160083214453	0.0192919718981181	0.0248361551616654	0.0281851459548037
chr1:11650834:11654319:clu_23051	0.940968335391894	0.972294410654333	0.958958857129133	0.959207416881734	0.954012746212064
chr1:11653525:11654319:clu_23051	0.0226131018470911	0.00358958102422176	0.0217491709727488	0.0159564279566002	0.0178021078331319
chr1:11654581:11655806:clu_23052	0.0652124900789992	0.0931393727615699	0.0564139793490157	0.0545371567323903	0.0574578516900493
chr1:11654952:11655328:clu_23052	0.0511052509556271	0.0342068221838919	0.10149781872597	0.0719713216531717	0.114356218987514
chr1:11654952:11655670:clu_23052	0.0223948194831614	0.0149879825989349	0.0092065052933083	0.0179620343390994	0.0260706426014195
chr1:11654952:11655806:clu_23052	0.694818588972499	0.746317399695243	0.59347056602025	0.603340363090493	0.52463013870361
chr1:11654952:11655812:clu_23052	0.016565556773184	0.0111169674660484	0.0176591239604007	0.0083843751552394	0.00451211735204355
chr1:11655699:11655806:clu_23052	0.149903293736529	0.100231455294312	0.221752006651056	0.243804749029606	0.272973030665364
chr1:11658364:11658533:clu_23053	0.0116249359481919	0.0112944582344096	0.0161074294380328	0.00650890094407868	0.00802744510576131
chr1:11658364:11658736:clu_23053	0.550719146909315	0.500373523693282	0.326312972435115	0.332258450530091	0.33305041576618
chr1:11658393:11658533:clu_23053	0.13052429996462	0.135340808508487	0.200216132855028	0.156802280603206	0.157814702437565
chr1:11658628:11658736:clu_23053	0.307131617177874	0.352991209563821	0.457363465271824	0.504430367922624	0.501107436690494
chr1:11674810:11675082:clu_23056	0.0155543739152157	0.0151829016500818	0.0271695331937568	0.0212586623328337	0.0259500974008237
chr1:11674816:11675082:clu_23056	0.984445626084784	0.984817098349918	0.972830466806243	0.978741337667166	0.974049902599176
chr1:11676109:11676848:clu_23057	0.00763934376852893	0.00473450986188393	0.00168334361649057	0.00476013051224052	0.00384113161024679
chr1:11676140:11676809:clu_23057	0.023282793846193	0.015738225094173	0.0205946399262293	0.0237418724130911	0.019258282158668
chr1:11676140:11676848:clu_23057	0.969077862385278	0.979527265043943	0.97772201645728	0.971497997074668	0.976900586231085
chr1:11680613:11681039:clu_23058	0.938143436090464	0.75331605467434	0.913972959678347	0.957277808662568	0.940828676199904
chr1:11680613:11691413:clu_23058	0.0603780253518155	0.207799118532495	0.0735945360589372	0.040956453603116	0.0591581632713462
chr1:11680613:11691752:clu_23058	0.00147853855772034	0.0388848267931646	0.0124325042627155	0.0017657377343161	1.31605287499736e-05
chr1:11745837:11745988:clu_23059	0.0438226394690453	0.0194840852552659	0.036454111402257	0.0629595963210126	0.0356808345417505
chr1:11745837:11746127:clu_23059	0.122459895471544	0.153443175626958	0.0984565579945608	0.0729543683534567	0.0558947686701488
chr1:11745837:11747440:clu_23059	0.753526004813294	0.711525313248139	0.791605163628307	0.766253599294218	0.781848350452633
chr1:11746223:11747440:clu_23059	0.0801914602461165	0.115547425869637	0.073484166974875	0.0978324360313125	0.126576046335468
chr1:11748589:11750077:clu_23060	0.199587245851727	0.18874080268638	0.232166676654974	0.163380992984088	0.167407495040806
chr1:11748610:11750077:clu_23060	0.800412754148273	0.81125919731362	0.767833323345026	0.836619007015912	0.832592504959194
chr1:11858463:11858702:clu_23061	0.0020041980050585	0.00227958363246938	0.00220845307245132	0.00226381029648411	0.00220882951683834
chr1:11858469:11858702:clu_23061	0.997995801994942	0.997720416367531	0.997791546927549	0.997736189703516	0.997791170483162
chr1:11828219:11828458:clu_23067	0.438523952288569	0.417872073097063	0.534779318982874	0.456579202095143	0.420673205034339
chr1:11828219:11829196:clu_23067	0.0478607344168078	0.0679385549661165	0.0993465632434546	0.098130599369562	0.108270835754706
chr1:11828624:11829196:clu_23067	0.513615313294624	0.514189371936821	0.365874117773671	0.445290198535295	0.471055959210955
chr1:11980484:11981810:clu_23070	0.0176916973719195	0.0198361075217491	0.0306960773537586	0.0227874913726781	0.0219769658466155
chr1:11980484:11981970:clu_23070	0.348042359462561	0.319382363379924	0.320940330692447	0.338752823711483	0.329608746159041
chr1:11980484:11981974:clu_23070	0.0483314767839954	0.0395025025176707	0.0441486085184104	0.0388184068623122	0.04532730967424
chr1:11980484:11989165:clu_23070	0.071176835238704	0.11353047795161	0.0961840238067221	0.0868631124912637	0.0844778195449618
chr1:11982114:11982523:clu_23070	0.0848628495808463	0.0754855151322064	0.0894663557480707	0.0869337685432095	0.0857095543368326
chr1:11982114:11989165:clu_23070	0.365166598740961	0.368011495145207	0.351920582178218	0.352100568302522	0.363920704403179
chr1:11982590:11989165:clu_23070	0.0616871828823761	0.06178687179733	0.0618367699337239	0.0680693361449214	0.0653693396617519
chr1:11984917:11989165:clu_23070	0.00304099993863696	0.00246466655430171	0.00480725176864921	0.00567449257160961	0.00360956037337789
chr1:11989343:11992279:clu_23071	0.010660954100249	0.00865533662651092	0.0107249943379367	0.0113568541849634	0.0130069805149401
chr1:11989343:11992555:clu_23071	0.96242299326424	0.977690335314255	0.97435120945417	0.96979212828793	0.969288803888212
chr1:11992463:11992555:clu_23071	0.0269160526355109	0.0136543280592339	0.0149237962078934	0.0188510175271066	0.0177042155968479
chr1:11934855:11944522:clu_23072	0.00290574074835255	0.00318218749374716	0.00334490899809284	0.00284098384861135	0.00352187239468898
chr1:11934855:11947976:clu_23072	0.986803310533739	0.98908421109215	0.987642167745647	0.990323665612063	0.988064698309477
chr1:11944662:11947976:clu_23072	0.0102909487179087	0.00773360141410302	0.00901292325625983	0.00683535053932528	0.00841342929583416
chr1:11920328:11922636:clu_23073	0.00138247514156009	0.00247322580680408	0.000657958012449374	0.00324150124127077	0.00317423605625777
chr1:11920332:11920461:clu_23073	0.00129572351326566	0.00723109642569846	0.0114294816199162	0.00513528560473779	0.00373870928404721
chr1:11920332:11922636:clu_23073	0.995273253799263	0.984868674344508	0.977328836606291	0.980846451946701	0.988915552082436
chr1:11920534:11922636:clu_23073	0.00204854754591122	0.00542700342299003	0.0105837237613432	0.0107767612072905	0.00417150257725922
chr1:11923489:11925205:clu_23074	0.991954803889079	0.996192755678019	0.996820209191677	0.991773729153777	0.995352486596682
chr1:11924924:11925205:clu_23074	0.00804519611092093	0.00380724432198115	0.00317979080832271	0.00822627084622291	0.00464751340331795
chr1:11963636:11964175:clu_23075	0.519604639099375	0.524389361686245	0.535326001844804	0.535228411451545	0.531233214743067
chr1:11963636:11964644:clu_23075	0.0012765345517149	0.00108764718012477	0.000997137508799944	0.00135783618465285	0.00149029310439794
chr1:11964300:11964644:clu_23075	0.47911882634891	0.474522991133631	0.463676860646396	0.463413752363802	0.467276492152535
chr1:11967091:11970670:clu_23076	0.589592002043543	0.588569131781995	0.594213143889144	0.587449453447328	0.586996595537226
chr1:11967091:11972872:clu_23076	0.00364470372572522	0.00366151966816681	0.00335951290437343	0.00394862995811446	0.00352136886146304
chr1:11970816:11972872:clu_23076	0.406763294230732	0.407769348549838	0.402427343206482	0.408601916594558	0.409482035601311
chr1:12001554:12001769:clu_23077	0.998176502719794	0.998385245598922	0.99757927155113	0.998876083281186	0.999053724959362
chr1:12001554:12001784:clu_23077	0.00182349728020566	0.00161475440107793	0.00242072844886996	0.00112391671881399	0.000946275040637809
chr1:12002103:12003758:clu_23078	0.00172522176473196	0.00102412672493074	0.00209760569406216	0.00304690967455777	0.00222830948829274
chr1:12002103:12003992:clu_23078	0.995000628724107	0.99680809755337	0.995034166178104	0.993498920348864	0.994163773006967
chr1:12003889:12003992:clu_23078	0.00327414951116148	0.00216777572169881	0.00286822812783333	0.00345416997657808	0.0036079175047405
chr1:12004927:12005107:clu_23079	0.000160392622524292	0.00147711800147411	0.0120123995109245	0.00736757899684228	0.00314959348295492
chr1:12004927:12005711:clu_23079	0.999839607377476	0.998522881998526	0.987987600489076	0.992632421003158	0.996850406517045
chr1:12019552:12021645:clu_23080	0.327800152354158	0.298946000255679	0.345780398513183	0.365935452310852	0.342586509332132
chr1:12019552:12022095:clu_23080	0.0160804705187526	0.0192346785180041	0.0286127457599685	0.0428170349616607	0.0298785499153338
chr1:12021840:12022095:clu_23080	0.656119377127089	0.681819321226317	0.625606855726849	0.591247512727487	0.627534940752534
chr1:12031403:12031541:clu_23081	0.0501252145232648	0.0400193161020091	0.0252282764070607	0.0552784906079117	0.0440281022377069
chr1:12031403:12031722:clu_23081	0.949874785476735	0.959980683897991	0.974771723592939	0.944721509392088	0.955971897762293
chr1:12568424:12572728:clu_23084	0.355618091102772	0.342582193035074	0.354887085317468	0.366133528029213	0.386520060154069
chr1:12568424:12578718:clu_23084	0.00438986114592031	0.00152136970940925	0.00169227897214545	0.00405112645338837	0.00682963620105266
chr1:12572853:12578718:clu_23084	0.270393867583947	0.29002316906855	0.271155460082088	0.275515864915456	0.24623684712604
chr1:12572853:12580523:clu_23084	0.00514548030933158	0.00342577413825296	0.00204923559150633	0.0161903679852052	0.00257018871463009
chr1:12579412:12580523:clu_23084	0.36445269985803	0.362447494048714	0.370215940036792	0.338109112616737	0.357843267804208
chr1:12580666:12595986:clu_23085	0.0409835018028	0.0432419952311878	0.0410494773128761	0.183091695698364	0.121368702352066
chr1:12580666:12596209:clu_23085	9.0849073898866e-05	0.0204696766994785	0.00799464473841649	0.0206735809286505	0.00942511576091326
chr1:12580666:12600361:clu_23085	0.0116554408413956	0.00114901432772722	0.00817971073163207	0.108947863397115	0.0895799899721632
chr1:12580666:12616560:clu_23085	0.133037405226743	0.0681215989232724	0.0941239864569398	0.237046894215774	0.241521549955393
chr1:12580666:12617154:clu_23085	0.814232803055162	0.867017714818334	0.848652180760136	0.450239965760097	0.538104641959465
chr1:13614405:13615905:clu_23087	0.450914039307434	0.435209214335253	0.437541825397576	0.436897301530759	0.433494177705704
chr1:13614411:13615905:clu_23087	0.549085960692566	0.564790785664746	0.562458174602425	0.563102698469241	0.566505822294296
chr1:13749487:13769118:clu_23089	0.0766647118612642	0.0413839978379357	0.0313019341698847	0.164852834618143	0.0920733812435396
chr1:13749487:13773078:clu_23089	0.209155217470101	0.26696580981702	0.256297218548967	0.144216308686326	0.131463129452192
chr1:13749487:13816427:clu_23089	0.0109578250816424	0.0196925667468632	0.015373279678255	0.0524203361404385	0.127112815353836
chr1:13769173:13773078:clu_23089	0.0334951075377622	0.0239664760129842	0.0267009955212915	0.0526853677612632	0.118655591402793
chr1:13773188:13778418:clu_23089	0.373236071438017	0.381370578776276	0.385602105093142	0.270436008010506	0.29985224550606
chr1:13773188:13786515:clu_23089	0.00776938013434579	0.00324192773277403	0.0050117464200329	0.042028262702228	0.031250064175253
chr1:13782831:13786515:clu_23089	0.275511357012698	0.207445553408007	0.171526125476465	0.22064308696801	0.168696108293377
chr1:13782831:13816427:clu_23089	0.0132103294641694	0.0559330896681406	0.108186595091962	0.0527177951130853	0.0308966645729482
chr1:15152784:15210490:clu_23093	0.075350052342067	0.0625814185545254	0.0137661974881765	0.131000514182217	9.71831317273028e-05
chr1:15152784:15214895:clu_23093	0.0307048833086875	0.0170242750350662	0.0123499216294491	0.00355892010828267	0.111056013161821
chr1:15153238:15210490:clu_23093	0.00594775236047759	0.0143412679057349	0.0187327640955548	0.0626426773268507	7.84607046385715e-06
chr1:15153954:15210490:clu_23093	0.131717377274314	0.088426538263771	0.0893185742591877	0.131195498592675	0.222165718972901
chr1:15153954:15214895:clu_23093	0.129062371226632	0.112582367580174	0.193991990660651	0.178556450569823	0.110934712940132
chr1:15153954:15219326:clu_23093	0.0127529068585981	0.0517053177592865	0.0297181696252825	0.0980655723385676	1.67561737879693e-05
chr1:15210562:15214895:clu_23093	0.163907747357916	0.157751549628395	0.153856021722197	0.130622421517811	0.000209525383902953
chr1:15215431:15219326:clu_23093	0.429469993746678	0.477641467247545	0.479476608568918	0.261906349048265	0.555484651496515
chr1:15215431:15219330:clu_23093	0.0210869155246302	0.0179457980255018	0.00878975195058351	0.00245159631550863	2.7592668748287e-05
chr1:15426018:15427150:clu_23094	0.485145141117583	0.485775832305634	0.525898925482195	0.486120829537721	0.468166667576591
chr1:15426018:15428593:clu_23094	0.0355753888729987	0.0358519759612568	0.017205107105293	0.0350093236466197	0.0370190676284471
chr1:15427284:15428593:clu_23094	0.479279470009418	0.478372191733109	0.456895967412512	0.478869846815659	0.494814264794962
chr1:15495452:15504611:clu_23095	0.408826610454446	0.389042141986794	0.377392310346549	0.365440061199284	0.384600235207317
chr1:15495452:15518110:clu_23095	0.0386713146899222	0.0492994277848601	0.0237595259831533	0.031570132349534	0.024181715742846
chr1:15507907:15518110:clu_23095	0.552502074855632	0.561658430228346	0.598848163670298	0.602989806451182	0.591218049049837
chr1:15526958:15529088:clu_23097	0.294075400468372	0.354310321356576	0.375296492712798	0.445752489176589	0.314356313699428
chr1:15526958:15534237:clu_23097	0.0278450362062457	0.0486886320289638	0.00741401811311538	0.0651818153342805	0.0303627414440168
chr1:15529272:15534237:clu_23097	0.678079563325382	0.597001046614461	0.617289489174086	0.489065695489131	0.655280944856555
chr1:15719920:15720315:clu_23101	0.00421142460815732	0.0030690931082838	0.00671426541394599	0.00829302399816938	0.0105682218048207
chr1:15719920:15721329:clu_23101	0.366325697548073	0.261325353918446	0.3331854146085	0.360811925733346	0.376368858355014
chr1:15719920:15725317:clu_23101	0.306092881672527	0.510916191061756	0.389029519974813	0.298782246987941	0.307296311053252
chr1:15721388:15725317:clu_23101	0.323369996171243	0.224689361911515	0.271070800002741	0.332112803280544	0.305766608786913
chr1:15731257:15731889:clu_23102	0.9719951265418	0.977115960687194	0.97981672749533	0.967278838620458	0.967751017548373
chr1:15731257:15731950:clu_23102	0.0280048734582002	0.0228840393128058	0.0201832725046697	0.0327211613795423	0.0322489824516265
chr1:15758329:15764493:clu_23103	0.015726659739945	0.0216584306065208	0.0154053821893423	0.00656152111837533	0.00808270667306218
chr1:15758329:15764496:clu_23103	0.0126218498893816	0.0306317098407456	0.0112581005401381	0.00833612263445053	0.00607276215079971
chr1:15758355:15764493:clu_23103	0.00867022037891942	0.0118308176893375	0.00319146928975519	0.0027539617178139	0.00133080582294431
chr1:15758355:15764496:clu_23103	0.0192990708394759	0.046237131235297	0.022113403930732	0.00984995995845031	0.0117744623898709
chr1:15758707:15764493:clu_23103	0.00280325291620021	0.00475471302197417	0.00551106320354108	0.00473547381968021	0.00360897075000097
chr1:15758707:15764496:clu_23103	0.0011328157793864	0.00390360944930147	0.00157998748749495	0.00728078140696359	0.00430860749436858
chr1:15758848:15764493:clu_23103	0.434031984071273	0.380260019225156	0.441423582681528	0.427794565373746	0.447784340994941
chr1:15758848:15764496:clu_23103	0.505714146385418	0.500723568931668	0.499517010677468	0.53268761397052	0.517037343724012
chr1:15764547:15764964:clu_23104	0.130874884849821	0.0957185412549575	0.185808534929641	0.175810928444279	0.189929585981617
chr1:15764685:15764964:clu_23104	0.866427052040481	0.902890763368868	0.808297448450405	0.819863624760143	0.805310822848001
chr1:15764854:15764964:clu_23104	0.00269806310969715	0.00139069537617495	0.00589401661995469	0.0043254467955784	0.00475959117038179
chr1:15765233:15767376:clu_23105	0.337661329212804	0.358596204325432	0.349133430669642	0.33511574963013	0.33369493881866
chr1:15765233:15770409:clu_23105	0.0124364412711231	0.0086284365427365	0.00701231045429125	0.00654353078846022	0.00831911477638377
chr1:15768630:15770409:clu_23105	0.649902229516073	0.632775359131831	0.643854258876067	0.65834071958141	0.657985946404956
chr1:15774796:15776338:clu_23106	0.00318938911992991	0.00314387475592347	0.00641679420351777	0.0064416638627778	0.00558311171737249
chr1:15774796:15777170:clu_23106	0.587679486056086	0.56653969358307	0.568997300304245	0.573599732134273	0.56180721997185
chr1:15774796:15784548:clu_23106	0.00406299068234154	0.00398659084242984	0.006357874147448	0.00454743436520909	0.00439833340693508
chr1:15777078:15777170:clu_23106	0.0038218602470612	0.00369368526920751	0.00929110840955397	0.0106871653148112	0.0139983114056713
chr1:15777287:15784548:clu_23106	0.401246273894582	0.422636155549369	0.408936922935236	0.404724004322929	0.414213023498171
chr1:15942420:15942529:clu_23111	0.949672558613531	0.957616636262269	0.978525373039453	0.952169722404308	0.956767384196099
chr1:15942441:15942529:clu_23111	0.0503274413864688	0.0423833637377314	0.0214746269605473	0.0478302775956923	0.043232615803901
chr1:15946294:15946935:clu_23112	0.586922306376927	0.558515080805355	0.537983831430975	0.593114250067969	0.514447087633606
chr1:15946294:15948291:clu_23112	0.0118802791667553	0.0205552604161448	0.0127375657965228	0.00490898918237008	0.0165424472442618
chr1:15947123:15948291:clu_23112	0.387302722489458	0.411311082332297	0.445575058405092	0.376901522642866	0.452319087413579
chr1:15947123:15948295:clu_23112	0.0138946919668593	0.00961857644620303	0.00370354436741081	0.0250752381067952	0.0166913777085527
chr1:15948497:15973039:clu_23113	0.525069100153636	0.467456803170199	0.43997500752323	0.405535556706994	0.514141853974059
chr1:15948497:15975983:clu_23113	0.00484284737896814	0.0248572993728681	0.034042130835207	0.0114523608061005	7.37319913808283e-05
chr1:15973125:15975983:clu_23113	0.470088052467396	0.507685897456933	0.525982861641563	0.583012082486905	0.48578441403456
chr1:16015717:16017074:clu_23114	0.00410466096760566	0.00374673942255827	0.00520113826223826	0.00460991587124264	0.00373720720822484
chr1:16015759:16017074:clu_23114	0.970501547464229	0.972526318982435	0.969508331611342	0.969218656281549	0.96865210765565
chr1:16015759:16017089:clu_23114	0.0253937915681655	0.0237269415950069	0.0252905301264194	0.0261714278472084	0.027610685136125
chr1:16017207:16017765:clu_23115	0.910020264407749	0.921572327152615	0.920037239137869	0.922379681399084	0.922063345335017
chr1:16017219:16017765:clu_23115	0.0302501318636608	0.0261063848138885	0.0261479362186608	0.0264176703802844	0.0260972888707835
chr1:16017222:16017765:clu_23115	0.0597296037285906	0.0523212880334971	0.0538148246434705	0.0512026482206317	0.0518393657941996
chr1:16125320:16129434:clu_23118	0.976060713924905	0.954507680541531	0.946858320809845	0.936969096073201	0.957950465380187
chr1:16125320:16129454:clu_23118	0.000239512107738295	0.00179449652465426	0.0070861326277226	0.0139776281594114	0.00310154358888568
chr1:16125463:16129434:clu_23118	0.0236997739673569	0.0436978229338151	0.0460555465624328	0.049053275767388	0.0389479910309273
chr1:16129568:16130226:clu_23119	0.0239273819974592	0.0166080267612242	0.0123059566140291	0.0315766271861697	0.0302985577131682
chr1:16129589:16130226:clu_23119	0.972621734774484	0.979832502184523	0.985977043355005	0.965491134133829	0.966597360961172
chr1:16129604:16130226:clu_23119	0.00345088322805726	0.00355947105425301	0.00171700003096594	0.00293223868000132	0.00310408132566019
chr1:16138430:16145727:clu_23120	0.00106772568665558	0.00346424923209226	0.0140661223799522	9.93045528205276e-09	1.10197987735305e-08
chr1:16138430:16148378:clu_23120	0.998932274313344	0.996535750767908	0.985933877620048	0.999999990069545	0.999999988980201
chr1:16149047:16150896:clu_23121	0.430399779017622	0.440152015474424	0.468513142152758	0.439459518644127	0.449174782297464
chr1:16149047:16155848:clu_23121	0.0222187803737013	0.00909693515734442	0.00931924436343632	0.0213743097985409	0.0253820280550913
chr1:16150963:16151492:clu_23121	0.00173819692399023	0.0030557518800888	0.00356939783128548	0.000190292106205745	0.000991005428309803
chr1:16150963:16152341:clu_23121	0.00171189435544523	0.00186087915056474	0.00129934486012214	0.000187649243025126	0.000186255311325072
chr1:16150963:16153113:clu_23121	0.00241046169350533	0.00470601854641534	0.00468047433636144	0.000861291578986	0.000260669516689188
chr1:16150963:16153153:clu_23121	0.00371226284114505	0.00493843434806928	0.00528963413269999	0.000944471921985096	0.00419956996802296
chr1:16150963:16154995:clu_23121	0.00664305216813416	0.00385153827909987	0.00707655026727792	0.000724262426436626	0.0030664088654457
chr1:16150963:16155848:clu_23121	0.531165572626457	0.532338427163993	0.500252212056059	0.536258204280693	0.516739280557652
chr1:16315435:16316437:clu_23127	0.191586592250794	0.528787287209156	0.606185705931873	0.316547769967377	0.374715607342981
chr1:16315435:16352255:clu_23127	0.679286384005014	0.202207165505611	0.0854493525129774	0.34113825974942	0.507894344019898
chr1:16316568:16352255:clu_23127	0.0464018766812638	0.0817857644226912	0.109842913741385	0.0395089974757108	0.11707396388305
chr1:16316571:16352255:clu_23127	0.0496294362257358	0.0741327660426241	0.0907169784023527	0.262853721167353	0.000189502835497148
chr1:16328781:16352255:clu_23127	0.0330957108371932	0.113087016819918	0.107805049411411	0.0399512516401386	0.000126581918573392
chr1:16440853:16440990:clu_23129	0.0111544484206482	0.0183960408378373	0.0340583671955056	0.0240432729052047	0.028943983070161
chr1:16440853:16441166:clu_23129	0.112726882465391	0.18487423118628	0.316353474591192	0.424323168062876	0.374340478087661
chr1:16440853:16443632:clu_23129	0.876118669113961	0.796729727975883	0.649588158213302	0.551633559031919	0.596715538842178
chr1:16449201:16450125:clu_23130	0.0110704101570161	0.01420001805183	0.00902622877922989	0.0159062086579432	0.0172643838449882
chr1:16449201:16451838:clu_23130	0.97136676353582	0.975417412709118	0.956275745672895	0.976939530956019	0.949350993557634
chr1:16450241:16451838:clu_23130	0.0175628263071639	0.010382569239052	0.0346980255478748	0.00715426038603768	0.033384622597378
chr1:16452015:16453155:clu_23131	0.00190064613227433	0.0116546493821088	0.00170009187436012	0.00567379521511706	0.0202008922075999
chr1:16452015:16455818:clu_23131	0.532242988252931	0.500190889740357	0.519355635639262	0.525417233193083	0.557501734726126
chr1:16452015:16458842:clu_23131	0.0179225688553023	0.0206205610894353	0.00901970062937395	0.00867923683656891	0.00199583960544226
chr1:16455893:16458842:clu_23131	0.447933796759492	0.467533899788099	0.469924571857004	0.460229734755231	0.420301533460832
chr1:16974376:16975269:clu_23147	0.00992782894326111	0.0169301699834764	0.0129381684519679	0.0123734710042502	0.0185712087954264
chr1:16975023:16975269:clu_23147	0.990072171056739	0.983069830016524	0.987061831548032	0.98762652899575	0.981428791204574
chr1:16977195:16978237:clu_23148	0.0975481590956864	0.113974518213719	0.116812831166075	0.106775152477631	0.104638657588151
chr1:16977198:16978237:clu_23148	0.902451840904314	0.886025481786281	0.883187168833925	0.893224847522369	0.895361342411849
chr1:16978314:16980346:clu_23149	0.000313692565647892	0.00520212622209908	0.00190975320320866	0.00260409833911246	0.00431018208352181
chr1:16978314:16980587:clu_23149	0.983023307048589	0.97821453159811	0.990442682105089	0.986514760699357	0.984405056773236
chr1:16978314:16981514:clu_23149	0.0166630003857627	0.0165833421797913	0.00764756469170188	0.0108811409615305	0.0112847611432427
chr1:16986358:16986463:clu_23150	0.430478506564079	0.458900657180232	0.447739847459784	0.427020749910454	0.446048914918762
chr1:16986358:16986805:clu_23150	0.0814579475852212	0.038835634350197	0.0800449091765317	0.0763666139322111	0.0916542034326776
chr1:16986632:16986805:clu_23150	0.4880635458507	0.502263708469571	0.472215243363684	0.496612636157335	0.462296881648561
chr1:16989770:16989887:clu_23151	0.369059734574969	0.350580237090528	0.371740238623173	0.346112896957501	0.375402083517427
chr1:16989770:16990127:clu_23151	0.0283161270246949	0.0308611078719353	0.0401918279999909	0.0428070918030217	0.0373724281082451
chr1:16990003:16990127:clu_23151	0.602624138400336	0.618558655037536	0.588067933376836	0.611080011239478	0.587225488374328
chr1:16992342:16992486:clu_23152	0.0235586015129212	0.017423612752498	0.0183986249405179	0.0321263384224281	0.0169712501803491
chr1:16992402:16992486:clu_23152	0.976441398487079	0.982576387247502	0.981601375059482	0.967873661577572	0.983028749819651
chr1:16992581:16993629:clu_23153	0.243520747444073	0.267665243744434	0.232467063808681	0.247025212282249	0.259525566159508
chr1:16992581:16995976:clu_23153	0.021033595833261	0.0079070842286425	0.0178542846724466	0.0222496763857373	0.0247025467752257
chr1:16993835:16995976:clu_23153	0.356474805232041	0.351406527795544	0.376506470962611	0.346036308401943	0.357970064283764
chr1:16993835:16995991:clu_23153	0.0170936585860698	0.0145639995303568	0.016076444187947	0.0107549147170552	0.0193497517740439
chr1:16993835:16996254:clu_23153	0.00392297084711557	0.00144762494869185	0.0056323351251838	0.00850590598141608	0.00373487642048856
chr1:16996164:16996254:clu_23153	0.357954222057439	0.357009519752331	0.35146340124313	0.365427982231599	0.334717194586969
chr1:16996300:16996386:clu_23154	0.522169640217457	0.525552406034652	0.500883240663265	0.512194283334508	0.518220255555148
chr1:16996300:16997020:clu_23154	0.00736097001219917	0.00527333361037263	0.00776850678441657	0.0131559585226699	0.00933741007019467
chr1:16996496:16997020:clu_23154	0.470469389770344	0.469174260354975	0.491348252552319	0.474649758142822	0.472442334374658
chr1:17000507:17002034:clu_23155	0.10936404710684	0.15171976876463	0.129785342010127	0.120242980825682	0.15164942133839
chr1:17000534:17002034:clu_23155	0.89063595289316	0.84828023123537	0.870214657989873	0.879757019174318	0.84835057866161
chr1:17004408:17004692:clu_23156	0.12499967329384	0.103804989207424	0.111359479821576	0.12981237547852	0.0986496500824098
chr1:17004408:17004707:clu_23156	0.0231424616748412	0.0367478931486562	0.0300898510255497	0.0287656886993137	0.0272512785642025
chr1:17004411:17004692:clu_23156	0.464462330730975	0.461874250126313	0.446857206276421	0.463687047895568	0.464583893361403
chr1:17004411:17004707:clu_23156	0.387395534300343	0.397572867517607	0.411693462876454	0.377734887926598	0.409515177991985
chr1:17044888:17053752:clu_23157	0.00191745893073241	0.00421326388996229	0.00141545258346501	0.000291814638392302	0.00071475798014896
chr1:17044888:17053948:clu_23157	0.998082541069268	0.995786736110038	0.998584547416535	0.999708185361608	0.999285242019851
chr1:17422836:17425541:clu_23158	0.493935457187734	0.494520768604461	0.485898313748769	0.514291954279791	0.504225196515009
chr1:17422836:17429106:clu_23158	0.00357335097875122	0.00232822291488315	0.0030538863926928	0.00989457848732826	0.00909487624904433
chr1:17425684:17429106:clu_23158	0.502491191833515	0.503151008480656	0.511047799858539	0.475813467232881	0.486679927235947
chr1:17438522:17439085:clu_23159	0.00715023663997669	0.0340946768320936	0.0496829773865454	1.25087059799024e-05	0.0294204827698001
chr1:17438522:17439545:clu_23159	0.992849763360023	0.965905323167906	0.950317022613455	0.99998749129402	0.9705795172302
chr1:17603591:17607799:clu_23160	0.0574462611844055	0.0689812588925136	0.0388346043705738	0.0491753675824027	0.0956148913386364
chr1:17603591:17607802:clu_23160	0.27277088303532	0.271194100721391	0.341090653147712	0.281488536260996	0.3694386483624
chr1:17603591:17616094:clu_23160	0.0122383388200563	0.029516139552684	0.00652698875317036	7.09822823080875e-05	0.0081535475755437
chr1:17607977:17616094:clu_23160	0.635974678487559	0.624411021541934	0.589021939216102	0.656440126462433	0.484670055354154
chr1:17613174:17616094:clu_23160	0.0215698384726599	0.00589747929147745	0.0245258145124418	0.0128249874118599	0.0421228573692665
chr1:17616202:17619339:clu_23161	0.716334993610481	0.973131275714102	0.740819164641146	0.712283686918679	0.691216253646296
chr1:17618522:17619339:clu_23161	0.283665006389519	0.0268687242858982	0.259180835358854	0.287716313081321	0.308783746353704
chr1:17623175:17624387:clu_23162	0.286893510783516	0.32758068877881	0.294293864917096	0.305262171258253	0.304273431468543
chr1:17623175:17627330:clu_23162	0.00642970604109755	0.0182082191586604	0.0151444630188744	0.00888727365009817	0.00682881109662728
chr1:17624503:17625956:clu_23162	0.376818459922304	0.361378109157932	0.376660954552599	0.387369387564314	0.396109127229669
chr1:17624503:17627330:clu_23162	0.00608834122874032	0.00540945156076198	0.00442087274445788	0.00181047286580246	2.00464527665939e-05
chr1:17626048:17627330:clu_23162	0.323769982024343	0.287423531343836	0.309479844766974	0.296670694661532	0.292768583752394
chr1:17638689:17639238:clu_23164	0.010435602811508	0.00950973633497929	0.0311772844508968	0.0690863564487189	0.0532791548194742
chr1:17638689:17640202:clu_23164	0.97877970737822	0.982167795990191	0.911846931487716	0.876262622028486	0.870773561696545
chr1:17639981:17640202:clu_23164	0.0107846898102716	0.00832246767482979	0.0569757840613872	0.0546510215227952	0.0759472834839809
chr1:17640302:17648554:clu_23165	0.495377982744297	0.507639751200725	0.514858691507339	0.445059277305113	0.533383083604507
chr1:17640302:17654636:clu_23165	0.00898827108541246	0.003641106270479	2.49850435184038e-07	0.017031128499789	0.0302317843829895
chr1:17648675:17654636:clu_23165	0.495633746170291	0.488719142528796	0.485141058642226	0.537909594195098	0.436385132012504
chr1:17687747:17689738:clu_23166	0.00264573724982571	0.00710458068205655	0.0463097019624604	0.0523568782804998	0.0528892852139529
chr1:17687747:17695158:clu_23166	0.997354262750174	0.992895419317943	0.95369029803754	0.9476431217195	0.947110714786047
chr1:18875503:18876315:clu_23168	0.568232933107892	0.549204744265873	0.550972655707075	0.544873942504551	0.562500152256832
chr1:18875503:18877208:clu_23168	0.0263402103848428	0.0214479803640126	0.0220239500630916	0.0239618512849935	0.0251946336221325
chr1:18876467:18877208:clu_23168	0.405426856507265	0.429347275370115	0.427003394229833	0.431164206210456	0.412305214121035
chr1:18879373:18881700:clu_23169	0.991586704643094	0.994126654656932	0.990479981264679	0.988744839329343	0.985605692594962
chr1:18881493:18881700:clu_23169	0.00841329535690641	0.00587334534306789	0.00952001873532101	0.0112551606706567	0.0143943074050382
chr1:18881887:18883124:clu_23170	0.993473219272015	0.991455732550826	0.993807616136545	0.990503718396347	0.986847129108786
chr1:18882672:18883124:clu_23170	0.00652678072798509	0.00854426744917385	0.0061923838634555	0.00949628160365261	0.0131528708912141
chr1:18885628:18886464:clu_23171	0.443234737568015	0.432272171894453	0.442068481438446	0.4411280059168	0.465425665776396
chr1:18885628:18889362:clu_23171	0.00266483341351597	0.00998990718789906	0.0101976246833149	0.00713348400834947	0.00619513382828136
chr1:18886511:18889362:clu_23171	0.554100429018469	0.557737920917648	0.547733893878239	0.551738510074851	0.528379200395322
chr1:18917042:18918362:clu_23172	0.476464696847481	0.508248402468829	0.523647528708064	0.598635306058583	0.537606498010407
chr1:18917042:18919678:clu_23172	0.104170020601547	0.0677461384647175	0.0587815712699089	0.0655904344293797	0.146142314756302
chr1:18918502:18919678:clu_23172	0.419365282550971	0.424005459066454	0.417570900022027	0.335774259512038	0.316251187233291
chr1:19074896:19076740:clu_23173	0.99999999002942	0.99361657001556	0.957244508626045	0.979655686503726	0.999999999999969
chr1:19075724:19076740:clu_23173	9.97057962626069e-09	0.00638342998443991	0.0427554913739546	0.0203443134962743	3.08442477945978e-14
chr1:19096650:19097193:clu_23174	0.457971811430627	0.44619130045517	0.443560344985781	0.447742788754647	0.471651409473201
chr1:19096650:19099597:clu_23174	0.00456501274140252	0.00463657781836936	0.00449947184804087	0.0101558855512	0.0236824455863705
chr1:19097280:19099597:clu_23174	0.53746317582797	0.549172121726461	0.551940183166178	0.542101325694153	0.504666144940429
chr1:19101635:19104084:clu_23175	0.0103981372883467	0.00703280335439429	0.010049587210214	0.0192243631873992	0.00714336285940754
chr1:19101641:19104084:clu_23175	0.988950428356684	0.979719038913576	0.955719267233003	0.980130537342889	0.992840255522839
chr1:19103537:19104084:clu_23175	0.000651434354969496	0.0132481577320299	0.0342311455567828	0.000645099469711853	1.63816177533244e-05
chr1:19124690:19125603:clu_23176	0.00536047969723771	0.00794448761314807	0.040578616939935	6.13944543383535e-07	0.0191335323672252
chr1:19124690:19126446:clu_23176	0.994639520302762	0.992055512386852	0.959421383060065	0.999999386055457	0.980866467632775
chr1:19139214:19140788:clu_23177	0.0348053490781078	0.0201437985132746	0.0227814326737728	0.0166192643486812	0.0213636017869697
chr1:19139220:19140788:clu_23177	0.550807377496836	0.547804069328567	0.521194043306435	0.539390884017036	0.547417689152085
chr1:19139220:19141347:clu_23177	0.0480346603385782	0.0380888852018061	0.0434528319836041	0.0336738621760144	0.0300484716260902
chr1:19140892:19141347:clu_23177	0.366352613086478	0.393963246956353	0.412571692036188	0.410315989458268	0.401170237434855
chr1:19141774:19143980:clu_23178	0.0382043361283061	0.0288424326410973	0.0237324905376266	0.0561692234140798	0.034028274900459
chr1:19141777:19143980:clu_23178	0.961795663871694	0.971157567358903	0.976267509462373	0.94383077658592	0.965971725099541
chr1:19145930:19146826:clu_23179	0.0768795237989654	0.0551537587166367	0.0768145866582442	0.0751769727591663	0.102405503669868
chr1:19145933:19146023:clu_23179	0.0622405712337424	0.0438057640642081	0.0562222933564894	0.102399734041519	0.0496277332271895
chr1:19145933:19146826:clu_23179	0.812688019250219	0.853904885476557	0.821175287313789	0.764206263525691	0.810649366484669
chr1:19146106:19146826:clu_23179	0.0481918857170727	0.0471355917425984	0.0457878326714773	0.0582170296736235	0.0373173966182738
chr1:19148626:19149763:clu_23180	0.073573503779707	0.0811099179488844	0.0791466763917889	0.118368547919364	0.110925992545619
chr1:19148626:19150577:clu_23180	0.836598633289852	0.829414018596301	0.843807806654315	0.796347112141434	0.81266106532393
chr1:19149795:19150577:clu_23180	0.0898278629304411	0.0894760634548142	0.0770455169538959	0.0852843399392016	0.0764129421304504
chr1:19153939:19154918:clu_23181	0.978077548993544	0.978266345882995	0.976957222124092	0.981481658403126	0.961354306255118
chr1:19153954:19154918:clu_23181	0.0219224510064563	0.0217336541170054	0.0230427778759081	0.0185183415968737	0.0386456937448822
chr1:19155075:19155441:clu_23182	0.93234809767437	0.928036317686716	0.923173955360595	0.923104915966172	0.93828069741447
chr1:19155078:19155441:clu_23182	0.0676519023256296	0.0719636823132842	0.0768260446394052	0.076895084033828	0.0617193025855304
chr1:19156357:19156767:clu_23183	0.0173372510163163	0.018521867431843	0.0307585603857703	0.0179590502370236	0.0453128116141198
chr1:19156423:19156767:clu_23183	0.982662748983684	0.981478132568157	0.96924143961423	0.982040949762976	0.95468718838588
chr1:19210559:19213622:clu_23184	0.0318927160349357	0.0103892922497125	0.0352754769818103	0.247255431075338	0.170333654075163
chr1:19210559:19229847:clu_23184	0.103185645729022	0.07438088554072	0.072284905577111	0.0802376424842349	0.0825450508816111
chr1:19210559:19240257:clu_23184	0.857728225400537	0.886751763429215	0.827371178301681	0.66691374633868	0.694000339072607
chr1:19237332:19240257:clu_23184	0.00719341283550518	0.0284780587803527	0.0650684391393976	0.00559318010174737	0.0531209559706191
chr1:19251863:19252244:clu_23185	0.000952691949015464	0.00589932255101342	0.00809055027546029	0.00539030901448665	0.00353470993472114
chr1:19251863:19254782:clu_23185	0.590817123677193	0.445896754811925	0.411001048359013	0.476845895519124	0.517106823500628
chr1:19252248:19254782:clu_23185	0.0203405584367354	0.101676957184394	0.143877609979271	0.0765739742657786	0.0601728893665813
chr1:19252248:19255948:clu_23185	0.00434944347764906	0.0154002246216595	0.0217437692179844	0.00961960993556518	0.00391835540202652
chr1:19254840:19255948:clu_23185	0.383540182459407	0.431126740831009	0.415287022168271	0.431570211265046	0.415267221796043
chr1:19219669:19220764:clu_23186	0.0247864326642253	0.0250983090408269	0.0252735381125489	0.0247482951900455	0.0279550002141507
chr1:19219698:19220764:clu_23186	0.975213567335775	0.974901690959173	0.974726461887451	0.975251704809954	0.972044999785849
chr1:19220810:19222624:clu_23187	0.0256390330041861	0.0396037507983525	0.0333267067433247	0.0289001033617946	0.0287811737401519
chr1:19220848:19222624:clu_23187	0.974360966995814	0.960396249201648	0.966673293256675	0.971099896638205	0.971218826259848
chr1:19230963:19231261:clu_23188	0.537019035396714	0.553148683945274	0.534183058206916	0.532127914276032	0.540616773306861
chr1:19230963:19232624:clu_23188	0.00907779400618045	0.0135771610522196	0.0237234289885821	0.0111761289905077	0.0129834114648216
chr1:19231422:19232624:clu_23188	0.453903170597106	0.433274155002507	0.442093512804502	0.45669595673346	0.446399815228318
chr1:19233135:19235130:clu_23189	0.472731235241871	0.462458565920979	0.474950480694792	0.457667733483317	0.48620026411607
chr1:19233135:19237142:clu_23189	8.17361201531668e-06	0.00192815623805986	0.00133687473087054	0.00111232370794921	0.00216843636467305
chr1:19235249:19237142:clu_23189	0.0115396015895764	0.0133648672617277	0.0116381484531816	0.015757120382156	0.0171971314960523
chr1:19235252:19237142:clu_23189	0.515720989556538	0.522248410579233	0.512074496121156	0.525462822426578	0.494434168023204
chr1:19237226:19238017:clu_23190	0.00141147340926695	0.00648426428068253	0.00587934296659371	0.00375353217368853	0.00231063207786578
chr1:19237238:19238017:clu_23190	0.998588526590733	0.993515735719318	0.994120657033406	0.996246467826312	0.997689367922134
chr1:19238139:19238795:clu_23191	0.444161082412282	0.464062389432038	0.462078403632687	0.439032786826958	0.446648747115306
chr1:19238139:19239231:clu_23191	0.00535226451365299	0.00475448682203059	0.0058907182172825	0.00549358133988448	0.0023552462617983
chr1:19238854:19239231:clu_23191	0.083983300912571	0.0802061847051301	0.0785499890664955	0.0893717448592158	0.0770893391953174
chr1:19238857:19239231:clu_23191	0.466503352161494	0.450976939040801	0.453480889083535	0.466101886973942	0.473906667427578
chr1:19243707:19243950:clu_23192	0.360251613274648	0.375539708959735	0.377212228438572	0.373118931644464	0.365025089345863
chr1:19243707:19244906:clu_23192	0.00391173040118219	0.00321319456180241	0.00355569985680415	0.00513725701023376	0.00497831197291319
chr1:19244015:19244906:clu_23192	0.63583665632417	0.621247096478463	0.619232071704624	0.621743811345302	0.629996598681224
chr1:19257145:19257454:clu_23193	0.50247884073983	0.488910068232857	0.489780492018347	0.488045425549297	0.507647555451832
chr1:19257145:19257833:clu_23193	0.000323541415501721	0.00508478831472571	0.0255983519505425	0.0290955769457797	0.0186329118866875
chr1:19257521:19257833:clu_23193	0.497197617844668	0.506005143452418	0.48462115603111	0.482858997504924	0.47371953266148
chr1:19307101:19307314:clu_23194	0.35077425745797	0.352982107581398	0.34995263461001	0.349013371120269	0.361627192662562
chr1:19307101:19308158:clu_23194	0.0116495861042417	0.0196350247778277	0.00856466315400362	0.00916640647433281	0.0114899121695043
chr1:19307410:19308158:clu_23194	0.411785442113511	0.407869268161681	0.42381473410987	0.409175401527479	0.410151932599487
chr1:19307410:19308455:clu_23194	0.00314097393221576	0.00250847002308567	0.00312735590965803	0.00409872094456757	0.00448717342360816
chr1:19308262:19308455:clu_23194	0.222649740392062	0.217005129456007	0.214540612216459	0.228546099933352	0.212243789144839
chr1:19312358:19312729:clu_23195	0.252232584174364	0.174236009394385	0.141274514899832	0.271717831257053	0.298530400176943
chr1:19312358:19317600:clu_23195	0.0186919024189772	0.0188063443039402	0.01538602517436	0.0211494957836059	0.0218026172833993
chr1:19312889:19317600:clu_23195	0.383525615918738	0.405239081985134	0.420728470561795	0.365899312225744	0.395334455065373
chr1:19312889:19324633:clu_23195	0.0221023057492435	0.0193367033623542	0.0306179671371357	0.0283885894746001	0.0252652411090948
chr1:19317841:19324633:clu_23195	0.323447591738678	0.382381860954187	0.391993022226877	0.312844771258996	0.259067286365191
chr1:19324762:19325495:clu_23196	0.848328487085	0.910971902864036	0.940458752579899	0.818098750902544	0.76678467191408
chr1:19324762:19325526:clu_23196	0.151671512915	0.0890280971359644	0.0595412474201009	0.181901249097456	0.23321532808592
chr1:19326623:19327227:clu_23197	0.922918213539519	0.91125099113107	0.906330292619845	0.862715599945002	0.823683099909332
chr1:19326623:19327571:clu_23197	0.0770817864604813	0.0887490088689299	0.0936697073801551	0.137284400054998	0.176316900090668
chr1:19339617:19342752:clu_23198	0.347038550525037	0.318357100090825	0.360782372893814	0.356734950349516	0.37434616645335
chr1:19339617:19344358:clu_23198	0.410176349777669	0.473028403820071	0.388553533095252	0.380796255294217	0.360182072058627
chr1:19342864:19344358:clu_23198	0.242785099697294	0.208614496089104	0.250664094010933	0.262468794356266	0.265471761488023
chr1:19357563:19378540:clu_23199	0.985874934595753	0.946004963788709	0.974786685271905	0.983336772414114	0.985861715913549
chr1:19374455:19378540:clu_23199	0.0141250654042468	0.0539950362112907	0.0252133147280945	0.0166632275858857	0.0141382840864514
chr1:19655200:19655324:clu_23201	0.47926677791188	0.47602431852151	0.452117048529121	0.462056701690074	0.486185890806923
chr1:19655200:19656866:clu_23201	0.00355264974363551	0.00303789309537222	0.00709115876126434	0.000804867668038658	2.22080412860433e-05
chr1:19655435:19656866:clu_23201	0.517180572344484	0.520937788383118	0.540791792709615	0.537138430641887	0.513791901151791
chr1:19882720:19890385:clu_23206	0.0202629240029394	0.0377117420865039	0.0643621042496727	0.0925665249081928	0.0623746058585473
chr1:19882720:19897540:clu_23206	0.0154465827586684	0.0193701092431779	0.00661339367185399	0.00596553669778377	0.00974350254220544
chr1:19882734:19890385:clu_23206	0.274174542700203	0.256245668720785	0.245055298041504	0.247370936269743	0.257031621845147
chr1:19890533:19894368:clu_23206	0.237989608136987	0.275175681240977	0.233218637560534	0.270821437291631	0.148373716291401
chr1:19890533:19897540:clu_23206	0.0124796205671827	0.0280614527798374	0.0456681756560464	0.0541259585093726	0.00932235171235906
chr1:19894480:19897540:clu_23206	0.43964672183402	0.383435345928719	0.40508239082039	0.329149606323277	0.51315420175034
chr1:19904987:19906432:clu_23208	0.456464557795275	0.420069126798533	0.365446888573533	0.289069845083764	0.327325808904495
chr1:19904987:19907570:clu_23208	0.0042107721409842	0.06874663735058	0.202837613232325	0.369400825851256	0.286217375498362
chr1:19906616:19907570:clu_23208	0.539324670063741	0.511184235850887	0.431715498194141	0.34152932906498	0.386456815597143
chr1:20483719:20484367:clu_23209	0.0293322054818498	0.0704056514911611	0.117728494253082	0.0235153172749167	0.015549500666783
chr1:20483719:20485214:clu_23209	0.97066779451815	0.929594348508839	0.882271505746918	0.976484682725083	0.984450499333217
chr1:20745656:20746891:clu_23213	0.00193261045155963	0.00684967719451484	0.0153786200315257	0.00931577804777838	0.00478122299789798
chr1:20745656:20747544:clu_23213	0.997705368655957	0.986031774419348	0.975593259645018	0.981986714190422	0.994857890823352
chr1:20747006:20747544:clu_23213	0.000362020892482811	0.00711854838613733	0.00902812032345592	0.00869750776179964	0.00036088617875033
chr1:20749882:20757166:clu_23214	0.954400260423932	0.958743544884379	0.916938174235381	0.922389407096315	0.933889662124831
chr1:20749975:20757166:clu_23214	0.0120564962928939	0.0174024121508896	0.0296591444924506	0.00945079654955019	0.0113924823975479
chr1:20755404:20757166:clu_23214	0.033543243283174	0.0238540429647311	0.0534026812721687	0.0681597963541345	0.0547178554776212
chr1:20807500:20810738:clu_23216	0.487357802610316	0.445293323148211	0.48152383649476	0.472654227013716	0.481148510553722
chr1:20807500:20813158:clu_23216	0.00944045950879539	0.0183698954963301	0.0111703245897421	0.0156394607119203	0.0143025090862563
chr1:20810884:20813158:clu_23216	0.503201737880888	0.536336781355459	0.507305838915498	0.511706312274363	0.504548980360022
chr1:20813239:20817392:clu_23217	0.991236945026158	0.990653600438401	0.991509927390423	0.986341543646104	0.991850769971432
chr1:20813239:20817398:clu_23217	0.00876305497384202	0.00934639956159882	0.00849007260957729	0.0136584563538962	0.00814923002856767
chr1:20865262:20879282:clu_23218	0.00973115651064352	0.0154572226111256	0.0112488661461334	0.00477359860215509	0.00958867919789637
chr1:20865262:20879323:clu_23218	0.990268843489357	0.984542777388874	0.988751133853867	0.995226401397845	0.990411320802104
chr1:20886371:20892619:clu_23219	0.166335517697308	0.171168358949355	0.161812575630303	0.143317024365462	0.155845203616899
chr1:20886371:20893517:clu_23219	0.700664185212637	0.687666387042065	0.692259482867594	0.714053183667696	0.707135667396069
chr1:20892729:20893517:clu_23219	0.133000297090055	0.141165254008579	0.145927941502103	0.142629791966841	0.137019128987032
chr1:20895501:20899697:clu_23220	0.998697170514846	0.992052582649708	0.989537373663333	0.990992645184988	0.992883755309313
chr1:20895501:20899800:clu_23220	0.00130282948515376	0.00794741735029232	0.0104626263366666	0.00900735481501241	0.00711624469068655
chr1:20904971:20941491:clu_23221	0.47869681533441	0.445636436814048	0.476330790652996	0.465899735170318	0.468353830139025
chr1:20904971:20950003:clu_23221	0.00531724323910486	0.00502273117164058	0.00823492547055098	0.00900412945244149	0.00392637534967725
chr1:20942330:20950003:clu_23221	0.515985941426485	0.549340832014311	0.515434283876454	0.52509613537724	0.527719794511298
chr1:20950108:20969474:clu_23222	0.51659523877541	0.508315442403812	0.499049940648593	0.49918090937436	0.489609807368256
chr1:20950111:20969474:clu_23222	0.48340476122459	0.491684557596188	0.500950059351408	0.50081909062564	0.510390192631744
chr1:21089213:21111323:clu_23224	0.0303488138045666	0.0143473132192363	0.0503257027133545	0.0259503974656792	0.0287597577470756
chr1:21089213:21176175:clu_23224	0.969651186195433	0.985652686780764	0.949674297286646	0.974049602534321	0.971240242252924
chr1:21290156:21290364:clu_23226	0.207997531954653	0.295634752302403	0.248232962436827	0.248855154002871	0.23775947984064
chr1:21290156:21344937:clu_23226	0.00608845328952102	0.0138093696734344	0.00987127450539562	0.00654392298121955	0.00873298965450234
chr1:21290156:21345376:clu_23226	0.785914014755826	0.690555878024162	0.741895763057777	0.74460092301591	0.753507530504858
chr1:21599617:21601684:clu_23230	0.564497003150979	0.581462936802109	0.606409594235591	0.636360333811579	0.61242121977544
chr1:21599617:21602804:clu_23230	0.0242686859443715	0.0313509656466633	0.038194397696082	0.0253888406963227	0.0230678456495377
chr1:21601797:21602804:clu_23230	0.41123431090465	0.387186097551228	0.355396008068327	0.338250825492099	0.364510934575022
chr1:21704387:21705727:clu_23233	0.00285180755352988	0.027998651773615	0.00643646138918965	0.0212432860286662	0.0173091928593815
chr1:21704392:21705727:clu_23233	0.99714819244647	0.972001348226385	0.99356353861081	0.978756713971334	0.982690807140619
chr1:21721163:21721650:clu_23234	0.221341291864607	0.228101558178718	0.290975817017248	0.230166169824164	0.236133457689008
chr1:21721166:21721650:clu_23234	0.778658708135393	0.771898441821282	0.709024182982752	0.769833830175836	0.763866542310992
chr1:21721764:21723898:clu_23235	0.513399661307908	0.548187081999957	0.522029631813382	0.565660118940709	0.566414268857153
chr1:21721764:21728570:clu_23235	0.00967112306519275	0.00776468056096613	0.0101348844832867	0.018340221904203	0.00762382138570993
chr1:21724095:21728570:clu_23235	0.476929215626899	0.444048237439076	0.467835483703331	0.415999659155088	0.425961909757137
chr1:21729829:21736446:clu_23236	0.146050897971595	0.166513781678939	0.156457166297846	0.142604974181799	0.163026246084366
chr1:21729832:21736430:clu_23236	0.00718004797640719	0.0303669992948581	0.0117145255272954	0.0126080391231637	0.0143632126737085
chr1:21729832:21736446:clu_23236	0.846769054051998	0.803119219026203	0.831828308174859	0.844786986695038	0.822610541241926
chr1:21757783:21781858:clu_23237	0.0393754057085783	0.0606361141473958	0.0330585396328686	0.0352297422625317	0.0240000800288463
chr1:21757783:21782824:clu_23237	0.960624594291422	0.939363885852604	0.966941460367131	0.964770257737468	0.975999919971154
chr1:21756702:21756829:clu_23238	0.0100955004175419	0.0583468369842296	0.0271020714411687	0.0106737665899263	0.0240075022040758
chr1:21756702:21757663:clu_23238	0.981221212969041	0.912300902095886	0.965891934302648	0.976660894105084	0.969660575307042
chr1:21756963:21757663:clu_23238	0.00868328661341754	0.0293522609198842	0.0070059942561828	0.0126653393049897	0.00633192248888236
chr1:21824373:21824537:clu_23239	0.00841479517770854	0.00690981777616223	0.00825767581103914	0.00873842604332733	0.00820202658838835
chr1:21824376:21824531:clu_23239	0.00362820743034274	0.00292786973925241	0.00434392624201813	0.00337145529823632	0.00307856695427887
chr1:21824376:21824537:clu_23239	0.985324999910782	0.987504431709629	0.985052822306247	0.985007888919169	0.985931272088733
chr1:21824412:21824537:clu_23239	0.00263199748116622	0.00265788077495646	0.00234557564069599	0.00288222973926771	0.00278813436859926
chr1:21832606:21832875:clu_23240	0.270489830591833	0.191008781502943	0.258307476260597	0.262697396014592	0.264415310762895
chr1:21832606:21833268:clu_23240	0.502840138557683	0.632323386631965	0.505146899103567	0.497705255632815	0.48927930318841
chr1:21832892:21833268:clu_23240	0.226670030850483	0.176667831865091	0.236545624635836	0.239597348352593	0.246305386048695
chr1:21835637:21836802:clu_23241	0.505205093338973	0.494412228690628	0.513365573763501	0.509126021695122	0.506823523485762
chr1:21835637:21838825:clu_23241	0.00170551030032212	0.00413005015534686	0.00140188226670051	0.00145947566404351	0.0015925711270079
chr1:21836967:21838825:clu_23241	0.00688511646714728	0.00633978355367752	0.00744817710727678	0.00754648733976285	0.00665884993482037
chr1:21836970:21838825:clu_23241	0.0032482952953418	0.0029376820507305	0.00278933440034059	0.00316593946021574	0.00344101298737258
chr1:21837006:21838825:clu_23241	0.482955984598216	0.492180255549617	0.474995032462181	0.478702075840856	0.481484042465037
chr1:21838981:21839371:clu_23242	0.00213242482829695	0.00147030756913368	0.000643706031430969	0.000616992770354427	0.00156778016610626
chr1:21839085:21839371:clu_23242	0.997867575171703	0.998529692430866	0.999356293968569	0.999383007229645	0.998432219833894
chr1:21888066:21888668:clu_23243	0.535860384764941	0.556375151475923	0.534320356733632	0.531746921009396	0.532684962758517
chr1:21888066:21889981:clu_23243	0.106181454264428	0.0713756727626401	0.0836298248430023	0.0813175430536807	0.0802717603144131
chr1:21888718:21889981:clu_23243	0.357958160970631	0.372249175761437	0.382049818423365	0.386935535936923	0.38704327692707
chr1:21890694:21893589:clu_23244	0.0289868499416308	0.0219917134338107	0.0294039344383731	0.0291128548511593	0.0250490131871266
chr1:21890694:21895922:clu_23244	0.948550151126212	0.955014929128565	0.946718825031229	0.944095747948555	0.950140737461194
chr1:21893663:21895922:clu_23244	0.0224629989321574	0.0229933574376246	0.023877240530398	0.0267913972002857	0.0248102493516795
chr1:21841285:21841539:clu_23245	0.438076192860207	0.425743299881928	0.428246626537504	0.447020083519925	0.431267251672205
chr1:21841285:21841608:clu_23245	0.00729063903265737	0.00834039584410723	0.00664252635485086	0.00889558877410835	0.00723523886898526
chr1:21841285:21842002:clu_23245	0.0102885685181821	0.00958571647209524	0.0130776217927113	0.0137932461336813	0.0179508368453262
chr1:21841673:21842002:clu_23245	0.544344599588953	0.55633058780187	0.552033225314934	0.530291081572285	0.543546672613483
chr1:21857385:21859566:clu_23246	0.998234297267567	0.997849274652911	0.998314801978709	0.998134379787129	0.999147700706994
chr1:21857406:21859566:clu_23246	0.00176570273243304	0.00215072534708877	0.00168519802129132	0.00186562021287102	0.000852299293005957
chr1:21876405:21876512:clu_23248	0.998327281955288	0.997990891196962	0.998333595458284	0.999164795312295	0.998400377546741
chr1:21876424:21876512:clu_23248	0.00167271804471232	0.00200910880303819	0.00166640454171622	0.000835204687705475	0.00159962245325849
chr1:21884674:21884767:clu_23249	0.886011494177507	0.8927849686183	0.884913737607637	0.888090304795042	0.881493545998267
chr1:21884677:21884767:clu_23249	0.113988505822493	0.1072150313817	0.115086262392363	0.111909695204957	0.118506454001733
chr1:21887334:21887420:clu_23250	0.998470553165052	0.997803122161791	0.998302982054466	0.997312596516835	0.99782050304007
chr1:21887334:21887423:clu_23250	0.00152944683494838	0.00219687783820902	0.00169701794553403	0.00268740348316458	0.00217949695993007
chr1:21896310:21903153:clu_23251	0.00254896289894201	0.00174239482196913	0.00155572416609692	0.00340422178999949	0.00115939602495604
chr1:21896310:21936679:clu_23251	0.000645298414743746	0.00592849605069567	0.00125147402914453	0.000720532162986285	0.000316540462363741
chr1:21896310:21937155:clu_23251	0.996805738686314	0.992329109127335	0.997192801804759	0.995875246047014	0.99852406351268
chr1:22052742:22074094:clu_23253	0.155684771275781	0.165523528524596	0.137431362367187	0.14239418171821	0.157874568859933
chr1:22052742:22078429:clu_23253	0.685266880512053	0.616561250164631	0.70502994184439	0.704902733712183	0.695026449654645
chr1:22052868:22078429:clu_23253	0.00443498219628294	0.0115980830854713	0.00353294189684246	0.00787383362078358	0.00385776037776765
chr1:22074219:22078429:clu_23253	0.154613366015883	0.206317138225302	0.154005753891581	0.144829250948823	0.143241221107655
chr1:22086866:22089943:clu_23255	0.0510369360931444	0.0460016650020976	0.0755874788179746	0.0746749893703257	0.0799505851279395
chr1:22086866:22091428:clu_23255	0.94601617806009	0.950002919294403	0.920653898691692	0.922084821461674	0.916481428151114
chr1:22086866:22091432:clu_23255	0.00294688584676565	0.00399541570349903	0.00375862249033337	0.00324018916800057	0.00356798672094652
chr1:22785076:22791499:clu_23260	0.056197977729367	0.116378486846002	0.12551392069861	0.106795359829529	0.079102024183866
chr1:22785076:22863037:clu_23260	0.943802022270633	0.883621513153998	0.87448607930139	0.893204640170472	0.920897975816134
chr1:22882483:22892884:clu_23261	0.974704069563802	0.929449485378944	0.902061493805975	0.927453558941586	0.913168426448411
chr1:22882483:22892977:clu_23261	0.0252959304361981	0.0705505146210562	0.0979385061940249	0.0725464410584144	0.0868315735515891
chr1:22893046:22895016:clu_23262	0.00555744262117351	0.00596957256881123	0.0142305356019478	0.0186104641745038	0.0132856826476716
chr1:22893046:22895472:clu_23262	0.989771272560146	0.989054912907053	0.977445940513193	0.96654302869978	0.968208961804281
chr1:22895039:22895472:clu_23262	0.00467128481868103	0.00497551452413596	0.00832352388485947	0.0148465071257163	0.0185053555480477
chr1:22895580:22896411:clu_23263	0.0997938325648797	0.121789930777081	0.139876947512682	0.0823702404818405	0.130661709052566
chr1:22895580:22896414:clu_23263	0.90020616743512	0.878210069222919	0.860123052487318	0.91762975951816	0.869338290947434
chr1:22910575:22911922:clu_23264	0.0117419158454762	0.015109505351861	0.0109970221566974	0.00339344283830509	0.00314383445319722
chr1:22910575:22912444:clu_23264	0.974151291771607	0.970827021333239	0.978532013558106	0.991523785713701	0.992177411682665
chr1:22911995:22912444:clu_23264	0.0141067923829165	0.0140634733148998	0.0104709642851971	0.00508277144799393	0.00467875386413788
chr1:23030634:23044427:clu_23265	0.33610629072705	0.379213216358288	0.400493492486115	0.368359920332863	0.35242315668144
chr1:23030634:23050387:clu_23265	0.32306977719487	0.249471856564839	0.253177559660585	0.315368651908016	0.274692519674155
chr1:23044486:23050387:clu_23265	0.34082393207808	0.371314927076873	0.3463289478533	0.316271427759122	0.372884323644406
chr1:23059167:23068539:clu_23266	0.677707965253055	0.685197340338644	0.65245809991549	0.68354513707096	0.667172194222173
chr1:23059167:23071225:clu_23266	0.00199748666367401	0.00417805481639429	0.00489970660750687	0.00572397985028949	0.00288502786713908
chr1:23069151:23071225:clu_23266	0.320294548083271	0.310624604844962	0.342642193477003	0.310730883078751	0.329942777910688
chr1:23072197:23073274:clu_23267	0.0198205263374671	0.0139425419791159	0.0225254681302937	0.0103401170371045	0.0296714153890339
chr1:23072197:23073292:clu_23267	0.980179473662533	0.986057458020884	0.977474531869706	0.989659882962895	0.970328584610966
chr1:23077360:23078990:clu_23268	0.572954470904402	0.581776644387667	0.555177686858072	0.571672189370006	0.581278752916754
chr1:23077360:23081446:clu_23268	0.00361096762183947	0.00304387093364252	0.00179245180015281	0.00122977214872279	0.00691429496723824
chr1:23079667:23081446:clu_23268	0.423434561473758	0.41517948467869	0.443029861341775	0.427098038481272	0.411806952116008
chr1:23082366:23082450:clu_23269	0.0114300350591174	0.0141984679340085	0.0136961264415911	0.0225361883436274	0.0237376287567956
chr1:23082366:23083179:clu_23269	0.988569964940883	0.985801532065992	0.986303873558409	0.977463811656373	0.976262371243204
chr1:23094380:23109022:clu_23270	0.464295806049723	0.431338378564259	0.384737607235993	0.359462388868043	0.364407560136026
chr1:23094380:23168766:clu_23270	0.0138809589725483	0.0109533802293091	0.00680294197607387	0.00195967180137571	0.0137573798533701
chr1:23109127:23109585:clu_23270	0.138884755929832	0.188924063454411	0.278711671858335	0.166395578513975	0.151191372386556
chr1:23109127:23168766:clu_23270	0.227021792722338	0.183576010522307	0.10545128184268	0.16876112296782	0.14661968611573
chr1:23109650:23165551:clu_23270	0.00447063979396356	0.0235540348546037	0.066348338935811	0.0551980870397129	0.0410096309867242
chr1:23109650:23167585:clu_23270	0.00676656217207325	0.00403157799052113	0.00989844613118541	0.0548733674071919	0.0627553953940743
chr1:23109650:23168766:clu_23270	0.143160068747338	0.133998087547134	0.0989371950776222	0.159262618388013	0.192646445006797
chr1:23165636:23167585:clu_23270	0.000837791466620093	0.00844276937025583	0.0333061047953866	0.0118930809292703	0.0271569813870194
chr1:23165636:23168766:clu_23270	0.000681624145563983	0.015181697467199	0.0158064121469122	0.0221940840845978	0.000455548733702873
chr1:23318688:23321528:clu_23271	0.848432210779397	0.798959835663305	0.844212112776824	0.856979287458676	0.854735993907423
chr1:23318697:23321528:clu_23271	0.151567789220603	0.201040164336695	0.155787887223176	0.143020712541324	0.145264006092577
chr1:23321663:23323556:clu_23272	0.278329270224621	0.264770591169788	0.28444877820094	0.301460484364192	0.287299353062359
chr1:23321663:23333518:clu_23272	0.00771452854134742	0.0115778046972546	0.00938616793919692	0.0071262205548037	0.00760717527372742
chr1:23323732:23333518:clu_23272	0.307518217600939	0.320075217582497	0.30428796220017	0.298189266624705	0.299072499177271
chr1:23323732:23337754:clu_23272	0.0206451719339646	0.0243331234375478	0.0277321103137938	0.0241642030486052	0.0192345993645633
chr1:23333631:23337754:clu_23272	0.385792811699128	0.379243263112912	0.374144981345899	0.369059825407695	0.38678637312208
chr1:23338608:23340852:clu_23273	0.229314447998942	0.236170359767054	0.268278600151244	0.240431250699579	0.239548858088865
chr1:23338608:23344211:clu_23273	0.497967816020355	0.434039339944609	0.418225946212502	0.469130449194981	0.455650452690547
chr1:23341017:23343511:clu_23273	0.0010848660645501	0.0199459740933641	0.0024975774102079	0.00102946439711682	0.00320883947870935
chr1:23341017:23344211:clu_23273	0.147246329431414	0.176631036514682	0.153468424790388	0.157389722135055	0.154089379414076
chr1:23341020:23344211:clu_23273	0.124386540484739	0.133213289680292	0.157529451435659	0.132019113573269	0.147502470327802
chr1:23381474:23384346:clu_23276	0.924782399891421	0.898821327282233	0.934666334142326	0.958620696274387	0.970528650489897
chr1:23381531:23384346:clu_23276	0.00705510794221501	0.0349466059444673	0.0174475201146075	0.0110209859558099	0.00276851199072683
chr1:23384068:23384346:clu_23276	0.0681624921663641	0.0662320667732999	0.0478861457430663	0.0303583177698032	0.0267028375193765
chr1:23418009:23419077:clu_23277	0.452108930734289	0.443273636680723	0.444328560465268	0.440968676714964	0.432289881555261
chr1:23418009:23424565:clu_23277	0.0272574012143382	0.0268330329412382	0.035091814575262	0.0220476355297403	0.0258065004896406
chr1:23419139:23424030:clu_23277	0.00114356261574442	0.0117413479795326	0.00143411429177067	0.00029748303245385	0.00106888977557275
chr1:23419139:23424565:clu_23277	0.501962616362697	0.511335648242032	0.47525765733873	0.488878605017905	0.476927361755595
chr1:23419207:23424565:clu_23277	0.0175274890729313	0.00681633415647365	0.0438878533289691	0.0478075997049368	0.0639073664239311
chr1:23397955:23403782:clu_23278	0.0252334630144722	0.00864103054204898	0.0364569595798479	0.0428979025045751	0.0408363933449593
chr1:23397955:23408664:clu_23278	0.566087285398027	0.561782740297822	0.537867629139682	0.58742039433875	0.562042804288222
chr1:23397955:23417249:clu_23278	0.00277055185643532	0.00237059910752506	0.00258672847388377	0.00125245097490413	0.00385627650791858
chr1:23404160:23408664:clu_23278	0.00593535187348217	0.009150486719957	0.000187380711928011	0.00255641865712978	0.00235529892390725
chr1:23408726:23417249:clu_23278	0.399973347857584	0.418055143332647	0.422901302094658	0.365872833524641	0.390909226934993
chr1:23431918:23433077:clu_23279	0.400161935082985	0.407053528740344	0.470418455252498	0.451202836868355	0.422998429896242
chr1:23431918:23433158:clu_23279	0.00343236001321377	0.0112206330678339	0.0201799400120359	0.0133491227330926	0.00715913834472654
chr1:23431918:23434254:clu_23279	0.000741806440097417	0.0213713191081594	0.0144211020195839	3.25800810609215e-05	0.00445632156965829
chr1:23433693:23434254:clu_23279	0.595663898463704	0.560354519083663	0.494980502715883	0.535415460317491	0.565386110189373
chr1:23433272:23433362:clu_23280	0.0528216456478386	0.0966925444736092	0.0646697324700496	0.0627691671426482	0.0567408205650436
chr1:23433272:23433425:clu_23280	0.916781490783893	0.826718531481735	0.805205424446646	0.885986939377953	0.903497972889088
chr1:23433272:23433476:clu_23280	0.0303968635682685	0.076588924044656	0.130124843083304	0.0512438934793985	0.0397612065458681
chr1:23434618:23435723:clu_23281	0.0307226465687343	0.0665139449532447	0.216775910433024	0.266169099746197	0.218221828982297
chr1:23434618:23435851:clu_23281	0.969277353431266	0.933486055046755	0.783224089566975	0.733830900253803	0.781778171017703
chr1:23438834:23439161:clu_23282	0.565114587116053	0.566714269107468	0.564384795063083	0.600323717085004	0.574087201007677
chr1:23438834:23441102:clu_23282	0.00329344407804713	0.00878974694977807	0.00419695714223105	0.0142613433967971	0.0254389571889412
chr1:23439230:23441102:clu_23282	0.4315919688059	0.424495983942754	0.431418247794686	0.385414939518199	0.400473841803381
chr1:23441211:23441387:clu_23283	0.958871966717343	0.965687062054287	0.976001646197212	0.952114812164849	0.973306435192575
chr1:23441217:23441387:clu_23283	0.0411280332826571	0.0343129379457132	0.0239983538027878	0.0478851878351507	0.0266935648074246
chr1:23441473:23441655:clu_23284	0.557703742627764	0.576581848596451	0.617711887347091	0.632160375835792	0.586819053768732
chr1:23441473:23442186:clu_23284	0.00373329956000258	0.0051924773312316	0.00910044045312928	0.0132808549613502	0.0236989852485346
chr1:23441730:23442186:clu_23284	0.431036806958463	0.403109351481347	0.344039608964766	0.321982846650138	0.368426504747016
chr1:23441845:23442186:clu_23284	0.00752615085377118	0.0151163225909696	0.0291480632350133	0.0325759225527193	0.021055456235717
chr1:23456194:23484005:clu_23285	0.971410332993412	0.960850409347621	0.950629478926763	0.885666912030599	0.886708913662946
chr1:23456194:23484036:clu_23285	0.0285896670065879	0.0391495906523789	0.0493705210732376	0.114333087969401	0.113291086337054
chr1:23691829:23692609:clu_23288	0.965257861697848	0.964183318018681	0.969708108537042	0.967046392787341	0.967417592353284
chr1:23691829:23692612:clu_23288	0.0333035040653498	0.0321212122885728	0.0283192176055158	0.0310684198635571	0.0307294217681783
chr1:23692060:23692609:clu_23288	0.00143863423680211	0.00369546969274576	0.00197267385744212	0.00188518734910146	0.00185298587853739
chr1:23778713:23779438:clu_23291	0.470038813550022	0.472721931470065	0.484944830789838	0.474280945144302	0.483185764506899
chr1:23778713:23779864:clu_23291	0.0142664842987219	0.0106816371985102	0.0248278632218625	0.0213548730385421	0.0108094207696853
chr1:23779481:23779864:clu_23291	0.515694702151256	0.516596431331425	0.4902273059883	0.504364181817155	0.506004814723416
chr1:23791250:23792552:clu_23292	0.00550174235698795	0.00441484282885184	0.00852307074090708	0.00824724933594702	0.00467684941194496
chr1:23791250:23792657:clu_23292	0.951681820916452	0.762815123761274	0.866024344012953	0.956179344893592	0.958909889890775
chr1:23791292:23792657:clu_23292	0.00289639808199388	0.0169873001020019	0.0183152871033862	0.0024064813540312	0.00246903246157419
chr1:23791503:23792657:clu_23292	0.00239473257345222	0.00559700628925207	0.0106669372256028	0.00199188843323439	0.00203772949820391
chr1:23791790:23792657:clu_23292	0.00107152197000772	0.00366237242782106	0.00925440289615913	0.000891346516892657	0.000914004364977667
chr1:23792017:23792657:clu_23292	0.036453784101106	0.206523354590799	0.0872159580209919	0.030283689466303	0.0309924943725247
chr1:23792760:23793008:clu_23293	0.692767175150716	0.663535222654538	0.677673642883521	0.694497152332345	0.678939243231087
chr1:23792760:23793151:clu_23293	0.00507459992275709	0.00483644712182869	0.0127571520995147	0.0185065221503219	0.0231544924728761
chr1:23793039:23793151:clu_23293	0.302158224926527	0.331628330223634	0.309569205016965	0.286996325517333	0.297906264296037
chr1:23794325:23794427:clu_23294	0.989302619727453	0.981571934680118	0.966449672486672	0.97883491345466	0.984552075235108
chr1:23794325:23794552:clu_23294	0.0106965372391596	0.0106114560274448	0.0104494466156114	0.0211642564558885	0.0154466142686164
chr1:23794325:23798332:clu_23294	8.43033387749661e-07	0.00781660929243687	0.0231008808977169	8.30089451761898e-07	1.31049627579366e-06
chr1:23796265:23796509:clu_23295	0.674558634940387	0.68263935232074	0.646178707236159	0.660461389236658	0.628737329349249
chr1:23796265:23796697:clu_23295	0.0472763411268185	0.0306031262156555	0.0463586730401186	0.0534449731391788	0.0609875449763711
chr1:23796586:23796697:clu_23295	0.278165023932794	0.286757521463605	0.307462619723723	0.286093637624163	0.31027512567438
chr1:23798225:23798615:clu_23296	0.0158445657724468	0.00992113610187655	0.0127397434540868	0.0112211230007492	0.011970236701384
chr1:23798230:23798615:clu_23296	0.984155434227553	0.990078863898123	0.987260256545913	0.988778876999251	0.988029763298616
chr1:23798730:23798887:clu_23297	0.400597344151919	0.437071965266214	0.441988361203153	0.418175129807604	0.405600410712116
chr1:23798730:23799366:clu_23297	0.129546380598902	0.126317298621924	0.128455262783006	0.142485732797761	0.138813590856159
chr1:23799012:23799366:clu_23297	0.469856275249179	0.436610736111862	0.429556376013842	0.439339137394634	0.455585998431725
chr1:23799436:23800036:clu_23298	0.00982320299386901	0.00610096443639061	0.011705894337501	0.00956213100495102	0.0134958774225741
chr1:23799436:23800308:clu_23298	0.00755858404003547	0.00999001121682832	0.0119213786300187	0.0103184692248039	0.00507305616729974
chr1:23799436:23800387:clu_23298	0.112864967877055	0.0952148145369432	0.0939570348087254	0.0863386011849531	0.0869190114592674
chr1:23799436:23800712:clu_23298	0.869753245089041	0.888694209809838	0.882415692223755	0.893780798585292	0.894512054950859
chr1:23808215:23810736:clu_23299	0.00395911205667155	0.0103634001739196	0.00949893243113431	0.00995195783826415	0.00326656576404207
chr1:23808323:23810736:clu_23299	0.386074174581475	0.37538196521944	0.370988545014741	0.371154027903485	0.379415423988853
chr1:23808323:23816675:clu_23299	0.0816118713814347	0.124102583621809	0.109128950642705	0.10537645112087	0.111569545365908
chr1:23814338:23816675:clu_23299	0.528354841980419	0.490152050984831	0.510383571911419	0.513517563137381	0.505748464881197
chr1:23865625:23867724:clu_23300	0.0137477733495325	0.0110180121275275	0.00986001624977766	0.00253675820604862	0.000893538816180121
chr1:23865625:23867898:clu_23300	0.986252226650468	0.988981987872472	0.990139983750222	0.997463241793951	0.99910646118382
chr1:23967723:23971338:clu_23301	0.00482282372552154	0.00837594033274614	0.00888225786552109	0.00916310468349021	0.00915531774397076
chr1:23967723:23971573:clu_23301	0.272516102632935	0.270974683356647	0.372890724178346	0.371836587251159	0.39419300334788
chr1:23967723:23971850:clu_23301	0.0130907363190176	0.0174531796319572	0.011560735231391	0.0159027369248191	0.0259999189785685
chr1:23967956:23971573:clu_23301	0.0223014867604237	0.030590105584761	0.0174075942932356	0.0186574674965261	0.0244098182717028
chr1:23971439:23971573:clu_23301	0.229270136997161	0.226064086468713	0.125860995854571	0.113237230429502	0.0976396830863991
chr1:23971623:23971850:clu_23301	0.111590265275934	0.108935351714393	0.116499784270329	0.11220260955568	0.117447072780493
chr1:23971626:23971850:clu_23301	0.346408448289007	0.337606652910782	0.346897908306607	0.359000263658824	0.331155185790986
chr1:23959256:23960929:clu_23302	0.00961458513609569	0.0238316930439987	0.0505224793860509	9.60577510527241e-06	2.57200099769451e-05
chr1:23959998:23960929:clu_23302	0.94084902636992	0.944639205950704	0.871075824645082	0.961412109730424	0.916616972444204
chr1:23959998:23960933:clu_23302	0.0495363884939845	0.0315291010052975	0.0784016959688672	0.0385782844944711	0.0833573075458195
chr1:23972012:23974974:clu_23303	0.555017313373194	0.555823489614164	0.557533759193217	0.524500241247328	0.532456545472868
chr1:23972012:23980191:clu_23303	0.00215976436811982	0.00417237346198262	0.00471301599737949	0.00547626576864887	0.00716178373088643
chr1:23978817:23979841:clu_23303	0.00111559087360905	0.00543642475869027	0.0046585405194443	0.000978760986773857	0.00108270450327345
chr1:23978817:23980191:clu_23303	0.441707331385077	0.434567712165163	0.433094684289959	0.46904473199725	0.459298966292972
chr1:24413774:24419291:clu_23310	0.0150858344533551	0.0170289539768007	0.0207473994822933	0.0233398043939565	0.0375498433257317
chr1:24413774:24440172:clu_23310	0.00838689272213696	0.00915721372712365	0.0202301824183188	0.0160701805923226	0.00893782008326662
chr1:24415904:24419291:clu_23310	0.442052810905948	0.416746576155159	0.428166003641848	0.423492394348815	0.374724001449239
chr1:24415904:24440172:clu_23310	0.0258691878357129	0.0163320778735413	0.0270155574780159	0.017788782179083	0.0419603944061543
chr1:24416232:24419291:clu_23310	0.00605704248618647	0.0123059276306098	0.00496156676192753	0.00281879454480157	0.00513687677554982
chr1:24416299:24419291:clu_23310	0.00757207741909616	0.0101253576699311	0.0116048940259174	0.00585587504145316	0.00752118589844603
chr1:24419613:24440172:clu_23310	0.00882849984904327	0.00621936287526828	0.00719572278035017	0.00907914575347556	0.00952608672065993
chr1:24419640:24440090:clu_23310	0.0114592927823488	0.00281516350016487	0.00980692791137641	0.00790109437177157	0.00976126318866315
chr1:24419640:24440172:clu_23310	0.474688361546173	0.509269366591401	0.470271745499953	0.493653928774321	0.504882528152289
chr1:24456273:24458888:clu_23311	0.494166774504236	0.499541641764411	0.512759638443447	0.503207110765254	0.489828180038774
chr1:24456273:24464026:clu_23311	0.00176029828928707	0.0017400268205714	0.002865764218162	0.00491196754324071	0.00306892577628978
chr1:24460544:24464026:clu_23311	0.504072927206477	0.498718331415017	0.484374597338391	0.491880921691506	0.507102894184936
chr1:24464120:24466004:clu_23312	0.0627740247833423	0.0469766513538511	0.0241548273627863	0.0385407742038595	0.0406185672772049
chr1:24464120:24468986:clu_23312	0.931599362062272	0.949315867295249	0.969482348461869	0.954917137636599	0.951774011366077
chr1:24464120:24472670:clu_23312	0.00562661315438585	0.00370748135089995	0.00636282417534431	0.00654208815954152	0.00760742135671814
chr1:24514567:24531218:clu_23314	0.597931116821293	0.578662623782138	0.652292350522434	0.609364319854703	0.582716499343493
chr1:24514567:24533083:clu_23314	0.0300886432912258	0.0148764893792503	0.0104879148203373	0.0618090406984993	0.0683853638860722
chr1:24531391:24533083:clu_23314	0.371980239887481	0.406460886838611	0.337219734657229	0.328826639446798	0.348898136770435
chr1:24643347:24645984:clu_23315	0.987095207633042	0.931142884924252	0.884947253916072	0.882857730394775	0.92287173510139
chr1:24643392:24645984:clu_23315	0.00316192950891796	0.0308001949402995	0.0386113448866445	0.0281544377447778	0.011599150728976
chr1:24643732:24645984:clu_23315	0.00974286285804023	0.0380569201354487	0.0764414011972836	0.088987831860447	0.065529114169634
chr1:24646789:24647079:clu_23316	0.0417803127661248	0.0771575743206601	0.188224339060296	0.214236532486184	0.187019861113119
chr1:24646789:24648859:clu_23316	0.933191644387995	0.879405531407701	0.706711603123126	0.624959063509653	0.690546560148743
chr1:24647208:24648859:clu_23316	0.0250280428458801	0.043436894271639	0.105064057816578	0.160804404004163	0.122433578738138
chr1:24650086:24651409:clu_23317	0.947470788201768	0.968015251374184	0.967705397435382	0.940818079775666	0.936531184815187
chr1:24650086:24651499:clu_23317	0.0525292117982317	0.031984748625816	0.0322946025646183	0.0591819202243336	0.0634688151848132
chr1:24653032:24654306:clu_23318	0.0162668843823775	0.021669836415054	0.0441797956834849	0.0334635889979786	0.109186782434345
chr1:24653032:24654855:clu_23318	0.964099995432275	0.958004916404048	0.924920493784709	0.852948548609129	0.784505417617034
chr1:24654343:24654855:clu_23318	0.0196331201853475	0.0203252471808984	0.0308997105318059	0.113587862392893	0.10630779994862
chr1:24655123:24660719:clu_23319	0.278382618689558	0.269513702419336	0.279569024097403	0.320164619939046	0.300738010594039
chr1:24655129:24660719:clu_23319	0.721617381310442	0.730486297580664	0.720430975902597	0.679835380060954	0.699261989405961
chr1:24660799:24661310:clu_23320	0.771493373942796	0.728625609291526	0.746115321341831	0.751078014256512	0.789169171058974
chr1:24660799:24661313:clu_23320	0.228506626057204	0.271374390708474	0.253884678658169	0.248921985743488	0.210830828941026
chr1:24661396:24662660:clu_23321	0.995592787890884	0.99167683926613	0.993082224562826	0.976718987706869	0.989563089265551
chr1:24661405:24662660:clu_23321	0.00440721210911572	0.00832316073387012	0.00691777543717347	0.023281012293131	0.0104369107344489
chr1:24662804:24663183:clu_23322	0.345058815625927	0.445503079110787	0.397903847835229	0.426567875992171	0.394242216005309
chr1:24662804:24666815:clu_23322	0.318535010255584	0.168123713515001	0.185829848640864	0.176430219081378	0.174401807891058
chr1:24663224:24666815:clu_23322	0.336406174118489	0.386373207374212	0.416266303523907	0.397001904926451	0.431355976103633
chr1:25228235:25228998:clu_23323	0.492695177005974	0.475359649449715	0.481157540937248	0.42691903480893	0.505894665976197
chr1:25228235:25232104:clu_23323	0.0150295336787438	0.034969425572505	0.0329681108183539	0.0311686473472739	0.0291453788833612
chr1:25229123:25232104:clu_23323	0.492275289315282	0.48967092497778	0.485874348244398	0.541912317843796	0.464959955140442
chr1:25242705:25243550:clu_23324	0.999999909475971	0.994458756313595	0.989137381777494	0.996330362578842	0.997122866398721
chr1:25243086:25243550:clu_23324	9.0524028987996e-08	0.0055412436864047	0.0108626182225063	0.00366963742115817	0.00287713360127869
chr1:25243633:25244181:clu_23325	0.0701931935984278	0.0624221561083793	0.0504509933997282	0.0823349826474581	0.0883527869305529
chr1:25243633:25244454:clu_23325	0.0458679590992661	0.0539959161009576	0.0178587117295701	0.0229826397452033	0.0262932314892548
chr1:25243633:25245150:clu_23325	0.371893460767307	0.473600171211353	0.732810340104219	0.445996955664636	0.213099481309456
chr1:25243641:25244181:clu_23325	0.0309626407668993	0.0171152867107828	0.0120285419525496	0.0264226267958244	0.0241326314932192
chr1:25243642:25244181:clu_23325	0.0228286510549243	0.0137745790684599	0.00886757830018294	0.01433377428222	0.0307991999398962
chr1:25244224:25244454:clu_23325	0.165650065250189	0.116360833109153	0.0643380077898687	0.188309779435063	0.290783818618516
chr1:25244224:25245150:clu_23325	0.0562267265206063	0.0316243092217669	0.0218386631284899	0.0285624211603261	0.0322718935276103
chr1:25244498:25245150:clu_23325	0.236377302942381	0.231106748469148	0.0918071635953921	0.191056820269268	0.294266956691494
chr1:25247029:25247309:clu_23328	0.940531623715769	0.953079587922264	0.961353707523028	0.971090005109476	0.972225934962887
chr1:25247029:25267740:clu_23328	0.0272621293012693	0.0214899025701554	0.0346916896201572	0.0261963654594343	0.0258494628078603
chr1:25253937:25267740:clu_23328	0.0322062469829612	0.0254305095075809	0.00395460285681531	0.00271362943108954	0.00192460222925241
chr1:25338456:25340474:clu_23329	0.971815174851703	0.915339915930575	0.950972763405322	0.978023485281314	0.978903351083307
chr1:25338817:25340474:clu_23329	0.0281848251482965	0.0846600840694247	0.0490272365946784	0.0219765147186858	0.021096648916693
chr1:25340579:25342961:clu_23330	0.557871352732109	0.557222246529531	0.565805556802326	0.561551525401753	0.559854644992398
chr1:25340579:25351626:clu_23330	0.0170929328795115	0.009136866402992	0.00953628682583186	0.0115142417545561	0.0114295383706787
chr1:25343073:25351626:clu_23330	0.425035714388379	0.433640887067477	0.424658156371842	0.426934232843691	0.428715816636923
chr1:25351693:25352882:clu_23331	0.61495248824435	0.596414598046222	0.595269171640647	0.588339946678458	0.579554302602828
chr1:25351693:25356793:clu_23331	0.0161774978468168	0.0181724519574948	0.0176313712761081	0.0176684895586122	0.0165177755426841
chr1:25352974:25356793:clu_23331	0.368870013908833	0.385412949996283	0.387099457083245	0.39399156376293	0.403927921854488
chr1:25454382:25456653:clu_23333	0.317605202743439	0.270271147331332	0.325603565936856	0.221080395822426	0.233431200026551
chr1:25454382:25456695:clu_23333	0.00649642428656049	0.0160821263726449	0.0123240513452315	0.000187922817415754	0.000928202185960442
chr1:25454382:25458391:clu_23333	0.002904893292649	0.017439299361114	0.0106901696778388	8.45427116087375e-05	0.0136010986498102
chr1:25454382:25484116:clu_23333	0.0104578480424379	0.0311285055718023	0.0304779014499863	0.0929994295078453	0.0138590998489268
chr1:25456831:25458391:clu_23333	0.354332974508588	0.351609646628626	0.353190309642643	0.343749949447708	0.327871859474735
chr1:25458892:25484116:clu_23333	0.308202657126326	0.31346927473448	0.267714001947444	0.341897759692997	0.410308539814017
chr1:25543786:25553922:clu_23334	0.990506692349792	0.899209611510147	0.901404011017667	0.963169905899831	0.930159293481047
chr1:25544341:25553922:clu_23334	0.00949330765020811	0.100790388489853	0.0985959889823327	0.0368300941001693	0.0698407065189531
chr1:25554020:25554860:clu_23335	0.0301243828614741	0.0357824035094067	0.0283093531562954	0.10470013773691	0.0876560966267134
chr1:25554064:25554860:clu_23335	0.969875617138526	0.964217596490593	0.971690646843705	0.895299862263091	0.912343903373287
chr1:25563791:25565173:clu_23336	0.973474030168983	0.965187768185623	0.970067579798303	0.957703168361945	0.985356214695864
chr1:25563791:25565176:clu_23336	0.0265259698310168	0.0348122318143767	0.0299324202016973	0.0422968316380548	0.0146437853041363
chr1:25686536:25740070:clu_23337	0.00774529407299057	0.00741154775458402	0.00694186865465624	0.00683499170741994	0.0068144952608625
chr1:25686536:25746668:clu_23337	0.984695309501807	0.942269447555811	0.987420790377063	0.986466809929985	0.989535388937777
chr1:25696251:25746668:clu_23337	0.00755939642520294	0.050319004689605	0.00563734096828043	0.00669819836259472	0.00365011580136015
chr1:25758709:25763874:clu_23338	0.993705986567298	0.99369915803241	0.997771232126491	0.990473495966358	0.996578924001408
chr1:25758781:25763874:clu_23338	0.00629401343270183	0.00630084196758982	0.00222876787350955	0.00952650403364194	0.00342107599859179
chr1:25778324:25780940:clu_23339	0.473179908390213	0.482789395095498	0.438643531630777	0.501712024523559	0.479495176942362
chr1:25778324:25782585:clu_23339	0.00246230160765896	0.00931138571262317	0.00605336690398418	0.00245241914467943	0.00341895433221535
chr1:25781112:25782585:clu_23339	0.524357790002128	0.507899219191879	0.555303101465238	0.495835556331762	0.517085868725422
chr1:25800413:25801040:clu_23340	0.0108267311740726	0.00537118317346639	0.00945140245967362	0.011712353149257	0.00419674777284061
chr1:25800413:25801043:clu_23340	0.975848181397465	0.986165912159636	0.974351880710631	0.977591313531289	0.987621895863947
chr1:25800413:25801123:clu_23340	0.0133250874284624	0.00846290466689751	0.016196716829695	0.0106963333194544	0.00818135636321258
chr1:25801160:25802016:clu_23341	0.0865799484604623	0.0937290591395489	0.0766326630765331	0.0836084669782075	0.0794169469432364
chr1:25801160:25805142:clu_23341	0.806725048343981	0.766615139979806	0.82316527586513	0.804637492733138	0.802511508711977
chr1:25802117:25805142:clu_23341	0.106695003195557	0.139655800880646	0.100202061058337	0.111754040288654	0.118071544344786
chr1:25808789:25809026:clu_23342	0.983105646762953	0.978488845144948	0.983225852396531	0.982831213515167	0.982637026845935
chr1:25808789:25809095:clu_23342	0.0168943532370472	0.0215111548550516	0.0167741476034691	0.0171687864848329	0.0173629731540648
chr1:25813993:25814077:clu_23343	0.997062015031523	0.997965208190964	0.998208022749348	0.997124494722484	0.998152738110435
chr1:25813993:25814104:clu_23343	0.00293798496847718	0.00203479180903578	0.00179197725065212	0.00287550527751623	0.00184726188956516
chr1:25826826:25829509:clu_23345	0.815969722818525	0.807575494333573	0.819320120899751	0.816479844748467	0.814539113154865
chr1:25826826:25829545:clu_23345	0.0668855892130291	0.0485315162919712	0.0676911278865057	0.0686038646933554	0.0718095458841078
chr1:25826826:25829618:clu_23345	0.112147588857172	0.140237416505382	0.111823569234984	0.10983020288595	0.108613292395626
chr1:25826826:25829687:clu_23345	0.00499709911127389	0.00365557286907425	0.0011651819787594	0.00508608767222737	0.00503804856540066
chr1:25863861:25870609:clu_23346	0.434443809267224	0.354662673168808	0.326006290485333	0.313612119203445	0.478655832119581
chr1:25863861:25875488:clu_23346	0.0202862189145199	0.0630633844811135	0.173524488748693	0.10293852206876	0.0515715639802018
chr1:25870694:25875488:clu_23346	0.545269971818256	0.582273942350078	0.500469220765973	0.583449358727794	0.469772603900217
chr1:25984528:25988231:clu_23347	0.488360499495443	0.482838709581576	0.511375039250746	0.530592871581197	0.524720723516377
chr1:25984528:25998025:clu_23347	0.0419674473868095	0.0235831494942994	0.0276092522386223	0.00953433754300089	0.0146407881935962
chr1:25990863:25997448:clu_23347	0.122996801810225	0.186605445762233	0.13362407981273	0.0687305313355557	0.133590536305054
chr1:25990863:25998025:clu_23347	0.255998583132037	0.217941512396699	0.221466179492346	0.326326003799097	0.259375394209461
chr1:25997621:25998025:clu_23347	0.0906766681754857	0.089031182765193	0.105925449205556	0.0648162557411495	0.0676725577755119
chr1:26029286:26029600:clu_23350	0.439596858246864	0.412349078828883	0.363291257444616	0.468328560661769	0.501607592393062
chr1:26029286:26030476:clu_23350	0.0841664188881473	0.21169994224199	0.118006989146371	0.0561072293467331	0.0944658766751637
chr1:26029707:26030476:clu_23350	0.476236722864988	0.375950978929126	0.518701753409012	0.475564209991498	0.403926530931774
chr1:26066440:26066557:clu_23352	0.00666639907646988	0.00662483745658713	0.00765771148958968	1.84089956554633e-11	0.0225658210672604
chr1:26066440:26066992:clu_23352	0.00133345332288035	0.00755963314297432	1.91989544657758e-06	0.00833597848780559	0.00131210990203383
chr1:26066440:26067336:clu_23352	0.99200014760065	0.985815529400438	0.992340368614964	0.991664021493786	0.976122069030706
chr1:26280203:26280765:clu_23359	0.439893598339214	0.44041392372085	0.427504817251469	0.442010986399499	0.438580518854647
chr1:26280203:26281058:clu_23359	0.0024330850447261	0.00200362168955464	0.00316382318618088	0.0025343115019802	0.00299485107159929
chr1:26280932:26281058:clu_23359	0.557673316616059	0.557582454589595	0.569331359562351	0.555454702098521	0.558424630073754
chr1:26432376:26432891:clu_23361	0.615113395657028	0.600961790444821	0.549619505511172	0.591242406231373	0.617324289254501
chr1:26432395:26432891:clu_23361	0.0506397219675581	0.0497464932998932	0.0429291267305395	0.0471214402926397	0.0618287425840958
chr1:26432415:26432891:clu_23361	0.106465354208634	0.128152973356002	0.206654239009831	0.147282196466359	0.12068091529116
chr1:26432492:26432891:clu_23361	0.0375333433180775	0.0464289654620081	0.0311630085843391	0.02815446046556	0.0238703986862225
chr1:26432518:26432891:clu_23361	0.190248184848703	0.174709777437275	0.169634120164119	0.186199496544068	0.176295654184021
chr1:26446432:26447559:clu_23362	0.392773302508279	0.380113237878538	0.414250041698557	0.435116839048358	0.421380094561618
chr1:26446432:26457791:clu_23362	0.0678740949975754	0.106209717136356	0.0573165068726153	0.0562615678077812	0.055718244480817
chr1:26447660:26457791:clu_23362	0.539352602494145	0.513677044985106	0.528433451428828	0.508621593143861	0.522901660957565
chr1:26460144:26468892:clu_23363	0.238330916864481	0.24143909422753	0.227385884518413	0.249150126128057	0.205353263052984
chr1:26460144:26468895:clu_23363	0.761669083135519	0.75856090577247	0.772614115481587	0.750849873871943	0.794646736947016
chr1:26536969:26546867:clu_23366	0.441549928530437	0.445037506187785	0.437706927946176	0.414898537827134	0.467822291999872
chr1:26536969:26547189:clu_23366	0.01029870775469	0.0167569794505376	0.017469436240307	0.00388923196477135	0.00424458996978651
chr1:26546983:26547189:clu_23366	0.548151363714873	0.538205514361677	0.544823635813517	0.581212230208095	0.527933118030342
chr1:26571925:26572176:clu_23367	0.493365546860065	0.486935337987651	0.475785512067521	0.481542109771399	0.454178596333437
chr1:26571925:26573224:clu_23367	2.90845966970059e-07	0.0108641793991483	0.0138933637135815	0.00928136220046858	0.0096687536745154
chr1:26572293:26573224:clu_23367	0.506634162293968	0.5022004826132	0.510321124218897	0.509176528028132	0.536152649992047
chr1:26697540:26729651:clu_23368	0.392762593278127	0.388106985116686	0.428488667056215	0.355386510600451	0.331436581054341
chr1:26697540:26731152:clu_23368	0.00183778193037265	0.0138550771088448	0.0190708170957049	0.0218963348535008	0.027227464424511
chr1:26729863:26731152:clu_23368	0.605399624791501	0.598037937774469	0.55244051584808	0.622717154546048	0.641335954521148
chr1:26761096:26761381:clu_23369	0.00948710864683386	0.0118095036614104	0.013868707148808	0.0533568743343704	0.0200387887249552
chr1:26761096:26761384:clu_23369	0.990512891353166	0.988190496338589	0.986131292851192	0.94664312566563	0.979961211275045
chr1:26761473:26762152:clu_23370	0.5757670112319	0.53474480535987	0.513331684794148	0.516916990919275	0.641394113230321
chr1:26761473:26762973:clu_23370	0.000476806866825392	0.034514453037469	0.0437523195972416	0.0101162874417233	0.047589026010549
chr1:26762319:26762973:clu_23370	0.423756181901275	0.430740741602661	0.442915995608611	0.472966721639002	0.31101686075913
chr1:26766566:26767790:clu_23371	0.393209068550027	0.394036878665444	0.369435165101798	0.460507220781572	0.363644728694152
chr1:26766566:26771119:clu_23371	0.00609787698506715	0.00712546055215501	0.0200696004643468	0.00557827435976697	0.0870542849702644
chr1:26767999:26771119:clu_23371	0.600693054464906	0.598837660782401	0.610495234433855	0.533914504858661	0.549300986335584
chr1:26772632:26772812:clu_23372	0.527785645547922	0.52188504611722	0.50241374339088	0.503920039583679	0.535125888717901
chr1:26772632:26772815:clu_23372	0.472214354452078	0.478114953882781	0.49758625660912	0.496079960416321	0.464874111282099
chr1:26772987:26773346:clu_23373	0.979652639522085	0.982904528915994	0.983563101134729	0.956272002914215	0.948150082477542
chr1:26772987:26773376:clu_23373	0.0203473604779151	0.0170954710840059	0.0164368988652705	0.0437279970857851	0.0518499175224583
chr1:26886133:26886477:clu_23376	0.000959501433009179	0.01453454406547	0.0459069792430585	0.0443383516751707	1.32706369685895e-08
chr1:26886133:26888969:clu_23376	0.999040498566991	0.98546545593453	0.954093020756941	0.955661648324829	0.999999986729363
chr1:26911235:26924089:clu_23377	0.00449162341487707	0.0187585476127632	0.0127091605974839	0.00353695083484202	0.00505195097855044
chr1:26921929:26924089:clu_23377	0.986570109022904	0.972431258415351	0.976466775060923	0.989364680916457	0.97986490793245
chr1:26922492:26924089:clu_23377	0.00893826756221886	0.00881019397188536	0.0108240643415935	0.00709836824870103	0.0150831410889994
chr1:26924166:26934249:clu_23378	0.00851064839902088	0.00522561877711619	0.00982666591494519	0.00908362770664607	0.0127243726903459
chr1:26924166:26941457:clu_23378	0.981064553749968	0.988802848273181	0.981764901177731	0.981416914239741	0.972238962145501
chr1:26934419:26941457:clu_23378	0.0104247978510115	0.00597153294970302	0.00840843290732413	0.00949945805361309	0.0150366651641535
chr1:26941818:26942657:clu_23379	0.00651253706852445	0.00636144355926761	0.00624311582681337	0.00687725158396445	0.00707671684131114
chr1:26941818:26942660:clu_23379	0.593076150206355	0.594112249304277	0.577481458446088	0.5940200709186	0.568343423332154
chr1:26941818:26945390:clu_23379	0.00175038409673683	0.00514947411941387	0.00231294888959531	0.000683149723618716	0.00339615752584917
chr1:26943065:26945390:clu_23379	0.398660928628384	0.394376833017042	0.413962476837503	0.398419527773816	0.421183702300685
chr1:26994612:26999847:clu_23380	0.847943538876405	0.836271757538222	0.861724633069815	0.857786572762041	0.869218502132588
chr1:26994630:26999847:clu_23380	0.152056461123595	0.163728242461778	0.138275366930185	0.142213427237959	0.130781497867412
chr1:27109777:27113791:clu_23382	0.0142780794230539	0.0139424448203715	0.00960894545912663	9.38259479556659e-12	8.27945787893385e-12
chr1:27109777:27113826:clu_23382	0.985721920576946	0.986057555179628	0.990391054540873	0.999999999990617	0.999999999991721
chr1:27114286:27153983:clu_23383	0.995212990486474	0.991197453597459	0.985320461611959	0.990919562748038	0.988192622856503
chr1:27114446:27153983:clu_23383	0.0047870095135255	0.00880254640254095	0.0146795383880408	0.00908043725196172	0.0118073771434971
chr1:27263235:27272538:clu_23385	0.0170947556438713	0.00344312989075835	0.0124379422507996	0.023857812000535	0.0153670520570472
chr1:27263235:27282239:clu_23385	0.964642302280832	0.994872340347906	0.98058166732224	0.958788036740169	0.967515115605366
chr1:27272634:27282239:clu_23385	0.0182629420752969	0.00168452976133563	0.00698039042696019	0.0173541512592957	0.0171178323375865
chr1:27296401:27297048:clu_23386	0.944713961388819	0.957331593714283	0.964164063579699	0.956415313954742	0.958686637878876
chr1:27296401:27297051:clu_23386	0.0552860386111812	0.0426684062857172	0.0358359364203013	0.0435846860452575	0.0413133621211236
chr1:27301461:27303621:clu_23387	0.340284888047787	0.333147907143653	0.317159049949758	0.311043840895525	0.324745042397559
chr1:27301461:27305001:clu_23387	0.00396729740307284	0.00605387604395748	0.00515823559027716	0.00511769255521603	0.00361472959943894
chr1:27303795:27305001:clu_23387	0.630208739749665	0.624602407493265	0.658506090859948	0.661590682262786	0.650276446821535
chr1:27303795:27305059:clu_23387	0.0255390747994751	0.0361958093191243	0.0191766236000164	0.0222477842864734	0.0213637811814671
chr1:27322391:27325347:clu_23388	0.00791859828443245	0.0306577325333403	0.0147666726815677	0.00233233702007464	3.12420576724307e-11
chr1:27322391:27330720:clu_23388	0.992081401715568	0.96934226746666	0.985233327318432	0.997667662979925	0.999999999968758
chr1:27330804:27330985:clu_23390	0.058082176765608	0.0215109220128082	0.0842281966215157	0.112796311285311	0.121448902980624
chr1:27330804:27332070:clu_23390	0.906034900710195	0.956701683823769	0.84838801482717	0.801189992849896	0.798972612173421
chr1:27331137:27332070:clu_23390	0.0358829225241971	0.0217873941634234	0.0673837885513138	0.0860136958647937	0.0795784848459552
chr1:27332101:27332447:clu_23391	0.0100782054516007	0.00807372457278602	0.0600273753369811	0.0271866668346311	0.0253920141663793
chr1:27332101:27333958:clu_23391	0.989921794548399	0.991926275427214	0.939972624663019	0.972813333165369	0.974607985833621
chr1:27334281:27334667:clu_23392	0.0240050749822768	0.00828294372117215	0.0272497874159861	0.0375825190951124	0.0493712917736401
chr1:27334281:27335379:clu_23392	0.946619650996558	0.979218633916039	0.945305349993657	0.933575713388404	0.907494508934195
chr1:27334754:27335379:clu_23392	0.0293752740211655	0.0124984223627892	0.0274448625903571	0.0288417675164839	0.0431341992921648
chr1:27350485:27350794:clu_23396	0.168084726130287	0.253246199105353	0.204409186984816	0.21831473839299	0.185433075430341
chr1:27350485:27351258:clu_23396	0.016061683693744	0.0158318886957356	0.010265507097773	0.0230928760051204	0.0246560647236882
chr1:27350485:27353283:clu_23396	0.00669010883869211	0.00575779169309548	0.0209606466022159	0.0070080365489942	0.00289296673035635
chr1:27350952:27351258:clu_23396	0.178397332010451	0.250696603709767	0.174802246541934	0.18132122706544	0.100335531939979
chr1:27351555:27353283:clu_23396	0.293021789231878	0.209004704038105	0.248652429804565	0.262475499632112	0.299991337318065
chr1:27351555:27353713:clu_23396	0.0320495232727451	0.00422255016057935	0.0335442176621105	0.0135557248678866	0.0317545836405225
chr1:27353488:27353713:clu_23396	0.305694836822204	0.261240262597365	0.307365765306586	0.294231897487457	0.354936440217049
chr1:27364394:27364661:clu_23397	0.398208718507321	0.359033316820574	0.42001454469544	0.448563690740431	0.393056725765044
chr1:27364394:27364773:clu_23397	0.104749026710408	0.187451311873146	0.118226065080661	0.0786653763855052	0.104429130924212
chr1:27364684:27364773:clu_23397	0.497042254782271	0.45351537130628	0.461759390223899	0.472770932874064	0.502514143310745
chr1:27553185:27558305:clu_23398	0.151354554634012	0.107608254586333	0.0796703831537631	0.10278563066313	0.298515650144757
chr1:27553185:27558706:clu_23398	0.401695941151019	0.604865072203911	0.56072171145081	0.571948896894549	0.472395650925957
chr1:27553290:27558305:clu_23398	0.0503759289997103	0.0509077426656434	0.0674080516536128	0.100881915680515	0.000741823979838479
chr1:27558530:27558706:clu_23398	0.396573575215258	0.236618930544112	0.292199853741814	0.224383556761806	0.228346874949447
chr1:27660722:27668226:clu_23401	0.000491034658067271	0.00677744135319419	0.00168407273521867	1.83704565676704e-09	1.96790292477748e-09
chr1:27666475:27668226:clu_23401	0.999508965341933	0.993222558646806	0.998315927264781	0.999999998162954	0.999999998032097
chr1:27668535:27669221:clu_23402	0.0133158717488283	0.0150892176770042	0.0160258549205987	0.0138876637583675	0.0192345890547193
chr1:27668535:27669233:clu_23402	0.161356958472039	0.129434673529262	0.160558495689219	0.152920633635732	0.155205474735543
chr1:27668535:27669245:clu_23402	0.825327169779133	0.855476108793734	0.823415649390182	0.833191702605901	0.825559936209738
chr1:27744811:27749068:clu_23404	0.327366613813181	0.35294771515615	0.282487671463303	0.299676639386031	0.381566580724163
chr1:27744811:27755195:clu_23404	0.154584432905163	0.199596508024929	0.220152877720996	0.185091324062475	0.176646509167379
chr1:27749154:27755195:clu_23404	0.518048953281656	0.447455776818922	0.497359450815701	0.515232036551494	0.441786910108458
chr1:27773425:27789562:clu_23405	0.409844346933931	0.41248766342834	0.391142434631357	0.373659831466204	0.395469142684827
chr1:27773425:27793533:clu_23405	0.000921285469738047	0.00688817705093808	0.00549328011944362	0.00176532080061066	0.00200724482557894
chr1:27789631:27793533:clu_23405	0.589234367596331	0.580624159520722	0.603364285249199	0.624574847733185	0.602523612489594
chr1:27819732:27822231:clu_23406	0.601327875636701	0.699604010080787	0.644015901600918	0.933571668648607	0.910648161206348
chr1:27819732:27832756:clu_23406	0.00948245947584883	0.0221769169952302	0.021792226486798	0.00158020035456364	0.00212703090283739
chr1:27830891:27832756:clu_23406	0.364199331737576	0.263811483370581	0.276777802291875	0.0606841037219387	0.0816226918238779
chr1:27831366:27832756:clu_23406	0.0249903331498746	0.014407589553402	0.0574140696204091	0.00416402727489101	0.00560211606693667
chr1:27832816:27838699:clu_23407	0.196924213935911	0.208702755556811	0.213990986406461	0.153639517046382	0.1354022502778
chr1:27832816:27838777:clu_23407	0.00690762095722361	0.00680879045326	0.00611331978945476	0.0322302297814372	0.0112090577938431
chr1:27832816:27843186:clu_23407	0.00211735210505395	0.00208618624310388	0.00190354982721855	0.0216408814829661	0.074302287561981
chr1:27838852:27841014:clu_23407	0.365922798303081	0.360598646960498	0.318180865447131	0.285831479392856	0.250720209135895
chr1:27838852:27843186:clu_23407	0.0030173039634208	0.00297273173946599	0.00262843895088382	0.032061993021225	0.0384951813149998
chr1:27841234:27843186:clu_23407	0.42511071073531	0.418830889046861	0.457182839578851	0.474595899275134	0.489871013915481
chr1:27963693:27964185:clu_23408	0.0528351933687526	0.0814865766197966	0.0551823706834311	0.130390115273406	0.0257873753347627
chr1:27963693:27965351:clu_23408	0.0523318490838326	0.0113477482268557	0.00982414731842335	0.0595776053197008	0.0846981017854583
chr1:27963693:27966503:clu_23408	0.876715083426628	0.871454136404447	0.893244269317338	0.793407592703873	0.826051646643532
chr1:27964235:27966503:clu_23408	0.0181178741207872	0.0357115387489009	0.0417492126808077	0.0166246867030198	0.0634628762362474
chr1:28017239:28027789:clu_23410	0.293214085734774	0.351532441133658	0.286049165936627	0.236256001726243	0.284161364837137
chr1:28017239:28035544:clu_23410	0.357046586752864	0.222587739534999	0.297368525278439	0.381310429912576	0.352003637751489
chr1:28027926:28035544:clu_23410	0.349739327512362	0.425879819331344	0.416582308784933	0.382433568361182	0.363834997411374
chr1:28038905:28042571:clu_23411	0.462802163542832	0.513128264428359	0.417077862030946	0.486438624872275	0.347024742207904
chr1:28038905:28048383:clu_23411	0.0554523078282405	0.0216933565733447	0.0496915941361595	0.0734180687742106	0.148711987964166
chr1:28042650:28048383:clu_23411	0.481745528628928	0.465178378998296	0.533230543832894	0.440143306353514	0.50426326982793
chr1:28208413:28209972:clu_23413	0.573442443223666	0.564983525275458	0.569485702434917	0.568225882711124	0.565874807183558
chr1:28208413:28210571:clu_23413	0.00458704074937106	0.0103736817057469	0.00721541618938085	0.0116312794836279	0.0094985678727417
chr1:28210066:28210571:clu_23413	0.421970516026963	0.424642793018795	0.423298881375702	0.420142837805248	0.424626624943701
chr1:28229023:28230131:clu_23414	0.046702725838017	0.0685786654207462	0.0823450446182072	0.0674698183962893	0.0726305420260511
chr1:28229023:28232921:clu_23414	0.916439827316177	0.86272878294649	0.851895404288318	0.873298331644481	0.871811270898467
chr1:28230252:28232921:clu_23414	0.0368574468458057	0.0686925516327638	0.0657595510934743	0.0592318499592292	0.0555581870754817
chr1:28236452:28237696:clu_23415	0.00264446416191248	0.00231633698677478	0.00286669439267051	0.00359292027552271	0.00318190805045906
chr1:28236452:28237761:clu_23415	0.0154896469731388	0.0114151995241492	0.0125106129589286	0.0116780719977171	0.0113894118753794
chr1:28236452:28237837:clu_23415	0.981865888864949	0.986268463489076	0.984622692648401	0.98472900772676	0.985428680074162
chr1:28259937:28269183:clu_23417	0.998497627203085	0.987407467766674	0.969649724838681	0.999999899297271	0.999999576908783
chr1:28260631:28269183:clu_23417	0.00150237279691527	0.0125925322333261	0.0303502751613188	1.00702728842827e-07	4.23091216747149e-07
chr1:28329124:28330597:clu_23418	0.0223716208877001	0.0358465935005208	0.0129773722765168	2.94812647412774e-05	0.0419163211032168
chr1:28329180:28330597:clu_23418	0.9776283791123	0.964153406499479	0.987022627723483	0.999970518735259	0.958083678896783
chr1:28407463:28432931:clu_23420	0.0115653548709636	0.0121580076213251	0.000118095410191474	0.0238836768752297	0.0162482454661824
chr1:28407463:28457832:clu_23420	0.266723534835597	0.330033690979766	0.264542324708317	0.337937735009086	0.352291352093503
chr1:28407463:28459085:clu_23420	0.0644998607870295	0.0896548491407239	0.131373664210604	0.0433887990617027	0.0334157407762379
chr1:28438430:28457832:clu_23420	0.140120767296452	0.0775015647588297	0.113859595551963	0.0697366223063863	0.0581564041079868
chr1:28438430:28459085:clu_23420	0.0999123029285819	0.0723328816028763	0.0829975502872992	0.0893171961730223	0.142988203428998
chr1:28439361:28457832:clu_23420	0.0106237610141509	0.0163880527130942	0.0213528030968518	0.0300293063100721	0.0132211079233473
chr1:28457855:28459085:clu_23420	0.316111473467083	0.337512623557871	0.340942254494402	0.350561439768519	0.294913096080204
chr1:28457859:28459085:clu_23420	0.0904429448001428	0.0644183296255139	0.0448137122403709	0.0551452244959819	0.0887658501235402
chr1:28493091:28494874:clu_23421	0.00808927325612475	0.00327898439466213	0.0330826740803401	0.0744408318720611	0.0822074814531967
chr1:28493091:28496534:clu_23421	0.991910726743875	0.996721015605338	0.96691732591966	0.925559168127939	0.917792518546803
chr1:28506084:28506220:clu_23422	0.0320524674282239	0.153991245744961	0.265641759461319	0.224310128676608	0.126141772378848
chr1:28506084:28507047:clu_23422	0.0289027333069436	0.0649866668401341	0.0338134326477298	0.011628600071493	8.08244219610738e-05
chr1:28506084:28508128:clu_23422	0.892049719701961	0.688682554011652	0.610348876583959	0.732364839840719	0.844081673750062
chr1:28506100:28508128:clu_23422	0.0151649404223411	0.00682144950539354	0.00804596129349207	9.36027023365983e-05	0.0118532074040735
chr1:28506327:28507047:clu_23422	0.00020250806933069	0.00896708158198145	0.00958100431129267	1.31068969723889e-06	0.00590744526056424
chr1:28506327:28508128:clu_23422	0.016398573709315	0.0402107869857495	0.0519066867815496	0.0272340496182392	0.0118921335826724
chr1:28507085:28508128:clu_23422	0.0152290573618843	0.036340215330128	0.0206622789206579	0.00436746840090728	4.29432018181364e-05
chr1:28508905:28509337:clu_23423	0.00483909832454735	0.0472694066245581	0.0672142796673745	0.120779571923754	0.000599548259251442
chr1:28508905:28510649:clu_23423	0.00662486485539591	0.0171978229197584	0.032923735117611	0.0827482787010142	0.0636062905761853
chr1:28508905:28516725:clu_23423	0.0799319339073178	0.288094337901583	0.264812131356573	0.185770444589925	0.106773626649554
chr1:28508905:28529858:clu_23423	0.0097827342453753	0.200534040452252	0.236630927893859	0.0138974683187112	0.0137065810320018
chr1:28516867:28529858:clu_23423	0.0746925762292509	0.235189957518695	0.215359876542502	0.120669159109436	0.101347942396551
chr1:28518308:28529858:clu_23423	0.813822929709466	0.169281182288019	0.166922976946378	0.448270713157104	0.686533308661028
chr1:28518351:28529858:clu_23423	0.0103058627286466	0.0424332522951342	0.0161360724757019	0.0278643642000559	0.0274327024254284
chr1:28529939:28530523:clu_23424	0.154151447264248	0.343202831541354	0.454911732493601	0.19020092358515	0.224578725777165
chr1:28529939:28531803:clu_23424	0.623895022261912	0.212912994643771	0.12573302062251	0.417164004665065	0.5901850500943
chr1:28530573:28531803:clu_23424	0.18502838818211	0.36168661652725	0.321808021179955	0.335915909204261	0.154208352002288
chr1:28530615:28531803:clu_23424	0.0369251422917297	0.0821975572876247	0.097547225703934	0.0567191625455249	0.0310278721262465
chr1:28531990:28532171:clu_23425	0.507624960558802	0.497380760416506	0.508651401743224	0.396820070687847	0.50339153821825
chr1:28531990:28535050:clu_23425	0.00719508402062305	0.0110218237083145	0.00826088623853161	0.0135700377580379	0.0140122822924114
chr1:28532350:28535050:clu_23425	0.480986584043146	0.482100587391818	0.478284898790611	0.570676817078153	0.445449026363154
chr1:28532757:28535050:clu_23425	0.00419337137742842	0.00949682848336192	0.00480281322763301	0.018933074475962	0.0371471531261842
chr1:28536026:28536262:clu_23426	0.652135326077218	0.620432673633277	0.646590663315533	0.604566124846256	0.605076340426118
chr1:28536026:28536747:clu_23426	0.00505931143011591	0.00726650303283404	0.00687430360038885	0.0151007457423673	0.00880569298437358
chr1:28536381:28536747:clu_23426	0.342805362492666	0.372300823333889	0.346535033084078	0.380333129411377	0.386117966589509
chr1:28553137:28553640:clu_23427	0.989234884507366	0.817421936154937	0.94485553425363	0.980211865982348	0.975008118632918
chr1:28553307:28553640:clu_23427	0.00405196291525172	0.14232300902672	0.0480795004682871	0.0130153153117517	0.0157096181449963
chr1:28553311:28553640:clu_23427	0.00671315257738198	0.0402550548183431	0.007064965278083	0.00677281870589981	0.00928226322208603
chr1:28560732:28560868:clu_23428	0.0117469474621355	0.00120974009372072	0.0180798496903328	0.00621132171543186	0.00682525604381985
chr1:28560732:28561113:clu_23428	0.0248302701958497	0.0294519927044609	0.0311677761179244	0.0190568004420789	0.021234650577158
chr1:28560732:28561346:clu_23428	0.920479744001137	0.935172866810399	0.908369525732408	0.952525580498385	0.951909610554292
chr1:28561260:28561346:clu_23428	0.042943038340878	0.0341654003914197	0.0423828484593352	0.0222062973441038	0.0200304828247301
chr1:28564834:28567294:clu_23429	0.187282380788334	0.197843182539995	0.195503500567892	0.22050788595539	0.189949806216577
chr1:28564834:28571176:clu_23429	0.00567593963382504	0.00714063943222058	0.00622994801300924	0.00809561253612334	0.0063641467822216
chr1:28564834:28577500:clu_23429	0.00195202155433759	0.00481562944549625	0.00657529857364798	0.00281219695688	0.00370909859936061
chr1:28567413:28571176:clu_23429	0.290779387927571	0.284065227069039	0.259101363941612	0.269394647953242	0.272672197306526
chr1:28567413:28571867:clu_23429	0.00198652853956676	0.00877668124187763	0.00934739406456464	0.00350406397396415	0.00301005272539467
chr1:28571338:28571867:clu_23429	0.250784206721661	0.26256115191125	0.252057099187639	0.256559203648991	0.254997191868818
chr1:28571900:28574589:clu_23429	0.00666352314470371	0.0152645858615755	0.010348037704201	0.00552540992676018	0.00543589452816959
chr1:28571900:28577500:clu_23429	0.243004705281002	0.20729664065113	0.248488941644909	0.229650370275771	0.256934444661975
chr1:28574718:28577500:clu_23429	0.011871306408999	0.0122362618474169	0.012348416302525	0.00395060877287705	0.00692716731095767
chr1:28622165:28623946:clu_23432	0.012853281268416	0.0107547136028417	0.0163756747335839	0.0435980026863826	0.0307696664464373
chr1:28622165:28642655:clu_23432	0.0365640928605818	0.0668407778531563	0.0397798823696946	0.011593894668022	0.014735061462353
chr1:28622165:28642922:clu_23432	0.0105088069008201	0.00649621895190287	0.00934834189503833	0.0058096871311458	0.00645824087396537
chr1:28622165:28642992:clu_23432	0.915806290600429	0.900898489456894	0.909606582587931	0.916250806969977	0.922257819987668
chr1:28622165:28648205:clu_23432	0.0127561092741108	0.00789388539070002	0.00843097021472176	0.00384343075293943	0.00598252042044181
chr1:28624030:28642992:clu_23432	0.0115114190956428	0.0071159147445047	0.0164585481990301	0.0189041777915328	0.0197966908091349
chr1:28737682:28738259:clu_23435	0.962093955720333	0.964675514490608	0.953590989147525	0.981148361603559	0.99999993245481
chr1:28737797:28738259:clu_23435	0.0379060442796671	0.0353244855093919	0.0464090108524754	0.0188516383964414	6.75451902774109e-08
chr1:28738329:28742403:clu_23436	0.00925498051574473	0.0104398477245049	0.00988128493965105	0.00111502372280564	0.00121214346611032
chr1:28738329:28768929:clu_23436	0.00334056677691747	0.00514749131100875	0.0138121161530787	0.017558167488197	0.027406069054098
chr1:28738338:28742403:clu_23436	0.765546651050266	0.641799371402312	0.385808638782216	0.0907306980919565	0.0988094075705727
chr1:28738338:28768929:clu_23436	0.157021474359599	0.242487050089658	0.521499850788383	0.882911869339122	0.864203929625326
chr1:28740398:28742403:clu_23436	0.004980624717107	0.00769154028250203	0.0221602654963188	0.000590291338740854	0.000642851192613197
chr1:28743986:28768929:clu_23436	0.0598557025803652	0.0924346991900139	0.0468378438403516	0.00709395001917766	0.00772559909127965
chr1:28993542:28997215:clu_23438	0.559170581367813	0.572893869907274	0.526509635173133	0.543521825313963	0.585714972292293
chr1:28993542:29011865:clu_23438	0.0190846774925614	0.0295514558962131	0.0297837367606784	0.0322793526239818	0.0508310511967606
chr1:28997319:29011865:clu_23438	0.421744741139626	0.397554674196513	0.443706628066189	0.424198822062055	0.363453976510946
chr1:29039426:29053104:clu_23439	0.851841703179838	0.868525762367151	0.920247177091594	0.899436489783564	0.843814760545372
chr1:29039426:29053107:clu_23439	0.148158296820162	0.131474237632849	0.0797528229084059	0.100563510216436	0.156185239454628
chr1:29053312:29058589:clu_23440	0.0887017525263028	0.0535925765033399	0.0638667639728273	0.0710409674516341	0.0561758905496373
chr1:29053312:29060422:clu_23440	0.303885829794682	0.334272515658515	0.304967386336425	0.307469100056831	0.351189584414939
chr1:29053312:29064982:clu_23440	0.0707606967667248	0.0629229405472525	0.138582148678135	0.090630284956865	0.0924229832562581
chr1:29058645:29058811:clu_23440	0.073086098513335	0.0628160245413023	0.0541094913925457	0.0992813137016582	0.0412777696438912
chr1:29058645:29060422:clu_23440	0.00865536867967307	0.0180667760765762	0.0259331994616742	0.0290726470491023	0.00889400172575488
chr1:29058852:29060422:clu_23440	0.0761050056004677	0.0403033159354173	0.0438652917668608	0.0385733290070576	0.0741569369053825
chr1:29060484:29064982:clu_23440	0.378805248118815	0.428025850737597	0.368675718391532	0.363932357776852	0.375882833504137
chr1:29065158:29068733:clu_23441	0.086647792146198	0.0437190983096113	0.0764262075807838	0.198085340089196	0.0692559648570192
chr1:29065158:29097807:clu_23441	0.783832568807355	0.840717614168777	0.792021456781322	0.660192950151133	0.737869615055141
chr1:29068768:29097807:clu_23441	0.0667599685584369	0.0442185847475388	0.0639281966819289	0.0690507982342279	0.089622461731749
chr1:29068783:29097807:clu_23441	0.0627596704880099	0.0713447027740731	0.0676241389559657	0.0726709115254433	0.103251958356091
chr1:29097935:29109336:clu_23442	0.473085945606397	0.497974236932655	0.472644739480474	0.514053373720719	0.523707580160514
chr1:29097935:29112368:clu_23442	0.0175717447775515	0.01026241674719	0.0184860799647686	0.00391176545941516	3.2885190638927e-05
chr1:29109437:29112368:clu_23442	0.509342309616052	0.491763346320155	0.508869180554758	0.482034860819866	0.476259534648847
chr1:29149226:29150103:clu_23444	0.351869193437419	0.380269123284988	0.366498123111104	0.357860845437535	0.395136335642885
chr1:29149226:29154696:clu_23444	0.0256430223830087	0.00417847121225954	0.0216148474051797	0.0224794399878973	0.0287019086516551
chr1:29150192:29154696:clu_23444	0.622487784179572	0.615552405502753	0.611887029483717	0.619659714574568	0.576161755705459
chr1:29159486:29160375:clu_23445	0.993718209615665	0.988514086199243	0.899763146472948	0.953884361527853	0.956816087063347
chr1:29160058:29160375:clu_23445	0.00628179038433543	0.0114859138007573	0.100236853527052	0.0461156384721464	0.0431839129366528
chr1:29160517:29165890:clu_23446	0.0599143168019389	0.0491521911742662	0.0669322159358123	0.331539449914108	0.413026169320369
chr1:29160517:29181646:clu_23446	0.919816665922841	0.93422045168452	0.917122996840218	0.594066072356824	0.445952746450338
chr1:29168638:29181646:clu_23446	0.0202690172752199	0.0166273571412143	0.0159447872239696	0.0743944777290682	0.141021084229293
chr1:29196258:29200410:clu_23447	0.00775661442622959	0.00981708950439666	0.00830100514370473	0.004901309734615	0.0136132607608167
chr1:29196258:29200516:clu_23447	0.99224338557377	0.990182910495603	0.991698994856295	0.995098690265385	0.986386739239183
chr1:29200589:29201374:clu_23448	0.0412991276251223	0.0540119163039	0.0548213940122287	0.0392396167441192	0.0377821532892845
chr1:29200589:29201943:clu_23448	0.926127671544042	0.892112823528006	0.892613760656148	0.928481913379612	0.92657460445793
chr1:29201518:29201943:clu_23448	0.0325732008308355	0.0538752601680944	0.0525648453316233	0.0322784698762685	0.0356432422527851
chr1:29202045:29203131:clu_23449	0.46269402562851	0.444740661981935	0.464078989214639	0.462822310484874	0.450352176753151
chr1:29202045:29206762:clu_23449	0.00492650696797046	0.00113641144500695	0.00193478505929028	0.00404779205494636	0.00478126085974485
chr1:29203233:29206762:clu_23449	0.532379467403519	0.554122926573058	0.533986225726071	0.53312989746018	0.544866562387104
chr1:29196013:29196198:clu_23450	0.982830667954061	0.990879455812309	0.994465149501285	0.981396369925601	0.989601535124228
chr1:29196042:29196198:clu_23450	0.0171693320459394	0.00912054418769131	0.0055348504987154	0.018603630074399	0.0103984648757716
chr1:29280141:29282676:clu_23454	0.38124313519568	0.397200923275454	0.392681364764195	0.388820599998193	0.340106568752655
chr1:29280141:29291869:clu_23454	0.0254288533447739	0.0201238988311173	0.0796216413815443	0.0894609287047165	0.119881469659358
chr1:29284869:29291869:clu_23454	0.593328011459546	0.582675177893429	0.527696993854261	0.52171847129709	0.540011961587987
chr1:29305428:29307129:clu_23455	0.0276952183280645	0.00847110194302047	0.0199650599715641	0.027334006385455	0.0378734639964491
chr1:29305428:29310744:clu_23455	0.950809352463176	0.98062099339029	0.965692462242699	0.954108892394761	0.933218357992245
chr1:29307146:29310744:clu_23455	0.0214954292087598	0.0109079046666896	0.0143424777857371	0.0185571012197843	0.0289081780113061
chr1:29311544:29311643:clu_23456	0.306052013786732	0.258157296978529	0.257704312869603	0.3236713470198	0.385017936101701
chr1:29311553:29311643:clu_23456	0.693947986213268	0.741842703021471	0.742295687130397	0.6763286529802	0.614982063898299
chr1:30877122:30878623:clu_23458	0.00303486918959532	0.00288879805326568	0.00114239968768495	0.00163433885065306	0.00217044381190777
chr1:30877165:30878623:clu_23458	0.996965130810405	0.997111201946734	0.998857600312315	0.998365661149347	0.997829556188092
chr1:30878740:30887606:clu_23459	0.0047941429423034	0.0278526332410125	0.00168084180973225	6.9436556892686e-08	0.00183580717857086
chr1:30878740:30908449:clu_23459	0.995205857057697	0.972147366758987	0.998319158190268	0.999999930563443	0.998164192821429
chr1:30941272:30941998:clu_23460	0.43458928474436	0.456594197658145	0.457552307085226	0.422194717210074	0.495538992720724
chr1:30941272:30945346:clu_23460	0.0243842063288093	0.0267249806402589	0.0163385254404807	0.0312553590579927	0.0325162806891001
chr1:30942123:30945346:clu_23460	0.541026508926831	0.516680821701596	0.526109167474293	0.546549923731934	0.471944726590176
chr1:30945483:30949001:clu_23461	0.00315387905883367	0.00295131808315958	0.031914824302704	0.120541491374895	0.0595682700394499
chr1:30945483:30950127:clu_23461	0.599826953490832	0.557835804463136	0.522520503723539	0.529281188463279	0.524803506287949
chr1:30945483:30950133:clu_23461	0.397019167450334	0.439212877453704	0.445564671973757	0.350177320161826	0.415628223672601
chr1:30953981:30964674:clu_23462	0.383369045824092	0.420126918756774	0.383382107975209	0.365985855755493	0.389234206661739
chr1:30953981:30965982:clu_23462	0.0210419491756029	0.0117387072935835	0.00769793756630944	0.053351045007812	0.0300986340799569
chr1:30964910:30965982:clu_23462	0.595589005000305	0.568134373949642	0.608919954458482	0.580663099236695	0.580667159258304
chr1:30966197:30967167:clu_23463	0.255344248960703	0.117880576678886	0.0881244398430965	0.187539056879219	0.159925702547417
chr1:30966278:30967167:clu_23463	0.744655751039297	0.882119423321114	0.911875560156903	0.812460943120781	0.840074297452583
chr1:30968492:30974651:clu_23464	0.998696055300454	0.986521314592507	0.8926360027222	0.85723876367807	0.99999969762211
chr1:30974084:30974651:clu_23464	0.00130394469954605	0.0134786854074931	0.1073639972778	0.14276123632193	3.02377889973588e-07
chr1:30980163:30981312:clu_23465	0.523017974752061	0.50889496499929	0.537998261516854	0.540496107542437	0.410794705286184
chr1:30980166:30981312:clu_23465	0.399927267855903	0.435718796337803	0.417674961509392	0.432384785989983	0.529173254436973
chr1:30980178:30981312:clu_23465	0.0770547573920352	0.0553862386629069	0.0443267769737548	0.0271191064675803	0.060032040276843
chr1:30981405:30988309:clu_23466	0.00498331044449064	0.00451891993497263	0.0042138612748777	0.00565690055738972	2.71477794574866e-05
chr1:30981405:30992390:clu_23466	0.334965097590812	0.343122268213495	0.343857191985569	0.319910688752432	0.394388012225047
chr1:30981405:31028796:clu_23466	0.0141243152062008	0.0352903741007651	0.0356590226093186	0.0320544933021509	0.0514412243764865
chr1:30995220:31005853:clu_23466	0.310132013235365	0.280979697709315	0.277345741808857	0.256117737697391	0.181761572221527
chr1:30995220:31028796:clu_23466	0.0351502890988524	0.0634393631898518	0.04090606361533	0.0221516770816096	0.0355066469004745
chr1:31007099:31028796:clu_23466	0.0107948939780816	0.00983298152590708	0.0172656993198235	0.0114344158450335	5.84502060099844e-05
chr1:31007102:31028796:clu_23466	0.289850080446198	0.262816395325694	0.280752419386225	0.352674086763994	0.336816946290999
chr1:31028864:31059204:clu_23467	0.984061923630965	0.984711732202155	0.979103843976318	0.939805883946868	0.919287766949276
chr1:31028864:31059299:clu_23467	0.0159380763690351	0.0152882677978451	0.0208961560236823	0.0601941160531323	0.0807122330507235
chr1:31059577:31065616:clu_23468	0.985300983060143	0.989957289411074	0.992199268615141	0.989228034756614	0.974648800277612
chr1:31059577:31065689:clu_23468	0.0146990169398567	0.0100427105889263	0.00780073138485923	0.0107719652433863	0.0253511997223876
chr1:31360830:31367393:clu_23471	0.00935561038772048	0.0047482957725661	0.00838432929310439	0.0105748006572737	0.00985195209758565
chr1:31365939:31367393:clu_23471	0.99064438961228	0.995251704227434	0.991615670706896	0.989425199342726	0.990148047902414
chr1:31367494:31369070:clu_23472	0.00602773414416141	0.00640077663561777	0.00746191514978085	0.00792119220174142	0.0074258192390598
chr1:31367494:31369385:clu_23472	0.486431563296565	0.491801292318424	0.482914971193608	0.480261773804355	0.481377516910549
chr1:31367494:31372942:clu_23472	0.00277549765859861	0.00442187145332135	0.00428226756379418	0.00405884929676684	0.00467720328500921
chr1:31369136:31369385:clu_23472	0.00752696704643782	0.00811181222561377	0.00868039073039724	0.00818668605694956	0.00930848280128825
chr1:31369557:31372942:clu_23472	0.497238237854237	0.489264247367023	0.49666045536242	0.499571498640187	0.497210977764093
chr1:31410435:31423693:clu_23473	1.87446690789902e-05	0.0218403711967622	0.00841614828731548	0.00739301201968392	0.00240428337471296
chr1:31413304:31423693:clu_23473	0.987951875786179	0.897363955617913	0.967908160153681	0.979630081022421	0.993529834636698
chr1:31413708:31423693:clu_23473	0.00516013376695519	0.0440265671519524	0.0159050365086217	0.00924797585842816	0.00174811055198764
chr1:31414064:31423693:clu_23473	0.00686924577778681	0.0367691060333723	0.00777065505038152	0.00372893109946669	0.00231777143660176
chr1:31576594:31577134:clu_23474	0.00462967680539582	0.00415445611955359	0.0039000010871926	0.00417745359024851	0.00340678598528427
chr1:31576595:31577134:clu_23474	0.257990145654779	0.263482321580024	0.259461683004145	0.275071150838998	0.262899964236882
chr1:31576595:31579204:clu_23474	0.0350781111759954	0.00855894855671552	0.00364238553226459	0.00569248418548898	0.00501429151516397
chr1:31577458:31579204:clu_23474	0.70230206636383	0.723804273743707	0.732995930376398	0.715058911385264	0.72867895826267
chr1:31585485:31585753:clu_23475	0.340871027757823	0.357060218015995	0.353190386269063	0.353959161458833	0.353782906963942
chr1:31585485:31586710:clu_23475	0.0136866031440181	0.00572043280183504	0.0038259088290117	0.00528627633705268	0.00583936507304416
chr1:31585876:31586710:clu_23475	0.645442369098159	0.63721934918217	0.642983704901925	0.640754562204114	0.640377727963014
chr1:31630732:31632495:clu_23476	0.00120128936280519	0.00114494004809265	0.00212640917175136	0.00233401566588857	0.00106486282562906
chr1:31630842:31632495:clu_23476	0.142195973580273	0.157844092961823	0.158185822826943	0.160992138243161	0.167787671719766
chr1:31630842:31633159:clu_23476	0.001676929233559	0.000846082117820645	0.00204026039076615	0.00159732619480813	0.00164161377598107
chr1:31630842:31644841:clu_23476	0.00943341533169694	0.00478734324908176	0.0056630517694696	0.00866745145258526	0.0122836537944287
chr1:31632638:31633159:clu_23476	0.288551425040411	0.297736916708633	0.303237713093826	0.295572120404281	0.290356109004203
chr1:31633314:31635222:clu_23476	0.179206116569047	0.17671011308647	0.16792043679879	0.167081483886219	0.170875203742752
chr1:31633314:31635480:clu_23476	0.000418568105164219	0.00414304294833765	0.014863710273354	0.0105335652691165	0.00506789443278955
chr1:31633314:31644841:clu_23476	0.0226418869661224	0.031699728958261	0.0322320740557573	0.0385369428502827	0.0441013247846862
chr1:31635522:31644841:clu_23476	0.354674395810921	0.325087739921481	0.313730521619343	0.314684956033658	0.306821665919764
chr1:31653676:31653867:clu_23477	0.984036751244183	0.984745948068062	0.990194157068534	0.980942686644166	0.985345671954903
chr1:31653676:31653874:clu_23477	0.00727880467304945	0.00691788463855821	0.00381924946496507	0.0113541340288266	0.00840972507228862
chr1:31653676:31653939:clu_23477	0.00868444408276714	0.00833616729337932	0.00598659346650089	0.00770317932700761	0.00624460297280829
chr1:31655502:31656098:clu_23478	0.00859000586202812	0.00742956884731367	0.012104545483402	0.0125435881373285	0.0130970124344457
chr1:31655502:31656400:clu_23478	0.991409994137972	0.992570431152686	0.987895454516598	0.987456411862672	0.986902987565554
chr1:31662387:31662587:clu_23479	0.559038045786272	0.582017000362608	0.548784700483822	0.549473045994205	0.573196528671865
chr1:31662387:31665172:clu_23479	0.00348321873266678	0.00436987885423516	0.00719736968173203	0.00343241285767884	0.00925871058065782
chr1:31662658:31665172:clu_23479	0.437478735481061	0.413613120783157	0.444017929834446	0.447094541148116	0.417544760747477
chr1:31665234:31665504:clu_23480	0.0251984228893948	0.0127208721966716	0.0146461192760989	0.0223403195961131	0.0295226210741214
chr1:31665234:31665583:clu_23480	0.974801577110605	0.987279127803328	0.985353880723901	0.977659680403887	0.970477378925879
chr1:31666081:31666372:clu_23481	0.0158372020153343	0.0274225755644509	0.0177819092428326	0.0128992818129144	0.0386576367585561
chr1:31666081:31666634:clu_23481	0.092664542219349	0.061874522029673	0.0399468013247791	0.0297949509413333	0.0482218134526126
chr1:31666081:31667575:clu_23481	0.891498255765317	0.910702902405876	0.942271289432388	0.957305767245752	0.913120549788831
chr1:31668855:31669811:clu_23482	0.0296431439215177	0.0194947180565079	0.00852706897053009	0.0124019679684682	0.00579914124210203
chr1:31668855:31670556:clu_23482	0.0440333563082942	0.0563072407328912	0.0296942885505746	0.0370332679748423	0.0576169116333566
chr1:31668855:31670602:clu_23482	0.266478081957748	0.316024154171037	0.29652550207556	0.290247842974606	0.272508363886859
chr1:31668855:31671615:clu_23482	0.360302561773711	0.244945100084056	0.365452831401115	0.404361028109983	0.394879902570281
chr1:31670646:31671615:clu_23482	0.299542856038729	0.363228786955509	0.29980030900222	0.2559558929721	0.269195680667401
chr1:31672840:31675007:clu_23483	0.472171058772152	0.419324689027505	0.468667526734974	0.464437033398482	0.470696138922854
chr1:31672840:31675258:clu_23483	0.00753845992525818	0.00380037288431221	0.0143592181361454	0.0169492833518485	0.0249193709281597
chr1:31675039:31675258:clu_23483	0.52029048130259	0.576874938088183	0.516973255128881	0.518613683249669	0.504384490148987
chr1:31679685:31679804:clu_23484	0.457380599119698	0.457475631300267	0.502013754732974	0.48538112967804	0.492816289761057
chr1:31679685:31680042:clu_23484	0.10626382030342	0.113664638824315	0.0846675182328782	0.0907423196600971	0.0965833385970907
chr1:31679851:31680042:clu_23484	0.436355580576883	0.428859729875418	0.413318727034147	0.423876550661863	0.410600371641852
chr1:31681067:31681568:clu_23485	0.00836516215738201	0.0116955938985654	0.00611776931117827	0.00741392903181754	0.00969290045694117
chr1:31681067:31682934:clu_23485	0.991634837842618	0.988304406101435	0.993882230688822	0.992586070968183	0.990307099543059
chr1:31684003:31684109:clu_23486	0.462780536053148	0.477174333002055	0.439038394293162	0.510136148898173	0.449797513535149
chr1:31684003:31684523:clu_23486	0.021183802524298	0.00531332788142838	0.00952813015561997	0.00989111268896512	0.00896416994679541
chr1:31684231:31684523:clu_23486	0.516035661422554	0.517512339116517	0.551433475551218	0.479972738412861	0.541238316518055
chr1:31684856:31685069:clu_23487	0.0211017445498037	0.00940548937096913	0.0208168858128466	0.0283995662116028	0.0163600876121008
chr1:31684856:31685639:clu_23487	0.963303728336744	0.978662343129902	0.967092572318386	0.965360615906265	0.97099450030495
chr1:31685133:31685639:clu_23487	0.0155945271134524	0.0119321674991287	0.0120905418687672	0.00623981788213181	0.012645412082949
chr1:31688971:31689050:clu_23488	0.441101778336884	0.489409552755796	0.468333271279015	0.470953141177807	0.46517400528552
chr1:31688971:31689741:clu_23488	0.00749358768821661	0.00418934554516005	0.00232771130448681	0.0107329211400677	0.0038537934468104
chr1:31689085:31689741:clu_23488	0.5514046339749	0.506401101699044	0.529339017416498	0.518313937682125	0.53097220126767
chr1:31694170:31695103:clu_23489	0.0100857421956312	0.00585157566488241	0.0253052894529802	0.0124889050055108	0.0189382677226323
chr1:31694170:31695186:clu_23489	0.989914257804369	0.994148424335118	0.97469471054702	0.987511094994489	0.981061732277368
chr1:31698172:31698483:clu_23490	0.619696617623284	0.649134298096008	0.663188756345408	0.640081369434226	0.589257398122818
chr1:31698172:31699813:clu_23490	0.0188371946547904	0.0176430102393498	0.0128038922262056	0.0130971719292613	0.0392075126721238
chr1:31698606:31699813:clu_23490	0.361466187721926	0.333222691664642	0.324007351428386	0.346821458636513	0.371535089205058
chr1:31700115:31702121:clu_23491	0.406937550040261	0.44309334751706	0.432261020255512	0.428666459878837	0.421156409912167
chr1:31700115:31703837:clu_23491	0.0123784138057185	0.0122919636317483	0.00420015855377889	0.0127900113603406	0.00365969806164165
chr1:31702227:31703837:clu_23491	0.58068403615402	0.544614688851191	0.563538821190709	0.558543528760822	0.575183892026192
chr1:31727605:31728025:clu_23492	0.376612263149277	0.393998996239087	0.410254449405856	0.39196725181616	0.382862893344699
chr1:31727605:31728182:clu_23492	0.228588261628157	0.194196525322256	0.213744079918543	0.221060036377877	0.232368241630287
chr1:31728081:31728182:clu_23492	0.394799475222566	0.411804478438657	0.376001470675601	0.386972711805963	0.384768865025014
chr1:31728277:31728598:clu_23493	0.229449529015834	0.220749706175289	0.218436834822414	0.206230744355292	0.235315975121782
chr1:31728280:31728598:clu_23493	0.770550470984166	0.779250293824711	0.781563165177587	0.793769255644708	0.764684024878218
chr1:31730931:31732115:clu_23494	0.00658286981213639	0.00187892900303689	0.00323288854035595	0.00596511373004657	0.00683871387645541
chr1:31731419:31732115:clu_23494	0.993417130187864	0.998121070996963	0.996767111459644	0.994034886269953	0.993161286123545
chr1:31732150:31732517:clu_23495	0.00557417686773494	0.00496172414488193	0.0039613208250138	0.0101236169430689	0.00194117804191877
chr1:31732154:31732517:clu_23495	0.994425823132265	0.995038275855118	0.996038679174986	0.989876383056931	0.998058821958081
chr1:31733143:31735183:clu_23496	0.259466924448465	0.213353830621598	0.246247849685547	0.235044599262648	0.233876899914919
chr1:31733143:31735580:clu_23496	0.512422594807912	0.611300474366007	0.548364246757062	0.521651757459371	0.514580775108694
chr1:31735281:31735580:clu_23496	0.228110480743624	0.175345695012395	0.20538790355739	0.243303643277981	0.251542324976387
chr1:31736390:31736573:clu_23497	0.369836368527937	0.351226737146872	0.37657907564834	0.362311981331729	0.349628558820528
chr1:31736390:31737429:clu_23497	0.00750660965234183	0.00890621204349909	0.00140635960282892	0.00429043034281287	0.00429111887755704
chr1:31736723:31737429:clu_23497	0.622657021819722	0.639867050809629	0.622014564748831	0.633397588325458	0.646080322301915
chr1:31737531:31737652:clu_23498	0.997557877129839	0.995071776660712	0.994450962286333	0.99390828376019	0.994553030974911
chr1:31737567:31737652:clu_23498	0.00244212287016115	0.00492822333928829	0.00554903771366737	0.00609171623981025	0.00544696902508858
chr1:31740034:31740110:clu_23499	0.344692543762132	0.365777852948415	0.36070693511515	0.347929586834368	0.357673770111281
chr1:31740034:31740347:clu_23499	0.0232803840314999	0.00724413980989514	0.0127471984696405	0.0207579547952329	0.0213681495532377
chr1:31740034:31741373:clu_23499	0.00259814409721109	0.000796089683500819	0.00275557786155117	0.00380386564323954	0.00145632808054983
chr1:31740178:31740347:clu_23499	0.272466669196032	0.294246612007432	0.286090048745609	0.283888742207886	0.283133158704966
chr1:31740541:31741373:clu_23499	0.356962258913125	0.331935305550757	0.337700239808049	0.343619850519274	0.336368593549965
chr1:31742217:31742838:clu_23500	0.192357038639626	0.215983766861008	0.185761594169088	0.185294499779326	0.18097025795842
chr1:31742217:31744193:clu_23500	0.164805542744356	0.113494962000112	0.149780144996481	0.182608113690314	0.154453119681869
chr1:31742217:31744648:clu_23500	0.0218961080342033	0.0333722306225526	0.0243945075779556	0.0234640391515059	0.0312761282114074
chr1:31743002:31744193:clu_23500	0.211069561839385	0.23528782721138	0.216475263065138	0.214324998303973	0.210313990086278
chr1:31743002:31744648:clu_23500	0.0679014495368067	0.0972756219268216	0.0702455314898881	0.0717405741219442	0.0715382346118814
chr1:31744357:31744648:clu_23500	0.341970299205623	0.304585591378125	0.35334295870145	0.322567774952936	0.351448269450145
chr1:31744731:31750234:clu_23501	0.00793433722467678	0.00208478189714785	0.00512371314033699	0.00737097549465596	0.00719789926819774
chr1:31744731:31755999:clu_23501	0.644573161594446	0.671609381549092	0.659951310330257	0.652917412959913	0.653944314425142
chr1:31744731:31763884:clu_23501	0.0162553343647047	0.00692883125271031	0.0185183103205423	0.0191400300422499	0.0178749524209325
chr1:31756815:31757201:clu_23501	0.0175944817943859	0.00422585257091295	0.0145426579034986	0.0185702085138695	0.0177518012690258
chr1:31756815:31757209:clu_23501	0.00624893505824916	0.00149116906184741	0.00419313016166944	0.00820415051253234	0.00722275314490536
chr1:31756815:31760683:clu_23501	0.0108639435450284	0.0235410777144609	0.0165221701352117	0.012471942960391	0.0238150240837155
chr1:31756815:31763884:clu_23501	0.268870664121853	0.283545331548896	0.256350722026544	0.248459304320988	0.237621311625214
chr1:31757511:31760683:clu_23501	0.00798042247941822	0.00189876398972452	0.00664939649905073	0.00803293637898957	0.00830210499627275
chr1:31757511:31763884:clu_23501	0.0196787198172383	0.00467481041520844	0.0181485894828901	0.0248330388164106	0.0262698387665951
chr1:31791252:31792215:clu_23502	0.459411230839366	0.483371713931264	0.459422171537691	0.453703142263215	0.434565861198452
chr1:31791252:31792678:clu_23502	0.0268538555421452	0.0336769201229691	0.0230132440231175	0.0249055019873987	0.026191896020944
chr1:31792401:31792678:clu_23502	0.513734913618489	0.482951365945767	0.517564584439192	0.521391355749386	0.539242242780604
chr1:31794235:31796590:clu_23503	0.435832394994965	0.425129345660677	0.495737229066252	0.393358795139374	0.467157948875668
chr1:31794235:31796593:clu_23503	0.0459708619060296	0.100733985729692	0.0454381729813564	0.0406388388313316	0.0423939532883497
chr1:31794235:31798207:clu_23503	0.116006562386766	0.0804629280019324	0.121873530022783	0.0992721699204331	0.131912927231509
chr1:31796715:31798207:clu_23503	0.402190180712239	0.393673740607699	0.336951067929609	0.466730196108862	0.358535170604473
chr1:31908960:31910038:clu_23505	0.385341780472205	0.38368299996442	0.385968196258917	0.383274187930444	0.401928248530573
chr1:31908960:31911696:clu_23505	0.0113294505614339	0.0103730167977109	0.0129476798717998	0.00814069559268382	0.00814163270210139
chr1:31908960:31915895:clu_23505	0.00166014463086801	0.00323978029678695	0.00200643259410632	0.00111159828026165	0.00118638555896246
chr1:31910112:31911696:clu_23505	0.243681568569535	0.248445717410326	0.236794674706625	0.25233563126353	0.22704850478522
chr1:31911826:31915891:clu_23505	0.00165635187776479	0.0016802780194664	0.00239316916970097	0.00273639423866019	0.00260797627297136
chr1:31911826:31915895:clu_23505	0.176106638418242	0.182383618772428	0.198300513391894	0.18646564181987	0.199590425371743
chr1:31911826:31918970:clu_23505	0.0353996496720502	0.0265467489659361	0.033863143643453	0.0313686325732004	0.0293166356938335
chr1:31911826:31937987:clu_23505	0.00581157458745039	0.00487720573504513	0.00256265484424157	0.00238679096509306	0.00319479998302737
chr1:31915987:31918970:clu_23505	0.136787892604419	0.136855562174616	0.124154877514913	0.130940424143027	0.124506452339219
chr1:31931142:31937987:clu_23505	0.00222494860603052	0.00191507186326494	0.00100865800434942	0.00124000319322972	0.0024789387623493
chr1:32030422:32031524:clu_23507	0.497377006282764	0.477260033581348	0.483310346205882	0.478473576685187	0.477463374508731
chr1:32030422:32033188:clu_23507	0.0152413920662765	0.0620301302183002	0.036595168182906	0.0186468602478992	0.0196495307286061
chr1:32031640:32033188:clu_23507	0.48738160165096	0.460709836200352	0.480094485611212	0.502879563066914	0.502887094762662
chr1:32108134:32126071:clu_23510	0.0141502902179837	0.00787191839596122	0.00616867071474227	0.00329759350790248	0.0213522680660859
chr1:32108134:32139179:clu_23510	0.00317393093851583	0.002043054049136	0.0160150191877472	0.0230470880865081	0.0362984621744358
chr1:32108134:32139755:clu_23510	0.0426135767533886	0.0237233195207414	0.0373743282968795	0.0247769661202948	0.0712563271586402
chr1:32108134:32154588:clu_23510	0.826662169525137	0.70399985337729	0.765334487795041	0.798537549980595	0.736546444192241
chr1:32108134:32154590:clu_23510	0.0219715202989731	0.0122151769887499	0.0142270108175802	0.0297632429783384	0.0274226804387487
chr1:32108494:32154588:clu_23510	0.0027724398277693	0.0748000229349653	0.0393476656151372	0.000195893163092804	0.0041977879778026
chr1:32108634:32154588:clu_23510	0.00972203261639806	0.0883640007150407	0.0217190857386711	0.0115406209389442	0.0080951194645415
chr1:32108934:32154588:clu_23510	4.53485574358185e-05	0.0294394725749423	0.0138521075453557	3.36473705498478e-06	3.79441241842671e-05
chr1:32139864:32154588:clu_23510	0.0788886912643988	0.0575431814431737	0.0859616242888454	0.108837680487269	0.0947929664033201
chr1:32179776:32180314:clu_23511	0.457308726915746	0.316126207145394	0.309224170817062	0.467475140112522	0.43257547306587
chr1:32179776:32180332:clu_23511	0.0165604885153938	0.011195201738626	0.00388166797898313	0.0148230261704087	0.0157114339326685
chr1:32179776:32181242:clu_23511	0.0247385687654125	0.0742344112924032	0.0335384601248549	0.0690220833125697	0.039757157000453
chr1:32180514:32181242:clu_23511	0.501392215803447	0.598444179823577	0.6533557010791	0.4486797504045	0.511955936001008
chr1:32181376:32184525:clu_23512	0.0108100099233999	0.0203634080106188	0.0125387581856519	0.0130197088264629	0.028784449337927
chr1:32181577:32184525:clu_23512	0.970267903191487	0.974016825865827	0.970686239227627	0.980544701571704	0.947824693294977
chr1:32181676:32184525:clu_23512	0.0189220868851129	0.00561976612355375	0.0167750025867212	0.00643558960183317	0.0233908573670961
chr1:32204045:32204186:clu_23513	0.455747349761621	0.451568890773061	0.412091566934393	0.405128604577062	0.418245628842255
chr1:32204045:32204598:clu_23513	0.0821845483648131	0.208064335136609	0.223076369098726	0.245333602589756	0.222935007846694
chr1:32204379:32204598:clu_23513	0.462068101873566	0.340366774090331	0.364832063966881	0.349537792833182	0.35881936331105
chr1:32216947:32217259:clu_23514	0.988278333620165	0.980502365255075	0.990952691046192	0.99588994037706	0.98843184604165
chr1:32217124:32217259:clu_23514	0.0117216663798345	0.0194976347449246	0.00904730895380814	0.00411005962293978	0.0115681539583502
chr1:32217351:32217437:clu_23517	0.0339027350486881	0.0338647849236588	0.0272331923162037	0.0273853822843256	0.0288830706090724
chr1:32217351:32221131:clu_23517	0.926657741643988	0.941428643555648	0.944622918433633	0.936591837400719	0.942572627106621
chr1:32217577:32221131:clu_23517	0.0394395233073235	0.0247065715206931	0.0281438892501632	0.0360227803149555	0.028544302284307
chr1:32221197:32221867:clu_23518	0.568221625665604	0.572014484413576	0.560010238404421	0.544393327817835	0.601320205150937
chr1:32221197:32222307:clu_23518	0.0264637369924227	0.0186750530763481	0.0100816550638894	0.00799319442989742	0.0061482439609237
chr1:32222013:32222307:clu_23518	0.0125067023778817	0.00832266268545819	0.00569279817677597	0.011030784144428	0.00290691613869595
chr1:32222018:32222307:clu_23518	0.392807934964092	0.400987799824618	0.424215308354914	0.43658269360784	0.389624634749443
chr1:32224475:32226171:clu_23519	0.516749460234234	0.515473394860628	0.505416766311892	0.508764956029267	0.501054534637117
chr1:32224475:32228499:clu_23519	0.0093061335882714	0.0159768509201039	0.0154693658504842	0.0139881383311714	0.0151029392986145
chr1:32226530:32228499:clu_23519	0.473944406177494	0.468549754219268	0.479113867837624	0.477246905639561	0.483842526064269
chr1:32231019:32231115:clu_23520	0.997707609359868	0.998451016707287	0.997988120938609	0.996710067077426	0.996724416196544
chr1:32231019:32231260:clu_23520	0.00229239064013198	0.0015489832927127	0.00201187906139085	0.00328993292257378	0.00327558380345644
chr1:32292218:32302621:clu_23523	0.400743105791124	0.384901353875928	0.381101171369487	0.384537427941677	0.411924284332203
chr1:32292218:32316665:clu_23523	0.00234053107015931	0.001651463237738	0.00298603622029673	0.00334758480329554	0.00370836744746722
chr1:32302733:32316665:clu_23523	0.596916363138717	0.613447182886334	0.615912792410216	0.612114987255027	0.58436734822033
chr1:32327077:32327536:clu_23524	0.985074356290855	0.993323510972866	0.984068404444072	0.986903121582055	0.991022298428176
chr1:32327458:32327536:clu_23524	0.0149256437091448	0.00667648902713404	0.0159315955559278	0.0130968784179453	0.00897770157182402
chr1:32327677:32329068:clu_23525	0.528117783713684	0.485359249061925	0.496529293589801	0.503044560813381	0.505174182649513
chr1:32327677:32330578:clu_23525	0.00638280597878975	0.00249931083138849	0.0111579634506343	0.00416488469967074	0.0135770051449684
chr1:32329160:32330578:clu_23525	0.465499410307527	0.512141440106687	0.492312742959565	0.492790554486949	0.481248812205518
chr1:32335097:32335947:clu_23526	0.99421965733018	0.994118233264289	0.995032850549655	0.998290207876556	0.998795357613388
chr1:32335097:32336172:clu_23526	0.00433457495837563	0.000226298102984635	0.000457678774147083	0.00170931516823149	0.00120454000102912
chr1:32335097:32343136:clu_23526	0.001445767711444	0.0056554686327266	0.00450947067619835	4.76955212852102e-07	1.02385582637236e-07
chr1:32364209:32368447:clu_23527	0.000500383433770521	0.0106264197973455	0.00235560627061073	0.000702363860914652	0.000707681689863939
chr1:32366654:32368447:clu_23527	0.999499616566229	0.989373580202655	0.997644393729389	0.999297636139085	0.999292318310136
chr1:32368550:32369230:clu_23528	0.0552318996275811	0.0656452861102598	0.0712665859498657	0.0368435249079554	0.0380247456658239
chr1:32368550:32376262:clu_23528	0.907732336934279	0.885413108428887	0.86226001347945	0.91277015275001	0.922665407569553
chr1:32368550:32376448:clu_23528	0.00925728708396275	0.017957471297632	0.0331404778242214	0.0255130643896519	0.0243698368877852
chr1:32369338:32376262:clu_23528	0.0277784763541767	0.0309841341632212	0.0333329227464628	0.0248732579523823	0.0149400098768383
chr1:32381268:32383830:clu_23529	0.440907509498487	0.454389398690584	0.436990041577692	0.454365055511758	0.464248855326908
chr1:32381268:32386779:clu_23529	0.00519117646630814	0.00395448966252169	0.00639690145674296	0.00341870899928581	0.00332006609015903
chr1:32383939:32386779:clu_23529	0.00752642648041007	0.00688171360451584	0.00490888193043046	0.00663374239256704	0.00424098164900481
chr1:32383997:32386779:clu_23529	0.491053524071651	0.472646576968441	0.487678258323145	0.481424478285604	0.475870641396667
chr1:32384048:32386779:clu_23529	0.0553213634831437	0.0621278210739373	0.0640259167119895	0.054158014810785	0.0523194555372619
chr1:32619656:32627508:clu_23533	0.00801038079361254	0.0112519442479572	0.00888023184375038	0.00993618411632479	0.00497487588013885
chr1:32621948:32627508:clu_23533	0.991989619206388	0.988748055752043	0.99111976815625	0.990063815883675	0.995025124119861
chr1:32651322:32651914:clu_23535	0.978958969709982	0.960442073116798	0.975781170475973	0.981514654927695	0.979402149160586
chr1:32651322:32651917:clu_23535	0.0179873378957332	0.0176361319069807	0.0160848482508592	0.0158142601085406	0.0192934492164708
chr1:32651432:32651914:clu_23535	0.00155362426504632	0.00921612559907838	0.0020340230729995	0.00178056706867584	0.0009767001685028
chr1:32651822:32651914:clu_23535	0.00150006812923856	0.0127056693771434	0.00609995820016797	0.000890517895088916	0.000327701454440859
chr1:32657572:32668225:clu_23536	0.997365319473856	0.992242878332588	0.991517367250754	0.997269101326436	0.999350886429552
chr1:32662337:32668225:clu_23536	0.00263468052614396	0.0077571216674123	0.00848263274924585	0.00273089867356421	0.000649113570448244
chr1:32669132:32669231:clu_23537	0.998214801039625	0.99721692884209	0.997955344303917	0.998059426009806	0.996725949392761
chr1:32669132:32669324:clu_23537	0.00178519896037508	0.0027830711579101	0.0020446556960829	0.00194057399019432	0.00327405060723901
chr1:32672901:32673459:clu_23538	0.0130832422892253	0.0290788004090553	0.0256983508982046	0.019539814629434	0.0104462470785915
chr1:32672901:32673483:clu_23538	0.00492997589447637	0.0138409042080979	0.012891112754774	0.00536241772031334	0.00880287123733298
chr1:32672901:32679640:clu_23538	0.914337899814921	0.833112282544109	0.86712239714036	0.917447566657158	0.906014757926975
chr1:32672901:32679644:clu_23538	0.00787094386247758	0.010660953187889	0.00544205773352453	0.00700773634508517	0.0129359409722257
chr1:32672901:32680526:clu_23538	0.0101690357416696	0.0103588313884101	0.00950200591131508	0.00859963913346139	0.0100531260596494
chr1:32672901:32705631:clu_23538	0.0010656775326013	0.0261134149912297	0.00574438531174497	0.00245853722729352	0.00130259833790684
chr1:32673580:32679640:clu_23538	0.0342418365209352	0.054979012082952	0.0335159088947462	0.0222474425655348	0.0272931032288368
chr1:32679698:32680526:clu_23538	0.00684807724315392	0.0139584488478245	0.0256265897736695	0.01077483487007	0.0134729373574122
chr1:32679817:32680526:clu_23538	0.00745331110053978	0.00789735234043295	0.0144571915816612	0.00656201085164938	0.00967841780106934
chr1:32681860:32684010:clu_23539	0.446153268950275	0.463845274658708	0.45619063261371	0.593889363491829	0.484699960764431
chr1:32681860:32684258:clu_23539	0.10549279002005	0.0625120897042597	0.0385954998872582	0.129212994963539	0.114395636300676
chr1:32684089:32684258:clu_23539	0.448353941029675	0.473642635637032	0.505213867499032	0.276897641544632	0.400904402934893
chr1:32779523:32780085:clu_23542	0.998006270144828	0.994323617494194	0.998933783424951	0.995082385935644	0.996218067189182
chr1:32779523:32780107:clu_23542	0.00199372985517201	0.00567638250580576	0.00106621657504884	0.00491761406435619	0.00378193281081823
chr1:32791254:32797592:clu_23543	0.0105474843216134	0.00546449002042907	0.00703869750347149	0.01019003959316	0.0150582621378954
chr1:32791254:32797763:clu_23543	0.981465090768621	0.987649315117546	0.98391959464404	0.974921178703314	0.966601739296542
chr1:32797638:32797763:clu_23543	0.00798742490976588	0.00688619486202478	0.00904170785248831	0.0148887817035257	0.018339998565563
chr1:32806611:32810591:clu_23544	0.305046403079138	0.314541538955369	0.31566672372351	0.316949525012207	0.320577126928829
chr1:32806611:32817188:clu_23544	0.0026654730148086	0.00443703247856083	0.00447546895689949	0.00748980684864138	0.00674517685716799
chr1:32810766:32810911:clu_23544	0.259825690873717	0.257013735034078	0.252247842579597	0.25669781713801	0.249721480449244
chr1:32810766:32817188:clu_23544	0.00317338277268763	0.0107084931998311	0.00585237383854219	0.00437872723238595	0.00364221489210334
chr1:32811057:32816814:clu_23544	0.00226789976499134	0.00720657317227943	0.00607456700345055	0.00217372527541405	0.00454249835894738
chr1:32811057:32817188:clu_23544	0.427021150494658	0.406092627159882	0.415683023898	0.412310398493342	0.414771502513708
chr1:32816982:32825313:clu_23545	0.0941186390747642	0.207889528365898	0.13254833983329	1.04745310730774e-05	0.0329218718489754
chr1:32817599:32825313:clu_23545	0.0260175199056378	0.0227499437399627	0.0261126914800577	2.96279279032366e-06	0.0465201500693846
chr1:32817689:32818525:clu_23545	0.00912554799225368	0.00797945783579376	0.0142367922199301	0.0392888071319839	0.07030958272681
chr1:32817689:32825313:clu_23545	0.814688009496525	0.712370218929471	0.767481214885679	0.925219530140206	0.766114553112439
chr1:32817689:32825317:clu_23545	0.0132693091053362	0.0116027982764289	0.0147116444289589	1.4989463545249e-06	0.00823012916916083
chr1:32817846:32825313:clu_23545	0.0427809744254828	0.0374080528524457	0.044909317152084	0.0354767264575923	0.0759037130732303
chr1:32830067:32832334:clu_23546	0.0133974168712379	0.0105671933475666	0.00867803699415072	0.0465128307544048	0.0478448222121409
chr1:32830067:32834034:clu_23546	0.0214108558621434	0.0375996577260757	0.0414336687344104	0.123038825724523	0.204123489826912
chr1:32830067:32853079:clu_23546	0.922280208694429	0.907098551474339	0.905921632041148	0.687091852800744	0.629097202570317
chr1:32832379:32834034:clu_23546	0.0134924069381751	0.00836729996521557	0.0121432535435819	0.0314383541652006	0.0337311641300217
chr1:32834061:32834865:clu_23546	0.0213086385162702	0.0221191812312666	0.00866864422837608	0.0214216606011443	0.023547642971752
chr1:32834061:32853079:clu_23546	0.00267160238678188	0.00959389993799224	0.0135795432548099	0.0287166912496212	0.0254551375091939
chr1:32847722:32853079:clu_23546	0.00543887073096225	0.00465421631754371	0.00957522120352263	0.0617797847043616	0.0362005407796623
chr1:32826930:32827993:clu_23547	0.686334870852895	0.676103356241781	0.665288775321772	0.669630888591787	0.663634972010652
chr1:32826930:32827996:clu_23547	0.313665129147105	0.323896643758219	0.334711224678228	0.330369111408213	0.336365027989348
chr1:32894879:32895305:clu_23549	0.954569250737885	0.987137368103575	0.979601445325534	0.965799661091797	0.960631772982306
chr1:32894933:32895305:clu_23549	0.0454307492621153	0.0128626318964254	0.020398554674466	0.0342003389082034	0.0393682270176939
chr1:32895644:32895910:clu_23550	0.0118053101376919	0.0212651306972241	0.0142863019777501	0.012535276859695	0.0140694722621041
chr1:32895743:32895910:clu_23550	0.474107311197599	0.526109547172574	0.499596788508484	0.532767438348031	0.52556650237324
chr1:32895743:32898126:clu_23550	0.0187875526350795	0.0140296178041593	0.0110876700197836	0.0221952390280768	0.00516906486834833
chr1:32895969:32898126:clu_23550	0.49529982602963	0.438595704326043	0.475029239493982	0.432502045764197	0.455194960496307
chr1:32937259:32938397:clu_23551	0.472519296277202	0.450010483376752	0.479728772808812	0.471961453747558	0.408174047829888
chr1:32937259:32942252:clu_23551	0.022774100602348	0.0210037011617556	0.0228663263918412	0.0185647955939243	0.111649224832325
chr1:32937309:32938397:clu_23551	0.0922631527803076	0.109723592027878	0.102255978427508	0.0400044069034581	0.118603478032408
chr1:32938528:32942252:clu_23551	0.412443450340142	0.419262223433615	0.395148922371839	0.469469343755059	0.361573249305378
chr1:32942459:32944019:clu_23552	1	0.985109492736908	0.945401702635845	0.96331671728071	0.868884544019518
chr1:32943608:32944019:clu_23552	1.90582484266602e-28	0.0148905072630922	0.0545982973641554	0.0366832827192901	0.131115455980482
chr1:32948363:32949569:clu_23553	0.776602430750983	0.741207804331908	0.707271808949631	0.662926829994618	0.841969624117385
chr1:32948366:32949569:clu_23553	0.223397569249017	0.258792195668092	0.292728191050369	0.337073170005382	0.158030375882615
chr1:33010833:33012074:clu_23554	0.295254413873532	0.242810620055486	0.341295194867712	0.375901399659918	0.345117910333496
chr1:33010833:33013207:clu_23554	0.574103835257715	0.649994390394925	0.487148658070918	0.411013008006124	0.440259975538077
chr1:33012122:33013207:clu_23554	0.117667750574144	0.0948237878711036	0.165438780305531	0.189060334508958	0.195078254817218
chr1:33012142:33013207:clu_23554	0.0129740002946091	0.0123712016784853	0.0061173667558389	0.024025257825	0.0195438593112084
chr1:33014594:33021367:clu_23555	0.965697748886705	0.980505729721856	0.971138388937293	0.962969497138772	0.967863610680949
chr1:33014594:33021593:clu_23555	0.0319878175936566	0.0184489179672029	0.0237532830815044	0.028293763735023	0.0276406542676459
chr1:33020161:33021367:clu_23555	0.00231443351963884	0.00104535231094099	0.00510832798120273	0.00873673912620523	0.00449573505140549
chr1:33021703:33036736:clu_23556	0.00842346200571019	0.00499137052966173	0.00588629621770787	0.00311501716568252	0.00456849605417067
chr1:33024567:33031544:clu_23556	0.0987992131959792	0.125593014798592	0.174320912292447	0.201906472900369	0.206180826934166
chr1:33024567:33036736:clu_23556	0.82725547323848	0.785173352220252	0.695619027226399	0.661266411633295	0.657270982919237
chr1:33031661:33036736:clu_23556	0.0655218515598306	0.0842422624514945	0.124173764263446	0.133712098300653	0.131979694092426
chr1:33256654:33270487:clu_23561	0.0975195012528139	0.0712626531778173	0.0571908643928948	0.0905456933235291	0.0607669720189811
chr1:33256654:33276100:clu_23561	0.614778865713932	0.607681741539308	0.577804688458855	0.402969238842147	0.760202364662404
chr1:33257291:33276100:clu_23561	0.0152726833090405	0.121979302812419	0.205237911321123	0.010040590628795	0.00950359406749243
chr1:33270612:33276100:clu_23561	0.22614530845015	0.165254727423904	0.132623396157399	0.22586458578483	0.140725202889397
chr1:33275330:33276100:clu_23561	0.0462836412740634	0.0338215750465522	0.0271431396697284	0.270579891420699	0.0288018663617258
chr1:33325019:33327348:clu_23562	0.0104076489281101	0.00575172246969674	0.00935355920799939	0.0186598523751762	0.0272801012337121
chr1:33325019:33328870:clu_23562	0.979811259637939	0.987938672706983	0.983226234157306	0.938913426717431	0.935815025099157
chr1:33327427:33328870:clu_23562	0.00978109143395054	0.00630960482332021	0.0074202066346946	0.0424267209073932	0.0369048736671311
chr1:33331462:33331625:clu_23563	0.0199654077791468	0.0278310526299647	0.052431343614787	0.0857800015796576	0.0450867117927338
chr1:33331462:33332275:clu_23563	0.965693498249031	0.950474672517033	0.880885124457623	0.78126495534776	0.844127735060596
chr1:33331699:33332275:clu_23563	0.0143410939718224	0.0216942748530024	0.0666835319275894	0.132955043072583	0.11078555314667
chr1:33332404:33334090:clu_23564	0.630823365864858	0.555095168868728	0.559548287982485	0.411801678271218	0.466464990847097
chr1:33332404:33334185:clu_23564	0.369176634135142	0.444904831131272	0.440451712017515	0.588198321728782	0.533535009152903
chr1:33334292:33335166:clu_23565	0.146857815009385	0.0436000505488216	0.0881000241290923	0.0628607108620075	0.0944987689511523
chr1:33334292:33349265:clu_23565	0.0137766014417336	0.0326790735843106	0.0244240758010914	0.0446555078332997	0.000117818185966832
chr1:33334292:33349597:clu_23565	0.752768444320913	0.83261451240232	0.705834786005398	0.798318272337216	0.809202993058897
chr1:33334292:33354401:clu_23565	0.0385790192182144	0.0823168582880246	0.140547964750979	0.0496661570610036	0.0341852575518176
chr1:33335359:33349597:clu_23565	0.0480181200097533	0.00878950517652306	0.0410931493134393	0.0444993519064728	0.0619951622521661
chr1:34855982:34859455:clu_23570	0.0824071915600123	0.0657932260857857	0.0593320977456652	0.0218748967910997	0.0278244846021723
chr1:34855982:34859677:clu_23570	0.917592808439988	0.934206773914214	0.940667902254335	0.9781251032089	0.972175515397828
chr1:35178036:35178665:clu_23575	0.000213138053012932	0.0075563799789026	0.00845604051498909	0.00661201276942497	0.00817683086107871
chr1:35178036:35181135:clu_23575	0.00455184923988822	0.00390844306780764	0.0398123865665665	0.060979391998417	0.0569268503378102
chr1:35178036:35187001:clu_23575	0.0620611737129974	0.171875063067341	0.102501853294214	0.0581431924306063	0.170282980966048
chr1:35184593:35186947:clu_23575	0.011468292905746	0.00483610730774606	0.0187980076941861	0.0107444810453033	0.0122022685525204
chr1:35184593:35187001:clu_23575	0.921705546088355	0.811824006578203	0.830431711930044	0.863520921756248	0.752411069282543
chr1:35191529:35191866:clu_23576	0.00130730975100499	0.0481510418576494	0.0490114181325695	0.00203219938303159	0.00182851085729752
chr1:35191529:35192222:clu_23576	0.998692690248995	0.951848958142351	0.950988581867431	0.997967800616968	0.998171489142702
chr1:35269085:35295927:clu_23577	0.128248492298419	0.123923366521637	0.143760217969691	0.146731408155332	0.197372350727171
chr1:35269085:35325360:clu_23577	0.21892104043651	0.180218412716652	0.172833547492258	0.106881198018869	0.123796074970529
chr1:35269085:35358925:clu_23577	0.0139567887343094	0.0166289213702643	0.00766819363644266	0.0125816086585604	0.00624304164570186
chr1:35284706:35295927:clu_23577	0.00430530933859523	0.00890125180339789	0.00516167250764614	0.0383213516110385	0.0209096318215993
chr1:35295988:35325360:clu_23577	0.121836150094426	0.105915942347477	0.130189809725925	0.251722134423461	0.243232337240822
chr1:35305686:35325360:clu_23577	0.00438236884946008	0.0139793767963438	0.0292042176159629	0.00513003382616363	0.01816135347574
chr1:35325405:35358925:clu_23577	0.164573539709443	0.184620712515799	0.176159853501426	0.171430338966937	0.0766070267076257
chr1:35325405:35370029:clu_23577	0.0555434705474851	0.0400410265241677	0.0294932440950204	0.111150200929496	0.117324694989881
chr1:35361789:35370029:clu_23577	0.288232839991352	0.325770989404261	0.305529243455628	0.156051725410142	0.19635348842093
chr1:35441138:35442246:clu_23578	0.531948911856731	0.522925586246816	0.522717881556136	0.525755160554424	0.513244837948746
chr1:35441138:35442906:clu_23578	0.00382388343857455	0.00692073335657305	0.00595497128401271	0.00575600983659624	0.00862994289154057
chr1:35442336:35442906:clu_23578	0.464227204704695	0.470153680396611	0.471327147159851	0.46848882960898	0.478125219159714
chr1:35444303:35448173:clu_23579	0.477397932153691	0.466195986627661	0.478215730552016	0.467573743540214	0.478012253929576
chr1:35444303:35449867:clu_23579	0.0117469384860425	0.0164677540217468	0.0152389674522179	0.0111833255577652	0.0139872992820718
chr1:35448332:35449867:clu_23579	0.510855129360266	0.517336259350593	0.506545301995766	0.52124293090202	0.508000446788352
chr1:35451776:35453557:clu_23580	0.996537330975234	0.99355250690789	0.992408177963593	0.991256889478611	0.989862406812439
chr1:35451791:35453557:clu_23580	0.00346266902476604	0.00644749309210993	0.00759182203640742	0.00874311052138911	0.010137593187561
chr1:35479212:35506612:clu_23581	0.527897590319363	0.568585456296362	0.575753069642778	0.56760435628531	0.570383595791466
chr1:35479212:35554350:clu_23581	0.0499726588195791	0.0306099358143154	0.0281035124205805	0.0236814105256086	0.0251565241157181
chr1:35507135:35554350:clu_23581	0.422129750861058	0.400804607889323	0.396143417936641	0.408714233189081	0.404459880092815
chr1:35554519:35557207:clu_23582	0.808647837071566	0.793567239986048	0.852914967795408	0.867753726669881	0.842002276450505
chr1:35554519:35557362:clu_23582	0.174361578953206	0.123199436559821	0.112277346125252	0.111463450232774	0.144586183667206
chr1:35554519:35557550:clu_23582	0.0169905839752276	0.0832333234541311	0.0348076860793397	0.0207828230973447	0.0134115398822892
chr1:35558223:35559107:clu_23583	0.85342211722454	0.896678110252267	0.907515071269935	0.907767888679072	0.889933347653071
chr1:35558368:35559107:clu_23583	0.0218132788390298	0.00700858737906553	0.0236871941423944	0.0267432872926588	0.0231933154632209
chr1:35558484:35559107:clu_23583	0.0138881691614626	0.00771346186716099	0.014073684477122	0.00836083099813486	0.00974767879583779
chr1:35558685:35559107:clu_23583	0.110876434774968	0.0885998405015065	0.0547240501105486	0.0571279930301348	0.0771256580878699
chr1:35559247:35559887:clu_23584	0.0152753378715466	0.00244075184790565	0.00345019711113678	0.00544259114639108	0.00162673917132907
chr1:35559247:35560326:clu_23584	0.984724662128453	0.997559248152094	0.996549802888863	0.994557408853609	0.998373260828671
chr1:35631344:35636310:clu_23585	0.421535990534179	0.41510989413437	0.406538599957988	0.405231281656718	0.40580009273285
chr1:35631344:35641342:clu_23585	0.00235225889362591	0.00495300868927511	0.00318947996653932	0.002928835591055	0.00255814895099006
chr1:35636432:35641342:clu_23585	0.569887620053432	0.571685201023352	0.582216966441244	0.586807624069625	0.583838319633821
chr1:35636432:35641417:clu_23585	0.00310858047327832	0.00488740040005756	0.00416785734376608	0.00229495255849814	0.00465010358790954
chr1:35636432:35641498:clu_23585	0.0031155500454844	0.00336449575294515	0.00388709629046352	0.00273730612410423	0.0031533350944293
chr1:36137322:36137796:clu_23588	0.409371860781895	0.404424021461115	0.435831719662749	0.413761068918384	0.400804505014886
chr1:36137322:36149337:clu_23588	0.00859224778195578	0.00691778016604074	0.0105634103790571	0.0156196974347184	0.0138430587632162
chr1:36137978:36139720:clu_23588	0.256124016465315	0.262981086650612	0.251733834657464	0.273475050966842	0.260104347149462
chr1:36137978:36149337:clu_23588	0.00548748706259478	0.00340844009721511	0.00674131720579948	0.00740570512278249	0.00655559605177847
chr1:36140166:36149092:clu_23588	0.0234234287681555	0.0272346368187945	0.0149664288284463	0.00912913509626666	0.0108620521819157
chr1:36140166:36149337:clu_23588	0.291545011037207	0.266754257831225	0.243439721796932	0.276765121395142	0.305953608324199
chr1:36140166:36155302:clu_23588	0.00032698160296305	0.0042481791352895	0.0134184695512517	0.000636465625657341	0.00018690584924459
chr1:36140166:36155883:clu_23588	0.00348155010671587	0.0113603038894233	0.00898112135989966	0.00171605164235655	0.00106736637790206
chr1:36140166:36155910:clu_23588	0.000386428074287259	0.00612417907490288	0.00363060767460011	0.00015850847781733	0.000129027735710315
chr1:36140166:36156311:clu_23588	0.0012609883189106	0.00654711487538226	0.0106933688838004	0.0013331953200324	0.000493532551685845
chr1:36139819:36140069:clu_23589	0.977150432673184	0.977109476490954	0.981698406066477	0.957779542892134	0.965534719285045
chr1:36139843:36140069:clu_23589	0.0228495673268163	0.0228905235090459	0.0183015939335226	0.0422204571078661	0.0344652807149554
chr1:36155733:36170971:clu_23590	0.00126819531488298	0.0310816957516145	0.0668415199482589	0.00967694897389662	0.00690068401769144
chr1:36156463:36170971:clu_23590	0.990920028296452	0.941783428140941	0.902318613378357	0.985751814831748	0.993094373615284
chr1:36157290:36170971:clu_23590	0.007811776388665	0.0271348761074441	0.0308398666733841	0.00457123619435557	4.94236702499658e-06
chr1:36178201:36178419:clu_23591	0.90671464124366	0.915355714428047	0.904082620709879	0.934736650246091	0.909504958653615
chr1:36178201:36178446:clu_23591	0.0932853587563396	0.0846442855719527	0.0959173792901211	0.0652633497539094	0.0904950413463851
chr1:36173478:36174898:clu_23592	0.281852367331766	0.239397821392665	0.265339212422349	0.26264292102013	0.269733072612048
chr1:36173478:36176199:clu_23592	0.204406292804299	0.311149892781719	0.269862575907445	0.198220639907697	0.278071010070848
chr1:36175008:36176199:clu_23592	0.513741339863935	0.449452285825616	0.464798211670206	0.539136439072173	0.452195917317104
chr1:36176581:36176697:clu_23593	0.98885533593744	0.992178296654169	0.993210785633298	0.979733953569826	0.994810988139169
chr1:36176581:36176703:clu_23593	0.0111446640625598	0.0078217033458306	0.00678921436670155	0.0202660464301738	0.00518901186083119
chr1:36179315:36179512:clu_23594	0.106401110035984	0.0965576942730687	0.0996788661508473	0.113445472340387	0.10600384937508
chr1:36179315:36179515:clu_23594	0.893598889964015	0.903442305726931	0.900321133849153	0.886554527659613	0.89399615062492
chr1:36180067:36180248:clu_23595	0.993106196101971	0.964246714746201	0.967454144467295	0.997628700410924	0.997916964171172
chr1:36180067:36180251:clu_23595	0.00598043379004716	0.0058066609531145	0.00374007419073499	0.0020576159846802	0.00180702199821257
chr1:36180067:36195671:clu_23595	0.000913370107982113	0.0299466243006849	0.0288057813419701	0.000313683604395401	0.000276013830615279
chr1:36224505:36224971:clu_23596	0.00646677400347275	0.0118527310288303	0.0168986186795727	0.0106882128695077	7.21403110533701e-06
chr1:36224505:36225412:clu_23596	0.0271025770969131	0.0120354548735692	0.00685523211410766	0.0238991082764838	0.0094012588319627
chr1:36224505:36259382:clu_23596	0.46196081570723	0.346654901519884	0.436381204435612	0.385980092601803	0.511180807071283
chr1:36224505:36282533:clu_23596	0.0338505495413822	0.112608076778802	0.0750240483890623	0.0283874604847925	0.033971268050549
chr1:36225102:36259382:clu_23596	0.0227024204094992	0.0620165777720206	0.0597871253622412	0.0619855577918896	2.48852919080406e-05
chr1:36225102:36282533:clu_23596	0.00238588267809	0.0114194801330816	0.0648074757180927	0.00102520579761416	2.68014069994608e-06
chr1:36225463:36259382:clu_23596	0.0136226142890548	0.00605655652642043	0.00345794162422916	0.0161656062749193	1.51523190114371e-05
chr1:36259484:36282533:clu_23596	0.431908366274358	0.437356221367393	0.336788353677082	0.47186875590299	0.445396734263481
chr1:36287270:36287477:clu_23597	0.00334887022559381	0.0111454293469355	0.0334104297444547	0.00687115472243693	0.0217526036244566
chr1:36287270:36289060:clu_23597	0.988027865178553	0.981504436650893	0.958226150780902	0.993128845260196	0.959897857870249
chr1:36287871:36289060:clu_23597	0.00862326459585281	0.00735013400217155	0.00836341947464376	1.7367326394146e-11	0.0183495385052945
chr1:36289764:36291374:clu_23598	0.999532469366034	0.994653922553883	0.94702822868704	0.98424626184148	0.987354606160857
chr1:36290560:36291374:clu_23598	0.000467530633966259	0.00534607744611713	0.0529717713129601	0.0157537381585205	0.0126453938391426
chr1:36293935:36294050:clu_23599	0.0209683249580513	0.0233460389570332	0.0374456814100407	0.0300075428163181	0.00841327347999465
chr1:36293935:36296583:clu_23599	0.965981326537636	0.962268572831419	0.91366233406344	0.932956125684941	0.964862884126537
chr1:36294241:36296583:clu_23599	0.0130503485043129	0.0143853882115479	0.0488919845265194	0.037036331498741	0.0267238423934687
chr1:36301084:36301553:clu_23600	0.649390147930755	0.657991390057744	0.672377551529278	0.607360868575064	0.584431082381162
chr1:36301084:36301556:clu_23600	0.350609852069245	0.342008609942256	0.327622448470722	0.392639131424936	0.415568917618838
chr1:36307285:36307517:clu_23601	0.290194111679375	0.343347610457994	0.320558679701106	0.309115258418956	0.277047161260667
chr1:36307285:36307770:clu_23601	0.015737749907344	0.0380523602495857	0.0237336685246893	0.0161623647493784	0.0148721552919888
chr1:36307285:36308389:clu_23601	0.00734182206326124	0.0138585847315178	0.00365311761726895	0.00787842426477613	0.00322026073592161
chr1:36307607:36307770:clu_23601	0.146708719699186	0.125517665078115	0.156461689638796	0.185200690612186	0.163124420607255
chr1:36307825:36307918:clu_23601	0.223293912943886	0.198277271623689	0.186746518612655	0.198229136486532	0.217728995533421
chr1:36307825:36308389:clu_23601	0.0640955427967629	0.100204901015886	0.0689351609322916	0.0491684207631659	0.0612792304017077
chr1:36307963:36308109:clu_23601	0.0842195943847661	0.0601385766513961	0.0812039402447465	0.0676036238544114	0.102317988526987
chr1:36307963:36308389:clu_23601	0.0396042861355206	0.0529741633791034	0.0510334907764786	0.0509274852768533	0.0533382939087425
chr1:36308209:36308389:clu_23601	0.128804260389898	0.067628866812713	0.107673733951968	0.115714595573742	0.10707149373331
chr1:36309590:36311263:clu_23603	0.00554570052187234	0.0136332309500929	0.0170047164470872	0.011331319533445	0.00309404569637277
chr1:36309590:36319071:clu_23603	0.227971721516074	0.219207016628447	0.261947347371853	0.229588011075438	0.258657116620621
chr1:36309590:36319675:clu_23603	0.0189175278992776	0.0729966400223305	0.0344152218560244	0.0227165442105181	0.0268217389311143
chr1:36319164:36319260:clu_23603	0.288398738309018	0.234584068053031	0.241567776388016	0.291865636438085	0.278153594464093
chr1:36319164:36319675:clu_23603	0.0540186254243334	0.0981964867123116	0.0432939476628229	0.063827837150029	0.0479508165316794
chr1:36319312:36319442:clu_23603	0.143480828689844	0.122235296944513	0.134239086949471	0.119110831467425	0.150228323200636
chr1:36319312:36319675:clu_23603	0.0574840687360748	0.0484728360332182	0.0581980554919203	0.0794867967317532	0.050205406057745
chr1:36319536:36319675:clu_23603	0.204182788903506	0.190674424656056	0.209333847832804	0.182073023393307	0.184888958497737
chr1:36322725:36322971:clu_23605	0.58979963034199	0.601947879559506	0.650896741801317	0.561609143527489	0.589740836453747
chr1:36322725:36323459:clu_23605	0.0263234387300637	0.0255463124431322	0.0224043315629641	0.00525784628512236	0.00347228552151142
chr1:36323067:36323459:clu_23605	0.383876930927947	0.372505807997362	0.326698926635719	0.433133010187388	0.406786878024741
chr1:36341967:36343364:clu_23606	0.00987183857274499	0.00706493875262438	0.00922287916777199	0.00997809406733565	0.00966095294139926
chr1:36341973:36343364:clu_23606	0.990128161427255	0.992935061247376	0.990777120832228	0.990021905932664	0.990339047058601
chr1:36344264:36348700:clu_23607	0.999394246432692	0.998463095874583	0.979186963292946	0.987241359966734	0.986540811850823
chr1:36346719:36348700:clu_23607	0.000605753567307573	0.00153690412541716	0.0208130367070535	0.0127586400332665	0.0134591881491775
chr1:36394063:36397767:clu_23609	0.00717188495676244	0.0048923610648804	0.00789244540048592	0.0234652353500699	0.0221186494942237
chr1:36394153:36395653:clu_23609	0.003369619987868	0.0202744085338437	0.0161610497586703	0.00879599894071006	0.00292514456240762
chr1:36394153:36397767:clu_23609	0.983004094383436	0.946184081167993	0.958109659231843	0.961661697713093	0.966275990558077
chr1:36395768:36397767:clu_23609	0.00645440067193328	0.0286491492332827	0.0178368456090008	0.00607706799612729	0.0086802153852915
chr1:36457981:36460692:clu_23616	0.375366259055241	0.363553829127586	0.366483232122139	0.365759190056146	0.366821765050336
chr1:36457981:36463806:clu_23616	0.0035858987294922	0.00616573534978717	0.00351750801977578	0.00187999629224236	0.00235704885610294
chr1:36461312:36462088:clu_23616	0.29530097488088	0.289660112082423	0.291009059818269	0.303176527213461	0.298248511998805
chr1:36461312:36463806:clu_23616	0.00149368357889045	0.00406984146974825	0.00420219262162664	0.00259875487975647	0.00283901834890837
chr1:36462163:36463806:clu_23616	0.324253183755496	0.336550481970455	0.33478800741819	0.326585531558394	0.329733655745847
chr1:36463850:36463987:clu_23617	0.00098314605410755	0.00226574875871081	0.00360808284250094	0.00126213272904669	0.000720866627496859
chr1:36463850:36464146:clu_23617	0.993920669652093	0.982510340406509	0.982236740947217	0.989511764433731	0.988926687937779
chr1:36463850:36464219:clu_23617	0.00509618429379921	0.0152239108347806	0.0141551762102824	0.00922610283722256	0.0103524454347238
chr1:37474629:37475459:clu_23618	0.536162996733795	0.532672215049586	0.504530719523411	0.531367628681217	0.588743223060944
chr1:37474629:37475462:clu_23618	0.463837003266205	0.467327784950414	0.495469280476589	0.468632371318783	0.411256776939056
chr1:37493814:37501804:clu_23619	0.0496720609876792	0.0244321522250911	0.0251858359314549	0.0105310443582152	0.0123524912129646
chr1:37495918:37496547:clu_23619	0.0751328668315164	0.034276756776585	0.0438427906531513	0.0551560242041599	0.0643904322160799
chr1:37495918:37496707:clu_23619	0.0739781875071295	0.154473706524439	0.172036481523013	0.116785778093417	0.144393500815693
chr1:37495918:37501804:clu_23619	0.652339154098081	0.628099220627681	0.502748711080453	0.507649433353773	0.577350914379595
chr1:37496604:37496707:clu_23619	0.0128500758251678	0.00931886588937495	0.00960636744944898	0.0433919875986238	0.0238336085429331
chr1:37496604:37501804:clu_23619	0.0664495418522782	0.030537689629818	0.0261535716223483	0.0673480711404276	0.0421897181494095
chr1:37496736:37501804:clu_23619	0.0688673561622673	0.113954311108385	0.164110590564477	0.186831175071948	0.128239898813177
chr1:37501017:37501804:clu_23619	0.000710756735880837	0.00490729721862549	0.0563156511756534	0.0123064861794362	0.00724943587014755
chr1:37513538:37514517:clu_23620	0.00561583634044169	0.258898614979014	0.226381848396517	0.0438952058172134	1.55192523075992e-07
chr1:37513538:37514657:clu_23620	0.994384163659558	0.741101385020986	0.773618151603483	0.956104794182787	0.999999844807477
chr1:37557748:37559327:clu_23621	0.292648425044546	0.26838739743339	0.265531603861142	0.228217981690887	0.213757365758863
chr1:37557748:37561557:clu_23621	0.0249591500626205	0.0195632918271288	0.0390808123030051	0.0595142820702328	0.0432093161425514
chr1:37557748:37562081:clu_23621	0.00708805607496598	0.00394089870482136	0.0197088344984983	0.0348366438786884	0.0269768402154283
chr1:37559496:37561557:clu_23621	0.27104234210397	0.219698265248218	0.243972394744092	0.21393197010477	0.23217594581209
chr1:37561735:37562081:clu_23621	0.404262026713897	0.488410146786442	0.431706354593263	0.463499122255421	0.483880532071068
chr1:37576556:37581342:clu_23622	0.00423764636389633	0.0358098977540682	0.0573706249019461	0.0172226299678233	0.0127969601012565
chr1:37576556:37582223:clu_23622	0.989287357036768	0.926758083771027	0.834802097390446	0.949541123063892	0.972836110833572
chr1:37581545:37582223:clu_23622	0.0064749965993354	0.0374320184749044	0.107827277707608	0.0332362469682847	0.014366929065171
chr1:37683437:37686273:clu_23623	0.793905808250864	0.843030001658931	0.805632948368585	0.776903769110699	0.699668668017603
chr1:37683441:37686273:clu_23623	0.206094191749136	0.156969998341069	0.194367051631415	0.223096230889301	0.300331331982397
chr1:37686452:37689606:clu_23624	0.980585268745133	0.976747897560838	0.968720135715703	0.910597741999103	0.957645156410572
chr1:37686452:37689658:clu_23624	0.0194147312548669	0.0232521024391624	0.0312798642842974	0.0894022580008972	0.0423548435894283
chr1:37689883:37690002:clu_23625	0.0783695595419031	0.0264203644187207	0.0337798736092386	0.0786181341992317	0.0220076478445786
chr1:37689883:37690216:clu_23625	0.386850276897965	0.25377490647167	0.219704896977738	0.278021323753553	0.363679968236392
chr1:37689883:37690334:clu_23625	0.0674292409308625	0.178657202145405	0.195168063799492	0.209177102631391	0.114027172113191
chr1:37689886:37690002:clu_23625	0.0671163945341211	0.0244013018419834	0.0157728354763531	0.0536556132192046	0.112715124544096
chr1:37689886:37690216:clu_23625	0.108737705761041	0.0798458130519074	0.0463049744173685	0.0787471681005366	0.023649464208244
chr1:37689886:37690334:clu_23625	0.0119451928221479	0.0423210122934301	0.0381966687656199	0.040127238062402	0.0455042078845826
chr1:37689886:37692030:clu_23625	0.014833886160149	0.0212428349909064	0.00894575830129397	0.00189699555691975	0.0227648422821565
chr1:37690438:37691459:clu_23625	0.0827069313051287	0.123252611441062	0.153456201626253	0.0877325604734679	0.135924138594453
chr1:37690438:37692030:clu_23625	0.116789334083856	0.151756697240778	0.144306499357791	0.131924815580952	0.0912742035064051
chr1:37691581:37692030:clu_23625	0.0652214779628258	0.0983272561041367	0.144364227668852	0.0400990484223408	0.0684532307859006
chr1:37807215:37807588:clu_23627	0.046483627293695	0.118926659704788	0.0815113271172068	0.048398658090012	0.0376051793389004
chr1:37807215:37807792:clu_23627	0.953516372706305	0.881073340295212	0.918488672882793	0.951601341909988	0.9623948206611
chr1:37808306:37808531:clu_23628	0.786858623393028	0.773981903046841	0.686853282988265	0.676865494763335	0.680106350742866
chr1:37808439:37808531:clu_23628	0.213141376606972	0.226018096953159	0.313146717011735	0.323134505236665	0.319893649257134
chr1:37958263:37960120:clu_23631	0.504617446568953	0.534808767193556	0.507110541712941	0.526176413535304	0.520515949883594
chr1:37958263:37968044:clu_23631	0.00567702760364575	0.00722423214284843	0.00205505047643652	0.0013677395001924	0.00247640023014996
chr1:37960175:37968044:clu_23631	0.489705525827402	0.457967000663596	0.490834407810623	0.472455846964503	0.477007649886256
chr1:37969735:37976884:clu_23632	0.338320790729071	0.339379266497754	0.356061698686764	0.332206507796725	0.334972520556317
chr1:37969735:37979465:clu_23632	0.00141825710843283	0.00438385744214661	0.00271094354884217	0.00168354560754398	0.00519027904652175
chr1:37978827:37978988:clu_23632	0.381885044786153	0.378587697029603	0.380374679332061	0.395074159081456	0.377166138084292
chr1:37978827:37979465:clu_23632	0.000284712844536081	0.00571860099056593	0.0106301806304381	0.00938314563103027	0.0179324436411586
chr1:37979055:37979465:clu_23632	0.278091194531807	0.27193057803993	0.250222497801895	0.261652641883245	0.26473861867171
chr1:37984779:37987573:clu_23633	0.365675188769523	0.391963649350784	0.391237267109687	0.376189719175894	0.351918999889897
chr1:37984779:37989548:clu_23633	0.0123207738033773	0.023441145922081	0.0137997755471341	0.0162985288134942	0.0201518690552618
chr1:37987836:37989548:clu_23633	0.622004037427099	0.584595204727135	0.594962957343179	0.607511752010612	0.627929131054841
chr1:37997559:37997684:clu_23634	0.97665994291223	0.975722675013529	0.969248057658743	0.987551926302692	0.973191062505698
chr1:37997559:37997688:clu_23634	0.0233400570877704	0.024277324986471	0.030751942341257	0.0124480736973077	0.0268089374943019
chr1:37997870:37997963:clu_23635	0.387432894494127	0.393239384161306	0.386824627408368	0.352118386453551	0.333453132189763
chr1:37997870:37998974:clu_23635	0.024821291306048	0.0097262920308636	0.0098891678595138	0.0181209750111239	0.0293115460662752
chr1:37998132:37998974:clu_23635	0.587745814199825	0.597034323807831	0.603286204732118	0.629760638535325	0.637235321743962
chr1:37999148:37999257:clu_23636	0.509197521610399	0.552208754988635	0.558632069161952	0.570269819130857	0.51473900395519
chr1:37999148:38005357:clu_23636	0.0398078540761182	0.0495430882149369	0.0553149852916378	0.040694176019992	0.0277271206972543
chr1:37999432:38004342:clu_23636	0.00542010935363119	0.0155653741359568	0.00282101008380496	0.00427492032324737	0.00948692098926714
chr1:37999432:38004408:clu_23636	0.002247201740052	0.00963408324549052	0.0212557239113634	0.00858824920607859	0.0173325432004387
chr1:37999432:38005357:clu_23636	0.332019399063954	0.331526044725919	0.324661591866799	0.301682756286351	0.390459032685708
chr1:37999432:38005439:clu_23636	0.111307914155845	0.0415226546890622	0.0373146196844422	0.0744900790334748	0.0402553784721425
chr1:38012865:38016359:clu_23637	0.389923743881283	0.356629037229234	0.370714701713602	0.353002839254501	0.351595385694948
chr1:38012865:38017668:clu_23637	0.00815599773390498	0.00745610839406177	0.025115047199257	0.104007598980094	0.105675394000605
chr1:38016420:38017668:clu_23637	0.601920258384812	0.635914854376705	0.604170251087141	0.542989561765405	0.542729220304447
chr1:38019152:38019253:clu_23638	0.402672664086558	0.41040834597468	0.400664770624716	0.382717631277515	0.389575346845967
chr1:38019152:38022699:clu_23638	0.00214494295385875	0.00765688398152713	0.0185077415953443	0.0121680865091121	0.0247213064726929
chr1:38019383:38020129:clu_23638	0.00107690953871236	0.00936449762119603	0.0188743496100654	0.00912055296048776	0.00318188120734706
chr1:38019383:38022699:clu_23638	0.593117371026778	0.559136625545597	0.534279612674888	0.575473405439082	0.553571088103669
chr1:38020244:38022699:clu_23638	0.00098811239409215	0.0134336468769998	0.027673525494986	0.0205203238138025	0.0289503773703239
chr1:38857082:38859410:clu_23639	0.532621374647375	0.629007550075748	0.293684739850089	0.130012960279995	0.130980624815909
chr1:38857082:38866880:clu_23639	0.00648950071466322	0.00515121681982289	0.0282725061632196	0.00158923269311905	0.00160107099494892
chr1:38864714:38866880:clu_23639	0.460889124637962	0.36584123310443	0.678042753986691	0.868397807026886	0.867418304189142
chr1:38866999:38873018:clu_23640	0.024114830492351	0.0273433024902989	0.021560723025023	0.023487904558885	0.0188437901070104
chr1:38867610:38873018:clu_23640	0.948320615079111	0.935311287061193	0.954569323460258	0.959755592544797	0.958185067436022
chr1:38867610:38873059:clu_23640	0.00784282807049168	0.0155462414426574	0.00731802259258256	0.00534047215956332	0.00448874935680606
chr1:38872745:38873018:clu_23640	0.00242357683141553	0.00541662979078115	0.0028603999389323	0.002816638317707	0.00308188137207657
chr1:38872748:38873018:clu_23640	0.0172981495266305	0.0163825392150692	0.0136915309832045	0.00859939241904791	0.0154005117280845
chr1:38991600:38998171:clu_23642	0.341911629668139	0.364700271979591	0.358261203793601	0.346311041768795	0.360774649189729
chr1:38991600:39000972:clu_23642	0.00130880017094438	0.00272002871123691	0.00440098506119679	0.00387700657918829	0.00210451440025639
[truncated: 60,198 more rows]
