# Supplementary material for: Determining the genetic basis of anthracycline-cardiotoxicity by molecular response QTL mapping in induced cardiomyocytes
Source: eLife. 2018 May 8;7:e33480. doi: 10.7554/eLife.33480 (PMC6010343; doi:10.7554/eLife.33480)
Supplement: Supplementary file 9. — Columns are as for Supplementary file 4 except that column one is the splice junction (intron) rather than the gene. [file elife-33480-supp9.gz › elife-33480-supp9]

intron	chr	pos	RSID	p	q
chr10:100969904:100983755:clu_5259	chr10	100883253	rs11595160	1.2041557358877e-06	0.000248926883480966
chr10:100983817:100984034:clu_5261	chr10	100885627	rs7901791	5.95864179191955e-06	0.000982102266515028
chr10:100983817:100986749:clu_5261	chr10	100885627	rs7901791	5.97975239543624e-15	7.67716281224603e-12
chr10:100984074:100986687:clu_5261	chr10	100889008	rs1408343	0.000207659550635011	0.0209607254006484
chr10:100984074:100986749:clu_5261	chr10	100885627	rs7901791	7.77292179299983e-09	2.72163835795085e-06
chr10:102481172:102483011:clu_5316	chr10	102474831	rs11598884	0.000406659982191307	0.0368765520405946
chr10:103174982:103193236:clu_5344	chr10	103076290	rs943036	0.000374330059626822	0.0344571997025042
chr10:103181328:103193236:clu_5344	chr10	103253237	rs1628768	4.03879789380738e-07	9.15044055321438e-05
chr10:103392466:103394199:clu_5347	chr10	103415374	rs2271751	0.000248113135370988	0.0243717036865086
chr10:103392466:103396409:clu_5347	chr10	103415374	rs2271751	2.37369136251585e-05	0.00334695055701175
chr10:103394394:103396409:clu_5347	chr10	103415374	rs2271751	1.96941147140045e-06	0.00038127389279652
chr10:119160969:119162340:clu_5462	chr10	119149801	rs12412962	9.36550497002842e-05	0.0105930085580631
chr10:122132734:122195040:clu_5503	chr10	122177946	rs7078370	9.70561872337728e-05	0.0109102485126997
chr10:124415072:124418873:clu_5527	chr10	124405422	rs9422807	1.2305417324588e-10	6.82204878646477e-08
chr10:125794388:125794880:clu_5543	chr10	125794195	rs41315014	5.10805980135161e-06	0.000872412932511358
chr10:16782084:16817315:clu_4548	chr10	16814686	rs802171	9.15582931804909e-08	2.50008802050311e-05
chr10:26759235:26765218:clu_4608	chr10	26785083	rs10741118	0.000108257708771359	0.0120766754998293
chr10:28524611:28525948:clu_4627	chr10	28491364	rs2807743	0.000252174049343987	0.0246712525815414
chr10:28526008:28532442:clu_4627	chr10	28491364	rs2807743	5.66395690809021e-06	0.000946320471538908
chr10:3147737:3149621:clu_4438	chr10	3144115	rs3752802	6.37728838677409e-06	0.00103708880920917
chr10:35321670:35336220:clu_4679	chr10	35429284	rs3003981	0.00019202261113988	0.0196093786848773
chr10:44982663:44983941:clu_4712	chr10	44982644	rs870957	2.51389587651978e-06	0.000465738987958778
chr10:50743010:50745128:clu_4761	chr10	50818978	rs11815391	0.000227157443004479	0.0225294180817812
chr10:50743010:50745202:clu_4761	chr10	50818978	rs11815391	4.40880214088868e-05	0.00561106331600406
chr10:84139577:84141462:clu_5033	chr10	84129173	rs78338638	0.000202475370076096	0.0205044392746999
chr10:84139593:84141462:clu_5033	chr10	84129173	rs78338638	1.04238003478124e-17	2.44177564002416e-14
chr10:87491901:87508336:clu_5056	chr10	87548265	rs3781194	1.14902077659412e-06	0.000239559374447742
chr10:89462624:89512083:clu_5073	chr10	89511698	rs304469	4.31472136804396e-05	0.00554923215665127
chr10:93356848:93359833:clu_5116	chr10	93362946	rs787637	4.031774069465e-06	0.000714395221315857
chr10:96527496:96528031:clu_5159	chr10	96529493	rs10882811	3.016348165983e-05	0.00413363967765235
chr10:97478389:97480942:clu_5179	chr10	97448706	rs7923913	0.000150075605399141	0.0159398153891279
chr10:97679913:97686766:clu_5187	chr10	97664485	rs11189312	1.73871661475026e-11	1.18915216698527e-08
chr10:97679915:97686766:clu_5187	chr10	97664485	rs11189312	9.05501968568166e-14	9.203421397197e-11
chr10:98385184:98387201:clu_5204	chr10	98387303	rs4345897	0.000189662774223108	0.0194391061871807
chr10:98387307:98387865:clu_5205	chr10	98387303	rs4345897	9.09564155202746e-08	2.50008802050311e-05
chr10:98387307:98392432:clu_5205	chr10	98387303	rs4345897	0.000143634973737277	0.0153852993211785
chr10:98387307:98395391:clu_5205	chr10	98387303	rs4345897	7.06654890274508e-05	0.00836780014082338
chr10:98388084:98388354:clu_5205	chr10	98387303	rs4345897	1.45040771581156e-06	0.000293206731058259
chr10:98390754:98390871:clu_5206	chr10	98387303	rs4345897	1.13827504394771e-08	3.91074965803254e-06
chr10:98414295:98415009:clu_5208	chr10	98403840	rs7897357	9.46480888987916e-07	0.000202110692948917
chr11:111910449:111910671:clu_4132	chr11	111848694	rs11214015	1.57977161084394e-05	0.0023308001306766
chr11:112045230:112051234:clu_4137	chr11	111974608	rs72991443	1.50563906246703e-06	0.000303533516780544
chr11:117199829:117203002:clu_4194	chr11	117128509	rs9326248	9.08356948400889e-10	3.88734277684076e-07
chr11:119019424:119020150:clu_4260	chr11	119021567	rs4938621	0.000178362212301998	0.0185142506329932
chr11:12216319:12220201:clu_3122	chr11	12173211	rs11022222	7.62546885269782e-06	0.00121841006690049
chr11:126211830:126234995:clu_4352	chr11	126199737	rs572311	0.000202578704504072	0.0205044392746999
chr11:130879711:130880622:clu_4390	chr11	130848021	rs6590512	9.20210146842445e-07	0.000197480875501261
chr11:130879711:130903255:clu_4390	chr11	130882672	rs948085	2.30405771407206e-21	1.53282675923449e-17
chr11:130895156:130903255:clu_4390	chr11	130908615	rs11600182	4.71925289729447e-06	0.000814516337320777
chr11:130908083:130910270:clu_4392	chr11	130897163	rs3794139	7.30859137739653e-05	0.00861260413845215
chr11:19185045:19188136:clu_3201	chr11	19187026	rs1077687	0.000484339302821505	0.042600901659228
chr11:19185045:19192337:clu_3201	chr11	19186523	rs1077688	0.00018944659047821	0.0194391061871807
chr11:20055957:20056530:clu_3210	chr11	20033045	rs11025359	0.000485612372732919	0.0426314736192682
chr11:239076:244161:clu_2868	chr11	206767	rs7930823	5.13816045170617e-06	0.000874443213618273
chr11:2979237:2989129:clu_2990	chr11	3022747	rs16929039	0.000220601265821513	0.0220842689915435
chr11:32601822:32602079:clu_3247	chr11	32574052	rs190054319	9.2562593343864e-08	2.51083904131696e-05
chr11:32601822:32602279:clu_3247	chr11	32574052	rs190054319	2.63040005536753e-14	3.0076980633093e-11
chr11:32602114:32602279:clu_3247	chr11	32574052	rs190054319	7.6868012619599e-06	0.00122553402254951
chr11:34890552:34916228:clu_3269	chr11	34842113	rs72922482	1.21602267715994e-20	5.93256930097094e-17
chr11:34895110:34916228:clu_3269	chr11	34871739	rs56061305	1.77518135069781e-08	5.69770926509061e-06
chr11:43754121:43754873:clu_3288	chr11	43730972	rs10838158	2.51396945879373e-08	7.72992794094644e-06
chr11:47412467:47413597:clu_3374	chr11	47401310	rs10838703	1.86616825543861e-12	1.42256450971873e-09
chr11:502181:504427:clu_2887	chr11	496073	rs176939	1.03229142582329e-07	2.71737721373195e-05
chr11:502181:506609:clu_2887	chr11	496073	rs176939	1.0529081923227e-06	0.000221413280213147
chr11:502181:507113:clu_2887	chr11	496073	rs176939	3.07713751803337e-08	9.34377276222747e-06
chr11:502249:504824:clu_2887	chr11	496073	rs176939	1.04298486742389e-05	0.00162741220891429
chr11:502249:506609:clu_2887	chr11	496073	rs176939	8.48126278180208e-05	0.00974346641086776
chr11:502249:507113:clu_2887	chr11	496073	rs176939	9.92863936764116e-06	0.00155917989039481
chr11:504996:506609:clu_2887	chr11	496073	rs176939	1.67236573425443e-09	6.65128937134452e-07
chr11:504996:507113:clu_2887	chr11	496073	rs176939	0.000577369507115281	0.0495332948777213
chr11:61397975:61398261:clu_3454	chr11	61367060	rs1037448	2.777291949941e-16	4.95712743650444e-13
chr11:61397975:61398270:clu_3454	chr11	61367060	rs1037448	6.98815729866415e-14	7.30561930166061e-11
chr11:62615799:62616506:clu_3498	chr11	62569731	rs7942991	1.06823120814018e-10	5.96741677951896e-08
chr11:62616240:62616506:clu_3498	chr11	62569731	rs7942991	7.08397952392039e-11	4.14724497248395e-08
chr11:62649999:62663236:clu_3503	chr11	62569731	rs7942991	1.01771436240782e-05	0.00159478237775169
chr11:62663159:62663236:clu_3503	chr11	62627409	rs7949030	0.00025005847617621	0.0245298649954089
chr11:62856381:62870745:clu_3540	chr11	62896063	rs548246	0.000299981961881518	0.0284361139514112
chr11:62870837:62871577:clu_3540	chr11	62896063	rs548246	0.000156937907607958	0.016548582246038
chr11:6394041:6394178:clu_3030	chr11	6385960	rs11604636	1.68380043633728e-07	4.26368567235856e-05
chr11:6394041:6394198:clu_3030	chr11	6385960	rs11604636	3.01544446372708e-05	0.00413363967765235
chr11:64223967:64224285:clu_3567	chr11	64173638	rs11608180	5.68404598717609e-10	2.58396664027982e-07
chr11:64225580:64225786:clu_3568	chr11	64128308	rs615924	1.16216750899018e-09	4.80493888745207e-07
chr11:64225580:64226050:clu_3568	chr11	64128308	rs615924	0.000401315278108899	0.0365276766816036
chr11:66002819:66003235:clu_3708	chr11	65977126	rs7952056	3.60976510193602e-05	0.00475688236501698
chr11:66002835:66003235:clu_3708	chr11	65977126	rs7952056	8.08688345293771e-09	2.81808633850467e-06
chr11:66003070:66003235:clu_3708	chr11	65974812	rs60109456	5.61519678229625e-12	4.1092010052844e-09
chr11:66438259:66438632:clu_3735	chr11	66480960	rs2511225	3.27975729346601e-05	0.00441199703558534
chr11:66438259:66438710:clu_3735	chr11	66480960	rs2511225	2.40106579166037e-06	0.00044596445338504
chr11:67585241:67586104:clu_3806	chr11	67488406	rs35787427	4.33807544382777e-05	0.00556219958885122
chr11:67586211:67586389:clu_3806	chr11	67590605	rs4360710	0.000142925198567972	0.0153361672011792
chr11:67620536:67626054:clu_3809	chr11	67627184	rs10896188	0.00031243024691636	0.0293877191122612
chr11:68261725:68261851:clu_3821	chr11	68255732	rs2458268	0.000291941429536439	0.0278180648612977
chr11:68263866:68268054:clu_3823	chr11	68298566	rs312018	2.35849498931056e-07	5.73404197068927e-05
chr11:68267397:68268054:clu_3823	chr11	68298566	rs312018	2.62431915239517e-05	0.00365291178808819
chr11:68754851:68759569:clu_3838	chr11	68692520	rs146462379	3.50524730130526e-05	0.00465542645207839
chr11:68898012:68900535:clu_3842	chr11	68849554	rs71465408	2.85790342053e-10	1.48327214407366e-07
chr11:77821241:77842479:clu_3980	chr11	77841984	rs621456	6.07496189042977e-05	0.00731193603851399
chr11:78101195:78102874:clu_3986	chr11	78063690	rs657277	1.63937450768472e-06	0.000326003876283608
chr11:78101195:78103980:clu_3986	chr11	78063690	rs657277	6.78918174328885e-10	3.02946536569438e-07
chr11:78127436:78139473:clu_3988	chr11	78056884	rs35532994	5.69219515514301e-07	0.000124717018399211
chr11:803085:803174:clu_2927	chr11	825110	rs1138714	4.65840532184001e-05	0.00587207401144553
chr11:810039:810234:clu_2922	chr11	903216	rs55799840	0.000439860250715215	0.0392548453016334
chr11:83261966:83273647:clu_4008	chr11	83230122	rs688930	0.000447598699122908	0.0397515446623961
chr11:8475066:8477250:clu_3063	chr11	8410110	rs16938063	0.000470268158588904	0.0415129358812256
chr11:8914930:8919337:clu_3073	chr11	8877853	rs2455601	4.52199270039133e-07	0.000101821361789119
chr11:93741728:93743018:clu_4064	chr11	93743461	rs7943266	4.05663726254483e-05	0.00523570925701994
chr11:93743765:93747297:clu_4064	chr11	93743461	rs7943266	6.18987829524323e-06	0.00101110556617388
chr11:95790743:95799232:clu_4081	chr11	95738022	rs1255175	5.86432953254249e-05	0.00711694254048855
chr11:96387613:96389365:clu_4088	chr11	96344608	rs12791333	0.000526434994566544	0.0456451574672745
chr11:9758503:9780376:clu_3098	chr11	9767395	rs7943610	0.000197434302085032	0.0200391709106555
chr12:103947430:103947633:clu_2376	chr12	103942349	rs1177457	2.33744499872689e-14	2.75893911301345e-11
chr12:103947430:103953386:clu_2376	chr12	103942349	rs1177457	7.61175854855389e-10	3.33088888244076e-07
chr12:103956748:103957069:clu_2379	chr12	103942349	rs1177457	5.71245803501283e-05	0.00696729465003732
chr12:103956748:103957140:clu_2379	chr12	103942349	rs1177457	1.32462090991364e-07	3.46199136383857e-05
chr12:104289040:104290993:clu_2388	chr12	104293434	rs10861186	0.000568116322682351	0.0487966578566836
chr12:104291104:104311290:clu_2388	chr12	104359436	rs17808695	0.000192127965524147	0.0196093786848773
chr12:106956065:106967111:clu_2409	chr12	106940484	rs10861681	1.87766680609783e-07	4.70574167363832e-05
chr12:109477764:109483531:clu_2442	chr12	109420215	rs2338102	0.000266037551726782	0.0257862622984979
chr12:109857659:109858683:clu_2452	chr12	109941408	rs11068984	0.000255942802350289	0.0249731923679922
chr12:120197462:120198554:clu_2616	chr12	120130093	rs2240314	5.96629222639518e-17	1.14898227665158e-13
chr12:120197462:120198854:clu_2616	chr12	120130093	rs2240314	1.06773463351699e-17	2.44177564002416e-14
chr12:120579923:120580996:clu_2635	chr12	120480994	rs1794751	2.49353691527184e-07	6.02234427259385e-05
chr12:122981266:122981571:clu_2710	chr12	122966471	rs61955196	1.47474232040726e-12	1.16044777427315e-09
chr12:122981266:122981595:clu_2710	chr12	122966471	rs61955196	5.1769248905256e-05	0.00641027687798076
chr12:122981299:122981571:clu_2710	chr12	122966471	rs61955196	5.12768639376184e-11	3.18003466352111e-08
chr12:123458216:123465538:clu_2732	chr12	123563452	rs11057295	3.67560170259641e-05	0.00481331892889963
chr12:123458216:123467134:clu_2732	chr12	123358832	rs61955083	6.56456940818594e-07	0.000142974758717573
chr12:123692723:123695220:clu_2749	chr12	123625441	rs1060639	5.61574543963155e-05	0.00687117443397369
chr12:123944364:123944669:clu_2755	chr12	123934127	rs12298484	5.95216901709838e-08	1.69486275747572e-05
chr12:123944740:123945704:clu_2755	chr12	123934127	rs12298484	1.70165056869925e-08	5.51003489457571e-06
chr12:123945800:123972529:clu_2755	chr12	123928944	rs9971695	9.53586748169967e-05	0.0107524619770536
chr12:132862425:132869619:clu_2844	chr12	132857917	rs4758911	0.000415954711818898	0.0373950439937432
chr12:3273246:3278421:clu_1409	chr12	3277107	rs635332	2.83976235350819e-06	0.000520836614109597
chr12:42026655:42097442:clu_1712	chr12	41961416	rs17494112	1.92066767652245e-06	0.00037282350283266
chr12:42087947:42097442:clu_1712	chr12	41994597	rs17494245	3.00351041974692e-08	9.15820385487831e-06
chr12:4605086:4607327:clu_1423	chr12	4635768	rs7301072	7.56994161441516e-05	0.00887769755357214
chr12:4605086:4610155:clu_1423	chr12	4607406	rs997373	6.03264915880097e-05	0.0072849713769151
chr12:48682065:48682187:clu_1789	chr12	48629265	rs10875850	1.88825060479393e-06	0.000367505795901117
chr12:49741611:49749618:clu_1843	chr12	49650101	rs61512987	8.70511767480216e-06	0.00138186661918009
chr12:49749734:49752464:clu_1843	chr12	49650101	rs61512987	4.16924397977417e-06	0.000736969261932061
chr12:52905079:52926412:clu_1917	chr12	52890383	rs12422322	0.000189377415882749	0.0194391061871807
chr12:57718376:57718993:clu_2127	chr12	57723954	rs238517	7.84486393017727e-13	6.59870278632612e-10
chr12:57718421:57718993:clu_2127	chr12	57751373	rs2270777	7.96747314600832e-13	6.60204835809971e-10
chr12:57783283:57783615:clu_2136	chr12	57749071	rs2069506	4.69860832095774e-10	2.20412921107492e-07
chr12:57783283:57786163:clu_2136	chr12	57749071	rs2069506	6.86582677543548e-08	1.93246616702449e-05
chr12:57783652:57786163:clu_2136	chr12	57828889	rs4760332	3.51878812832048e-05	0.00466494411649443
chr12:65369026:65453728:clu_2173	chr12	65386233	rs11175741	4.39093226041438e-05	0.0055980561466398
chr12:6750007:6750145:clu_1472	chr12	6766995	rs1882550	1.48463768948292e-05	0.00222179521710349
chr12:6750007:6750177:clu_1472	chr12	6766995	rs1882550	1.68207343905448e-05	0.00246188268540014
chr12:69678893:69689070:clu_2214	chr12	69634286	rs17813455	0.000258030944361373	0.0251099793994219
chr12:6971091:6974339:clu_1501	chr12	7057810	NA	2.14625113031199e-06	0.000409017337802686
chr12:8946387:8949488:clu_1525	chr12	8903814	NA	9.9005721275178e-21	5.51667262464554e-17
chr12:8946405:8949488:clu_1525	chr12	8903814	NA	8.83087517876863e-15	1.09532787386829e-11
chr12:94971620:95002739:clu_2308	chr12	94984162	rs10859814	0.000136219508710581	0.0147421716072723
chr13:114291792:114301731:clu_1339	chr13	114309403	rs7316983	2.72504824933931e-05	0.003784042331815
chr13:114299000:114301731:clu_1339	chr13	114309403	rs7316983	1.94206358292276e-08	6.17913969557772e-06
chr13:27427192:27429870:clu_924	chr13	27425574	rs4771120	4.20437960221882e-06	0.000739606969448013
chr13:43023734:43065686:clu_1041	chr13	43114831	rs73190344	2.70711608809338e-06	0.000497755666649933
chr13:43062295:43065686:clu_1041	chr13	42985632	rs12855887	0.000189388227898383	0.0194391061871807
chr13:43883936:43884919:clu_1047	chr13	43854169	rs12875768	0.000264743459723026	0.0256948625763011
chr13:43888982:43890004:clu_1048	chr13	43870680	rs9567292	0.000118079831453725	0.0130333062832332
chr13:43888982:43891449:clu_1048	chr13	43870680	rs9567292	0.000408641628153245	0.0369646407271378
chr13:49921580:49936130:clu_1105	chr13	49904255	rs112583146	0.000194871661246049	0.019834086467296
chr13:49931134:49935617:clu_1105	chr13	49932097	rs9568359	0.000432516652409933	0.03878868703843
chr13:49935992:49936130:clu_1105	chr13	49904255	rs112583146	1.69923020924769e-05	0.00248202927570351
chr13:52133815:52136116:clu_1129	chr13	52140701	rs66849828	0.000144129729798888	0.0153852993211785
chr13:52136902:52143915:clu_1130	chr13	52140701	rs66849828	9.67832873687489e-08	2.60003503336804e-05
chr13:52136902:52143916:clu_1130	chr13	52140701	rs66849828	6.83334718836652e-15	8.6217990904252e-12
chr13:52141069:52143915:clu_1130	chr13	52140701	rs66849828	0.000386342295483122	0.0353848925950624
chr13:52141069:52143916:clu_1130	chr13	52140701	rs66849828	3.47233445342344e-07	8.09252978667285e-05
chr13:99871062:99891318:clu_1253	chr13	99879202	rs8002475	7.3644387327887e-05	0.00866446344799802
chr14:100369258:100374136:clu_10284	chr14	100337027	rs2234530	9.79460337126292e-17	1.83786942233082e-13
chr14:100374244:100375283:clu_10284	chr14	100337027	rs2234530	3.52161765516324e-06	0.000633331014826824
chr14:100374244:100376260:clu_10284	chr14	100337027	rs2234530	7.05775111157004e-08	1.97132147459808e-05
chr14:100375406:100376260:clu_10284	chr14	100337027	rs2234530	0.000222377314794776	0.0221710788783129
chr14:102508549:102508641:clu_10304	chr14	102483882	rs4900537	1.49288152766259e-08	4.96586682701585e-06
chr14:102508549:102509529:clu_10304	chr14	102483882	rs4900537	9.76277169871662e-08	2.60003503336804e-05
chr14:103563124:103587274:clu_10323	chr14	103561933	rs7148456	2.34217007050207e-06	0.000437244912651381
chr14:103571820:103587274:clu_10323	chr14	103561933	rs7148456	4.76237576327171e-09	1.70838558017757e-06
chr14:103574170:103587274:clu_10323	chr14	103559556	rs35498576	0.000466435448106941	0.0412243310295482
chr14:20345087:20345394:clu_9493	chr14	20339099	rs12891805	7.64675228546117e-10	3.33088888244076e-07
chr14:20345126:20345394:clu_9493	chr14	20339099	rs12891805	3.87706479482555e-09	1.42574674213736e-06
chr14:22905453:22906195:clu_9562	chr14	22904777	rs1043209	4.23345641948001e-09	1.54902170388774e-06
chr14:24145772:24146208:clu_9641	chr14	24120261	rs10146643	2.55411287289657e-13	2.42740233816326e-10
chr14:24146240:24146534:clu_9641	chr14	24120261	rs10146643	3.61690386520463e-10	1.81291112914846e-07
chr14:24162324:24162966:clu_9647	chr14	24118586	rs2277482	5.96414747660586e-05	0.00722609788639101
chr14:24182403:24182792:clu_9651	chr14	24214842	rs1997996	1.07897190826611e-06	0.000225597612134039
chr14:24182423:24182792:clu_9651	chr14	24214842	rs1997996	1.20817531132098e-19	4.01883042193041e-16
chr14:24440926:24441009:clu_9685	chr14	24438082	rs4982913	1.22276146348884e-12	9.72626998892537e-10
chr14:24440926:24442178:clu_9685	chr14	24438082	rs4982913	5.0975036427643e-06	0.000872412932511358
chr14:31389002:31394052:clu_9714	chr14	31338168	rs7159731	1.31848667598251e-13	1.30387641822163e-10
chr14:31389005:31394052:clu_9714	chr14	31338168	rs7159731	1.07785854298148e-12	8.66787782147081e-10
chr14:49619140:49619525:clu_9784	chr14	49626541	rs66645165	2.66287752063478e-06	0.00049085485380366
chr14:49619140:49620562:clu_9784	chr14	49603943	rs35115268	3.10703684379025e-10	1.59002067292707e-07
chr14:49619602:49620562:clu_9784	chr14	49668558	rs12894360	0.00011044878588123	0.0122836506850887
chr14:50532158:50532462:clu_9799	chr14	50516265	rs13379416	4.53807478554296e-05	0.00574561094820128
chr14:52020178:52028722:clu_9821	chr14	51987331	rs17124831	7.16541842905761e-09	2.5454627215458e-06
chr14:52027344:52028722:clu_9821	chr14	51987331	rs17124831	6.38786882759952e-05	0.00763830458829629
chr14:58295813:58297955:clu_9883	chr14	58295479	rs7153897	8.15539168745859e-05	0.0094496344426496
chr14:60277365:60278573:clu_9907	chr14	60234185	rs11628933	0.000414721380235663	0.0373320195462553
chr14:60278702:60282684:clu_9907	chr14	60217065	rs61992475	4.8632629882834e-05	0.00610452119181097
chr14:70326449:70329174:clu_10004	chr14	70302882	rs10144926	0.000452525074853604	0.040133283141215
chr14:70342729:70353136:clu_10005	chr14	70274980	rs11158847	9.26382264492455e-08	2.51083904131696e-05
chr14:73851943:73858816:clu_10051	chr14	73846619	rs11622531	0.000124254445855511	0.0136121861492609
chr14:73961570:73962970:clu_10061	chr14	73939607	rs11628813	0.000453542295132342	0.040133283141215
chr14:76959753:76960144:clu_10137	chr14	76959734	rs12889775	3.56982859708884e-05	0.00472405165886006
chr14:76959753:76962331:clu_10137	chr14	76959734	rs12889775	4.40690064783774e-09	1.59651974954835e-06
chr14:76959753:76964187:clu_10137	chr14	76959734	rs12889775	5.42875672213905e-07	0.000120362914536059
chr14:76959753:76965331:clu_10137	chr14	76959734	rs12889775	8.89510219778128e-07	0.000191453993774598
chr14:76959753:76969902:clu_10137	chr14	76959734	rs12889775	2.96453178822888e-10	1.52777772015908e-07
chr14:76964888:76965172:clu_10137	chr14	76959734	rs12889775	9.77056072938249e-08	2.60003503336804e-05
chr14:76964888:76965615:clu_10137	chr14	76959734	rs12889775	1.33173012950966e-09	5.41422282652873e-07
chr14:76965424:76969902:clu_10137	chr14	76959734	rs12889775	3.31888096777859e-07	7.78447785968069e-05
chr14:76965876:76969902:clu_10137	chr14	76959734	rs12889775	0.000209146446072335	0.021081731299688
chr14:89190449:89280950:clu_10190	chr14	89241970	NA	9.26223405995105e-05	0.0105043950698619
chr14:89264055:89280950:clu_10190	chr14	89241970	NA	0.000410947232967545	0.0371273068006974
chr14:92117642:92121642:clu_10219	chr14	92114932	rs10873416	1.54669856835055e-06	0.000310102469128474
chr14:92118966:92121642:clu_10219	chr14	92115481	rs34145809	0.000144224041190605	0.0153852993211785
chr14:94081449:94096856:clu_10245	chr14	94096847	rs7157940	9.57891351378211e-06	0.00150749438911521
chr14:94081449:94096887:clu_10245	chr14	94096847	rs7157940	0.000505203834276358	0.0441179195612695
chr14:94096965:94101814:clu_10246	chr14	94098573	rs748763	1.22801041684231e-06	0.000252432028945281
chr14:94100771:94101814:clu_10246	chr14	94098573	rs748763	7.05178836616491e-06	0.00114170325804413
chr14:96379755:96382247:clu_10258	chr14	96387582	rs10143926	4.50153375455094e-24	4.70603200225768e-20
chr14:96379788:96382247:clu_10258	chr14	96387582	rs10143926	5.11673760275064e-15	6.68647960302307e-12
chr15:24856716:24886516:clu_8590	chr15	24921308	rs17785249	0.000159334399192469	0.0167306041632954
chr15:25059718:25061306:clu_8595	chr15	25075882	rs4906699	0.000174564450378917	0.0181715881631994
chr15:25059718:25061950:clu_8595	chr15	25075882	rs4906699	3.72428194456308e-05	0.00486683844112726
chr15:25064855:25070120:clu_8596	chr15	25075882	rs4906699	0.000141674031544496	0.0152466259241562
chr15:25067531:25070120:clu_8596	chr15	25079530	rs11161166	8.22866156144442e-05	0.00951300873722753
chr15:40037018:40038282:clu_8693	chr15	40037412	rs72731412	1.34199956424858e-05	0.00205885803169205
chr15:40037355:40038282:clu_8693	chr15	40037412	rs72731412	0.000211070239489996	0.021217197975107
chr15:40407812:40407939:clu_8708	chr15	40395627	rs11636361	1.5674076039534e-05	0.00231890593820584
chr15:40810757:40813338:clu_8729	chr15	40716439	rs12898552	1.18133276304962e-06	0.00024490065609057
chr15:42515354:42529675:clu_8792	chr15	42469238	rs4924678	2.10810092566237e-07	5.19430389696876e-05
chr15:44459200:44470469:clu_8844	chr15	44435971	rs17586255	0.00058278761716136	0.0498228946540518
chr15:57376567:57402661:clu_8966	chr15	57398072	rs2591064	2.70850945673158e-07	6.52002375143476e-05
chr15:57376567:57437985:clu_8966	chr15	57398072	rs2591064	7.51042751246919e-06	0.00120265445374725
chr15:57402714:57437985:clu_8966	chr15	57397102	rs1664447	0.000300568699406982	0.028454873767921
chr15:64081151:64088687:clu_9024	chr15	63981720	rs12902825	0.000579025836581145	0.0496172256686279
chr15:74837435:74837751:clu_9189	chr15	74837752	rs12898397	1.60078738106303e-27	2.92864051365481e-23
chr15:74837435:74837757:clu_9189	chr15	74837752	rs12898397	3.29607201160814e-31	2.41206549809483e-26
chr15:74890089:74891379:clu_9197	chr15	74903173	rs6495128	4.34760612848169e-05	0.00556219958885122
chr15:78155275:78156908:clu_9255	chr15	78145721	rs62009331	0.000433329035726012	0.0388139765415294
chr15:78759578:78762403:clu_9270	chr15	78681430	rs57260218	1.73605542225924e-08	5.5966755859441e-06
chr15:78762565:78763699:clu_9270	chr15	78681051	rs8043123	2.18457494131344e-09	8.45858170398506e-07
chr15:78937423:78937686:clu_9279	chr15	78928244	rs4779112	0.000546425753190781	0.0472106689710759
chr15:79846856:79889093:clu_9283	chr15	79813700	rs72734737	0.00055267176106099	0.0475258748230826
chr15:79899125:79907629:clu_9283	chr15	79843787	rs685487	0.0002688739244399	0.026026711363111
chr15:79907684:79914588:clu_9284	chr15	79917507	rs12443213	0.000388201981396216	0.0355107762482189
chr15:80152841:80153026:clu_9287	chr15	80224908	rs8037255	7.22482793076054e-06	0.0011644655691112
chr15:80152905:80153026:clu_9287	chr15	80224908	rs8037255	2.94386806839306e-06	0.00053858066311251
chr15:84645761:84646184:clu_9337	chr15	84708482	rs1984829	0.000525871755741698	0.0456451574672745
chr15:88621797:88626146:clu_9374	chr15	88628660	rs2350270	6.14865744565675e-06	0.00100887612527615
chr16:1312558:1314020:clu_7457	chr16	1296685	rs2401949	1.54713469083844e-05	0.00230199297183408
chr16:14998405:15001776:clu_7727	chr16	15046354	rs4500751	3.8928939699306e-10	1.93797265795593e-07
chr16:15001856:15004187:clu_7727	chr16	15051395	rs55727637	3.19004987770963e-11	2.08435580402492e-08
chr16:15515428:15519816:clu_7735	chr16	15515106	rs2067063	9.47307566021846e-07	0.000202110692948917
chr16:15515428:15567983:clu_7735	chr16	15499435	rs153785	1.84244198814775e-06	0.000359546412513739
chr16:1772646:1772795:clu_7491	chr16	1767430	rs2575369	1.12405983155211e-09	4.70049705559904e-07
chr16:1772646:1772799:clu_7491	chr16	1767430	rs2575369	6.45183259591578e-11	3.83857812495217e-08
chr16:1809382:1809754:clu_7499	chr16	1812050	rs9928472	1.28433896253289e-08	4.35129283695171e-06
chr16:1809446:1809754:clu_7499	chr16	1812050	rs9928472	3.88167457646392e-06	0.000691145852811752
chr16:1963256:1964276:clu_7505	chr16	1960137	rs397435	3.9300088012809e-16	6.84757247804134e-13
chr16:1963256:1964449:clu_7505	chr16	1960137	rs397435	6.58380030615762e-19	1.92721002561846e-15
chr16:28592443:28596997:clu_7865	chr16	28539346	rs3785354	3.7379428002019e-07	8.57500483130956e-05
chr16:28592481:28596997:clu_7865	chr16	28539346	rs3785354	9.69355540114682e-10	4.10042996679725e-07
chr16:28595934:28596997:clu_7865	chr16	28539346	rs3785354	6.73452760936383e-14	7.14250333990211e-11
chr16:28608388:28608478:clu_7866	chr16	28558684	rs4788076	1.18529987785172e-14	1.44567075101981e-11
chr16:28608603:28608708:clu_7866	chr16	28558684	rs4788076	4.7268752960865e-15	6.28932243941109e-12
chr16:28688828:28711657:clu_7867	chr16	28589865	rs11644791	0.000279631249428601	0.0268842581759984
chr16:28835399:28835546:clu_7873	chr16	28814284	rs2008514	4.86449720230997e-16	7.9107534503343e-13
chr16:28835399:28835549:clu_7873	chr16	28811776	rs62036613	1.44357785471936e-08	4.82506988202194e-06
chr16:29695199:29696993:clu_7892	chr16	29743165	rs76901882	0.000221879774221948	0.0221516533118174
chr16:30760453:30761198:clu_7956	chr16	30661398	rs885107	8.90913467160751e-08	2.46026594440844e-05
chr16:376455:376686:clu_7391	chr16	369092	rs3830160	5.25410921245131e-06	0.000885934820661721
chr16:377585:381701:clu_7392	chr16	369092	rs3830160	8.381463791283e-05	0.00964395472085047
chr16:4426092:4426410:clu_7628	chr16	4389208	rs11646063	2.28223582006394e-07	5.60449722524427e-05
chr16:4426092:4431599:clu_7628	chr16	4389208	rs11646063	0.000245621882051001	0.0242245408739788
chr16:4431672:4434384:clu_7628	chr16	4410132	rs11076831	2.62562394169772e-05	0.00365291178808819
chr16:4683932:4686259:clu_7644	chr16	4752369	rs3747601	4.41315098029153e-06	0.000770774197464759
chr16:4683932:4688796:clu_7644	chr16	4752369	rs3747601	6.7380574249945e-05	0.00800472471365418
chr16:580972:582883:clu_7406	chr16	595968	rs4144003	2.0327742973091e-08	6.43975857476535e-06
chr16:70114930:70120461:clu_8306	chr16	70024056	rs55832879	4.18403098326621e-06	0.000737800933386558
chr16:721941:722084:clu_7434	chr16	735279	rs11864516	7.26831014608898e-06	0.00116643626423419
chr16:722083:722309:clu_7434	chr16	735279	rs11864516	3.3482737706891e-07	7.82832826003285e-05
chr16:74912362:74915870:clu_8369	chr16	74841851	rs62052870	2.19797122756024e-05	0.00314155340689177
chr16:74915717:74915870:clu_8369	chr16	74841851	rs62052870	0.000129495661100761	0.0141019233323716
chr16:84180028:84180170:clu_8431	chr16	84100854	rs12923284	0.000533732182725053	0.046168464694822
chr16:86552146:86554645:clu_8458	chr16	86583654	rs12598992	3.67674949611218e-05	0.00481331892889963
chr16:86552292:86554645:clu_8458	chr16	86583654	rs12598992	8.52545060302888e-05	0.00977887892052748
chr16:87726924:87748673:clu_8470	chr16	87716028	rs9933061	3.42369999974338e-09	1.27829778561847e-06
chr16:87841155:87851724:clu_8473	chr16	87850941	rs731710	0.000343672773082357	0.0318354095369201
chr16:88856301:88856758:clu_8508	chr16	88840372	rs16965110	0.000251491306493427	0.0246373946575489
chr16:89906284:89910591:clu_8558	chr16	89842993	rs12599531	3.6141385555472e-05	0.00475688236501698
chr17:15503232:15545785:clu_5947	chr17	15509356	rs9911822	1.54811513299584e-09	6.25917488578098e-07
chr17:15977092:15977579:clu_5953	chr17	15971833	rs2779210	8.16093053806306e-05	0.0094496344426496
chr17:15977913:15978044:clu_5953	chr17	15971833	rs2779210	5.1973666654462e-05	0.00642471778002285
chr17:16000245:16001915:clu_5955	chr17	16006414	rs3760297	1.34533959372902e-05	0.00205966425667552
chr17:16000382:16001915:clu_5955	chr17	16006414	rs3760297	3.20162754048015e-05	0.0043318418632669
chr17:16439414:16439528:clu_5976	chr17	16448542	rs11871929	9.18940100857221e-09	3.17207719720431e-06
chr17:16439414:16440185:clu_5976	chr17	16448542	rs11871929	4.92578077152107e-08	1.4191678616532e-05
chr17:16439703:16440185:clu_5976	chr17	16448542	rs11871929	6.13935721026561e-05	0.007377309698641
chr17:17271008:17281132:clu_5996	chr17	17199937	rs8077299	0.000174863522537098	0.018176864459183
chr17:18330671:18340043:clu_6036	chr17	18232087	rs2746027	1.46491304002573e-05	0.00220101463822049
chr17:19671956:19675496:clu_6058	chr17	19649935	rs8069478	2.68095313387977e-19	8.17467293072174e-16
chr17:19671956:19675558:clu_6058	chr17	19649935	rs8069478	3.39530714793661e-21	2.07057147571667e-17
chr17:19673275:19675496:clu_6058	chr17	19675560	rs7216	1.69754967626339e-06	0.000336657683764105
chr17:19673275:19675558:clu_6058	chr17	19673705	rs11204408	1.62501168413333e-07	4.12910955016935e-05
chr17:27294435:27303367:clu_6077	chr17	27282071	rs4794872	2.04222252207563e-07	5.06609641238966e-05
chr17:29568508:29569018:clu_6158	chr17	29590753	rs3110496	4.82945879072739e-13	4.20737850363608e-10
chr17:29568548:29569018:clu_6158	chr17	29590753	rs3110496	0.000116511005491928	0.0128990550406948
chr17:30709811:30743301:clu_6189	chr17	30767864	rs11658027	0.000331313555139929	0.0308075298159339
chr17:41771862:41786566:clu_6401	chr17	41861239	rs11079020	1.11507048472208e-21	8.16008580719617e-18
chr17:41827626:41830801:clu_6406	chr17	41818912	rs11079015	3.84768386379227e-14	4.25672596981965e-11
chr17:45630158:45636283:clu_6597	chr17	45716061	rs1105568	6.19062140328817e-05	0.0074267159720103
chr17:46152966:46170855:clu_6604	chr17	46244775	NA	1.0419190146027e-05	0.00162741220891429
chr17:46193885:46196368:clu_6605	chr17	46244775	NA	3.28270927381867e-06	0.000599073976703367
chr17:47082350:47099835:clu_6613	chr17	47004126	rs111645659	2.68251016439046e-10	1.40218638450067e-07
chr17:47828670:47829139:clu_6636	chr17	47852831	rs8066743	0.000193628826545091	0.0197350383378409
chr17:47828670:47831460:clu_6636	chr17	47852831	rs8066743	0.000330686250817541	0.0307883204005441
chr17:47829236:47831460:clu_6636	chr17	47852831	rs8066743	0.000329763518994231	0.0307824252529577
chr17:48892840:48893409:clu_6675	chr17	48840591	rs7207087	1.74129107208214e-06	0.000344399136905326
chr17:48892910:48893409:clu_6675	chr17	48910682	rs999475	1.573390243159e-06	0.000314592071022885
chr17:4952890:4953712:clu_5759	chr17	4935854	rs2243102	1.40043392670598e-06	0.000283888517330592
chr17:5487694:5488196:clu_5790	chr17	5478882	rs3888575	0.000122663459049731	0.0134858457623023
chr17:54999451:54999626:clu_6773	chr17	54999438	rs1156287	8.36799725943389e-16	1.30291497754334e-12
chr17:54999451:54999632:clu_6773	chr17	54999438	rs1156287	1.39870332897038e-17	3.10173059436522e-14
chr17:64805100:64821767:clu_6938	chr17	64741484	rs11871616	3.06530637875732e-05	0.00417726481931957
chr17:68356804:68368548:clu_6978	chr17	68361311	rs9284341	7.82296074862945e-11	4.54352593321193e-08
chr17:68356804:68368551:clu_6978	chr17	68361311	rs9284341	4.29932237609901e-12	3.24355063384459e-09
chr17:68456484:68457342:clu_6983	chr17	68437352	rs11867297	2.59704518314323e-06	0.000479928703288943
chr17:7016685:7017257:clu_5808	chr17	6989493	rs62062764	0.000355304911550778	0.0327884154190239
chr17:7251463:7251974:clu_5824	chr17	7280043	rs2654185	1.92506619615199e-08	6.15180542508308e-06
chr17:75042277:75046925:clu_7028	chr17	75042651	rs9660	3.38673835539006e-06	0.000613469091206546
chr17:75514208:75515401:clu_7067	chr17	75544752	rs6416848	3.7160492352037e-07	8.55158751673607e-05
chr17:75514250:75515401:clu_7067	chr17	75544752	rs6416848	4.52910632079868e-06	0.000789142858466779
chr17:7626793:7626943:clu_5872	chr17	7588592	rs7211847	5.60165572631392e-10	2.57817085567077e-07
chr17:7626793:7627143:clu_5872	chr17	7588592	rs7211847	6.04284010601839e-16	9.61337041213969e-13
chr17:7627044:7627143:clu_5872	chr17	7588592	rs7211847	9.87686905830208e-11	5.55991752066574e-08
chr17:76557857:76558945:clu_7132	chr17	76550857	rs752049	1.44116743240975e-05	0.00217452850935557
chr17:76557857:76561288:clu_7132	chr17	76550857	rs752049	1.58746191605357e-07	4.06190430128671e-05
chr17:76688176:76709498:clu_7140	chr17	76706933	rs34503528	0.000330134487444536	0.0307824252529577
chr17:81682149:81682491:clu_7247	chr17	81667132	rs8071084	6.4789221426427e-08	1.83060819458916e-05
chr17:81683126:81683593:clu_7247	chr17	81677012	rs59125977	6.72890258517186e-05	0.00800472471365418
chr17:82411530:82415398:clu_7326	chr17	82426697	rs9915149	0.000282275949036393	0.0270378978409466
chr17:82411530:82415406:clu_7326	chr17	82417023	rs6502108	0.000401039248824078	0.0365276766816036
chr18:12308795:12310943:clu_12255	chr18	12395703	rs11665192	9.39044093197365e-05	0.010604822027806
chr18:12658343:12658574:clu_12267	chr18	12733813	rs2542177	0.000147241764562245	0.0156843556487119
chr18:166819:178933:clu_12156	chr18	160887	rs551835	4.64993303750134e-10	2.19536838506031e-07
chr18:179037:180236:clu_12156	chr18	160887	rs551835	2.91206087803932e-09	1.10991987007769e-06
chr18:36139613:36141137:clu_12376	chr18	36187786	rs4267398	1.02916719556244e-06	0.000217671836333119
chr18:36167222:36171047:clu_12378	chr18	36172281	rs592261	7.15551265373153e-05	0.00845130200564487
chr18:36781922:36798449:clu_12391	chr18	36685316	rs627756	2.4820067825533e-05	0.00347956429784005
chr18:49490927:49491532:clu_12441	chr18	49514967	rs11082759	5.55518665228846e-07	0.000122448361209177
chr18:57554952:57562874:clu_12482	chr18	57569110	rs533952	5.73386794965364e-05	0.00698177132372136
chr18:674406:683246:clu_12169	chr18	673086	rs2790	0.000314747336419153	0.0295676637729828
chr18:675402:677743:clu_12169	chr18	673086	rs2790	2.36777908965064e-05	0.00334505933939447
chr18:675402:683246:clu_12169	chr18	661647	rs2847153	0.00058066622284229	0.0496995955410512
chr18:687836:688574:clu_12171	chr18	689818	rs11081272	0.000351918294755884	0.0325168949624187
chr18:690631:691204:clu_12172	chr18	661812	rs1970763	1.54766403681657e-05	0.00230199297183408
chr18:691106:693882:clu_12172	chr18	662370	rs2612095	4.91096200320939e-05	0.00615383903073396
chr18:693175:693882:clu_12172	chr18	673086	rs2790	4.66203197683773e-05	0.00587207401144553
chr18:693178:693882:clu_12172	chr18	668258	rs15872	2.57630428289138e-05	0.00359797609583952
chr18:74496431:74499882:clu_12548	chr18	74459891	rs4892222	0.000273522288169388	0.0263720171913516
chr18:74496431:74499937:clu_12548	chr18	74497823	rs8083001	5.06953620302659e-05	0.0063093309411137
chr19:16185765:16190887:clu_11004	chr19	16187479	rs67158306	3.36616914815846e-08	9.97312786486785e-06
chr19:16228208:16233493:clu_11007	chr19	16187479	rs67158306	4.87275452882503e-11	3.04776219161893e-08
chr19:17267527:17268756:clu_11040	chr19	17276367	rs34084277	0.000155227041034559	0.0164154839059379
chr19:17267527:17268794:clu_11040	chr19	17337851	rs3810204	4.34426879802927e-05	0.00556219958885122
chr19:18900449:18904771:clu_11105	chr19	18907053	rs10330	0.000155808717777055	0.0164532207314933
chr19:19792484:19806031:clu_11159	chr19	19776483	rs16996320	2.73163961461349e-07	6.55414383598083e-05
chr19:19799450:19806031:clu_11159	chr19	19776483	rs16996320	4.93609488653734e-10	2.30078613883314e-07
chr19:35507511:35508205:clu_11285	chr19	35497846	rs8108861	8.27046435494519e-05	0.00953122175582503
chr19:35744421:35744491:clu_11301	chr19	35725155	rs3848662	2.31686253396388e-20	1.05967500147173e-16
chr19:35744540:35744626:clu_11301	chr19	35725155	rs3848662	1.04934325329784e-19	3.83954696381678e-16
chr19:35744692:35745125:clu_11301	chr19	35780237	rs231233	5.24508740971659e-05	0.00647277397374469
chr19:37506966:37508265:clu_11378	chr19	37407767	rs3803895	7.55160858415271e-07	0.00016398418877991
chr19:37507047:37508265:clu_11378	chr19	37407767	rs3803895	4.58162030576011e-12	3.42125483648495e-09
chr19:38907659:38908731:clu_11426	chr19	38981463	rs10426860	9.27280570528944e-05	0.0105043950698619
chr19:38942751:38944969:clu_11429	chr19	38969354	rs4803141	0.000428480942774611	0.0384739084567436
chr19:39433418:39433494:clu_11448	chr19	39465598	rs4803241	3.59796621553676e-07	8.3322521409171e-05
chr19:39433418:39433522:clu_11448	chr19	39465598	rs4803241	5.22348260415081e-06	0.000882822397928939
chr19:39445637:39445804:clu_11451	chr19	39440419	rs2353678	0.000159578596692815	0.0167306041632954
chr19:39445637:39445882:clu_11451	chr19	39430056	rs251856	0.000189606229949725	0.0194391061871807
chr19:40714397:40716862:clu_11495	chr19	40731509	rs4420642	3.16716638531902e-07	7.45251562950629e-05
chr19:41256611:41257493:clu_11511	chr19	41263120	rs3760660	6.43277582930395e-06	0.00104379276095003
chr19:41264985:41268223:clu_11513	chr19	41250598	rs12977563	0.000222994965994634	0.0221722440373469
chr19:41432408:41433272:clu_11525	chr19	41430703	rs2569400	0.000104837920253501	0.0117309464895278
chr19:41432408:41433537:clu_11525	chr19	41379316	rs1077856	3.71364111057826e-15	5.03267141615031e-12
chr19:41433434:41433537:clu_11525	chr19	41379316	rs1077856	5.58458162433167e-11	3.40566402723826e-08
chr19:42294304:42294604:clu_11550	chr19	42202158	rs16975684	0.000453412779322318	0.040133283141215
chr19:43497876:43501734:clu_11565	chr19	43540396	rs2682560	1.67823588120012e-05	0.0024611884125496
chr19:43504132:43504589:clu_11566	chr19	43524879	rs4803640	0.000306384300524977	0.028856117261799
chr19:43504238:43504589:clu_11566	chr19	43524879	rs4803640	2.79010138914567e-05	0.00385972815988054
chr19:44165807:44166705:clu_11595	chr19	44237370	rs4802216	0.00033020229329833	0.0307824252529577
chr19:44166882:44170035:clu_11595	chr19	44213825	rs7260304	4.60403313399827e-06	0.000796508616420789
chr19:44716083:44718454:clu_11614	chr19	44628513	rs846861	5.9017500391434e-06	0.000979007071653873
chr19:45406739:45407094:clu_11645	chr19	45408744	rs735482	3.52235205021204e-06	0.000633331014826824
chr19:47493601:47495028:clu_11747	chr19	47438219	rs830160	2.88268994448822e-05	0.00398028773844619
chr19:47493638:47495028:clu_11747	chr19	47438219	rs830160	0.000128594835758547	0.0140456269862843
chr19:49664846:49665672:clu_11846	chr19	49647969	rs2082481	2.451698833664e-05	0.00344631907974077
chr19:49811467:49811631:clu_11860	chr19	49768062	rs1273642	8.26342399734773e-10	3.57820927885152e-07
chr19:49811491:49811631:clu_11860	chr19	49768062	rs1273642	0.000184398222235625	0.0190887039055065
chr19:49854888:49854970:clu_11867	chr19	49846701	rs1290655	2.04907275669529e-06	0.000394608274565687
chr19:49854888:49858549:clu_11867	chr19	49846701	rs1290655	0.000210164301912554	0.0211551906656956
chr19:52374427:52379421:clu_11935	chr19	52377359	rs34425941	8.02927444480561e-13	6.60204835809971e-10
chr19:52374427:52383849:clu_11935	chr19	52377359	rs34425941	1.58538931956474e-12	1.22125042532366e-09
chr19:54200888:54201160:clu_11996	chr19	54207164	rs4806499	4.26956915658133e-11	2.69350923171226e-08
chr19:54200893:54201160:clu_11996	chr19	54207164	rs4806499	1.17204984050055e-09	4.81857344538371e-07
chr19:54200961:54201160:clu_11996	chr19	54207164	rs4806499	0.000487631577105449	0.042685261737532
chr19:54449306:54452093:clu_11998	chr19	54452375	rs3813149	0.00035132160706502	0.032502800512033
chr19:57435593:57443291:clu_12083	chr19	57385366	rs12978934	1.0845831394006e-07	2.84479548893678e-05
chr19:57442011:57443291:clu_12083	chr19	57385366	rs12978934	5.68486784756833e-10	2.58396664027982e-07
chr19:57487983:57491468:clu_12084	chr19	57500053	rs12463137	0.000113168031940592	0.0125669750795335
chr19:57487983:57491471:clu_12084	chr19	57500053	rs12463137	8.73953986855031e-12	6.20931580175254e-09
chr19:57491597:57492856:clu_12085	chr19	57491076	rs6510082	1.18797776782435e-11	8.35925125474865e-09
chr19:57491597:57494368:clu_12085	chr19	57489728	rs7253260	9.58533995693781e-07	0.000203911388967648
chr19:57492211:57494368:clu_12085	chr19	57491076	rs6510082	3.6117099721276e-07	8.33769513439425e-05
chr19:57819945:57856104:clu_12098	chr19	57861683	rs60377712	1.39524359927461e-07	3.62070661684099e-05
chr19:57819945:57856107:clu_12098	chr19	57861683	rs60377712	4.89369696700041e-07	0.00010885128998331
chr19:57820549:57856107:clu_12098	chr19	57861683	rs60377712	3.90926199375548e-07	8.88446561189521e-05
chr19:57839149:57856104:clu_12098	chr19	57861683	rs60377712	5.79207261916667e-08	1.6557182588696e-05
chr19:57850071:57856104:clu_12098	chr19	57826845	rs16960555	1.46774411512927e-05	0.00220101463822049
chr19:57850561:57858815:clu_12101	chr19	57844331	rs8103104	0.00012883192541616	0.0140505518658041
chr19:57864919:57868458:clu_12101	chr19	57847176	rs2007552	0.000102772546248864	0.0115174501293904
chr19:57875226:57876916:clu_12101	chr19	57847176	rs2007552	0.000191842917924894	0.0196093786848773
chr19:58246794:58274366:clu_12124	chr19	58274373	rs379075	3.20241383988438e-05	0.0043318418632669
chr19:58315036:58326823:clu_12128	chr19	58310317	rs57760408	5.78733873864974e-06	0.000962539656578155
chr19:58586356:58591498:clu_12151	chr19	58559684	rs3794963	1.24769075576485e-11	8.69581042922589e-09
chr19:58586356:58598967:clu_12151	chr19	58559684	rs3794963	1.50703379709759e-07	3.88326525604231e-05
chr19:58591624:58598967:clu_12151	chr19	58559684	rs3794963	5.59967041711883e-10	2.57817085567077e-07
chr19:6442159:6444151:clu_10681	chr19	6452294	rs173229	9.63000925735209e-05	0.0108419088838927
chr19:9418631:9419217:clu_10761	chr19	9321231	rs2082426	0.000487393710554763	0.042685261737532
chr2:101006071:101006350:clu_21773	chr2	100993365	rs9223	1.7584483304131e-07	4.43735340757347e-05
chr2:101006071:101018998:clu_21773	chr2	100993365	rs9223	1.08276128321749e-09	4.55382015550897e-07
chr2:101271744:101273127:clu_21780	chr2	101213844	rs6543025	3.40495692231852e-05	0.00454698444480419
chr2:10686052:10689796:clu_20950	chr2	10620290	rs7572489	0.000143959096219999	0.0153852993211785
chr2:113622019:113625609:clu_21857	chr2	113666779	rs111491602	2.2381799197071e-10	1.18688410524758e-07
chr2:121401870:121404371:clu_21891	chr2	121416645	rs7582146	0.00018792687572661	0.0193970222364926
chr2:121402663:121404371:clu_21891	chr2	121416645	rs7582146	7.16016294547666e-05	0.00845130200564487
chr2:127388998:127389111:clu_21907	chr2	127420615	rs2069912	4.79222733160435e-08	1.3916476036778e-05
chr2:127389185:127397947:clu_21907	chr2	127420615	rs2069912	2.33149315119345e-05	0.00330571227449118
chr2:127657562:127674621:clu_21914	chr2	127660430	rs72843394	1.19062460560189e-09	4.86759266133779e-07
chr2:130342935:130343086:clu_21940	chr2	130281582	rs949771	0.000114931110410917	0.0127434222119256
chr2:130342962:130343086:clu_21940	chr2	130281582	rs949771	0.000255671528401095	0.0249731923679922
chr2:131472182:131491876:clu_21949	chr2	131411243	rs141864596	2.67646539133665e-08	8.19513545347348e-06
chr2:131529691:131530579:clu_21954	chr2	131520603	rs12469409	1.62169209171756e-05	0.0023830407082709
chr2:169584497:169603642:clu_22118	chr2	169570712	rs12467047	9.94708771737606e-08	2.63741985202022e-05
chr2:174079090:174081152:clu_22182	chr2	174069356	rs7582235	9.50914905286602e-11	5.39441494332353e-08
chr2:174082064:174123180:clu_22182	chr2	174069356	rs7582235	7.71000086362998e-12	5.53154767843571e-09
chr2:174410225:174422885:clu_22187	chr2	174418322	rs1023837	2.19341994554617e-05	0.00314118339755516
chr2:177323396:177332142:clu_22212	chr2	177286437	rs7573334	8.22417507349461e-08	2.28838453185679e-05
chr2:177323396:177334393:clu_22212	chr2	177286437	rs7573334	4.34360947215066e-16	7.39221723655779e-13
chr2:177332251:177334393:clu_22212	chr2	177286437	rs7573334	2.88691163603438e-09	1.10609525405757e-06
chr2:190343961:190359646:clu_22298	chr2	190312256	rs291446	6.8703500582924e-05	0.00814865830252573
chr2:190649982:190659158:clu_22304	chr2	190656119	rs2293765	3.89724842823062e-14	4.25672596981965e-11
chr2:190653780:190655977:clu_22304	chr2	190656119	rs2293765	1.67509359638882e-08	5.44814886149927e-06
chr2:190656153:190659158:clu_22304	chr2	190667313	rs1978273	1.17932603445146e-05	0.00182845506782115
chr2:200858089:200859680:clu_22356	chr2	200828053	NA	2.02071422342808e-07	5.02979139015193e-05
chr2:200859174:200859680:clu_22356	chr2	200828053	NA	3.91305705139443e-05	0.00509532944877303
chr2:200877037:200877497:clu_22359	chr2	200932953	NA	3.85361789069197e-05	0.0050268762431522
chr2:200877037:200881421:clu_22359	chr2	200932953	NA	2.30910902893769e-08	7.13946493908365e-06
chr2:200877604:200881421:clu_22359	chr2	200932953	NA	1.21192955580342e-05	0.00186713694513041
chr2:201140439:201141374:clu_22373	chr2	201143977	NA	4.238955067171e-10	2.05434921732168e-07
chr2:201140439:201145378:clu_22373	chr2	201143977	NA	6.96003545639077e-10	3.08688117999198e-07
chr2:215349249:215349536:clu_22464	chr2	215340749	NA	1.82985088044336e-06	0.000359003987750254
chr2:218282181:218287207:clu_22489	chr2	218279366	NA	0.00028619951182801	0.0273496206693109
chr2:219001:229966:clu_20873	chr2	249092	rs17713729	2.30990421649462e-05	0.00328230661287527
chr2:221482690:221563731:clu_22597	chr2	221582947	NA	0.000152164685172451	0.0161149228088566
chr2:230865145:230875620:clu_22644	chr2	230862684	NA	9.47494847831414e-06	0.00149757393011453
chr2:234272:243503:clu_20876	chr2	249092	rs17713729	0.000132645239574674	0.0144234452185359
chr2:234272:247538:clu_20876	chr2	249092	rs17713729	2.30252026925844e-07	5.63539910716833e-05
chr2:24049773:24053902:clu_21008	chr2	24040449	rs72781692	3.94658862417718e-20	1.60450753065159e-16
chr2:24049886:24053902:clu_21008	chr2	24040449	rs72781692	1.21365930812496e-24	1.77631176337168e-20
chr2:24077858:24079444:clu_21012	chr2	24039190	rs3731620	1.51088753905385e-05	0.00225646428791757
chr2:241315982:241316422:clu_22766	chr2	241308579	NA	5.55262413842564e-06	0.000929842184096083
chr2:241315982:241317499:clu_22766	chr2	241308579	NA	1.80673469989237e-06	0.000355942290528883
chr2:241316540:241317499:clu_22766	chr2	241308579	NA	0.000247722323539237	0.0243660210169373
chr2:24164335:24167627:clu_21015	chr2	24144405	rs10175668	0.000376181909811701	0.0345841610050506
chr2:24164335:24169356:clu_21015	chr2	24146149	rs6754391	7.66780579922559e-09	2.69774052109292e-06
chr2:272150:275140:clu_20880	chr2	249092	rs17713729	0.000280304577593424	0.0268842581759984
chr2:275201:276980:clu_20880	chr2	249092	rs17713729	1.61519403087847e-07	4.1184633860518e-05
chr2:29115149:29121374:clu_21142	chr2	29087182	rs7568662	3.31503952733439e-05	0.00445127692862991
chr2:29157347:29163831:clu_21144	chr2	29180630	rs71444413	0.000227202931734825	0.0225294180817812
chr2:3477795:3478846:clu_20894	chr2	3476595	rs10188449	0.00011855915775615	0.0130665047659564
chr2:36555748:36558438:clu_21193	chr2	36573446	rs7570763	1.95696801281401e-05	0.00283025531971797
chr2:37201726:37204304:clu_21201	chr2	37233996	rs12712528	6.21389574860966e-05	0.00744243683933314
chr2:42335745:42353212:clu_21255	chr2	42238005	rs6544522	1.35145819671004e-05	0.00206131921636209
chr2:58222042:58229814:clu_21368	chr2	58127287	rs3771211	1.33514585530527e-10	7.29149057397312e-08
chr2:61158012:61162842:clu_21380	chr2	61183211	rs777584	1.5620975697169e-05	0.00231874848178261
chr2:61945119:62000701:clu_21399	chr2	62034796	rs57681009	4.97137392684418e-05	0.00620869858185348
chr2:74959425:74960105:clu_21598	chr2	74960446	rs3771799	9.75593617597543e-07	0.000206938959234169
chr2:85577649:85581576:clu_21626	chr2	85525351	rs60012532	2.89558618471637e-05	0.00398306385333729
chr2:85596931:85597104:clu_21632	chr2	85539202	NA	3.33803061261705e-06	0.000606677708023474
chr2:88179013:88185898:clu_21678	chr2	88177097	rs1136562	0.000326321231557438	0.0305373244569991
chr2:88185724:88185933:clu_21678	chr2	88177097	rs1136562	3.4409556729969e-06	0.000621750953456576
chr2:9412405:9418626:clu_20928	chr2	9414151	rs12474647	4.28252404930339e-07	9.67268857802537e-05
chr2:97699136:97702669:clu_21731	chr2	97632177	rs4069261	3.80477737328719e-07	8.67394417997374e-05
chr20:25209925:25210003:clu_13526	chr20	25275962	rs11697384	0.000401212797988194	0.0365276766816036
chr20:25295030:25302219:clu_13531	chr20	25237982	rs6132819	2.08074553422794e-07	5.14422156063516e-05
chr20:25300884:25302219:clu_13531	chr20	25265314	rs2474765	3.50367044469644e-05	0.00465542645207839
chr20:25300884:25303550:clu_13531	chr20	25222256	rs6037062	6.65572511124449e-05	0.00793267041760378
chr20:276048:276793:clu_13308	chr20	276086	rs3827147	1.83748846990233e-05	0.00266800409181454
chr20:276086:276793:clu_13308	chr20	276086	rs3827147	2.88858819593722e-05	0.00398092060600162
chr20:34998421:34998511:clu_13654	chr20	34959830	rs6088662	4.62622458790629e-07	0.000103848808387418
chr20:35176446:35176698:clu_13667	chr20	35101505	rs6060230	6.18784755274206e-06	0.00101110556617388
chr20:35176446:35215893:clu_13667	chr20	35101505	rs6060230	0.000335612642811213	0.031156168539599
chr20:35542941:35547412:clu_13683	chr20	35612473	rs75562997	0.000167553351703045	0.01754156549017
chr20:35626381:35626567:clu_13688	chr20	35612473	rs75562997	0.000273287584936051	0.0263720171913516
chr20:35626381:35626735:clu_13688	chr20	35599630	rs73275433	0.000286277800392076	0.0273496206693109
chr20:38421098:38422087:clu_13752	chr20	38427232	rs707578	5.08400205166941e-05	0.00631659202277025
chr20:38421098:38422092:clu_13752	chr20	38437497	rs2864145	2.20418756911333e-05	0.00314429719898078
chr20:38422241:38426419:clu_13752	chr20	38437497	rs2864145	4.13050835801486e-05	0.00532166552182266
chr20:38434626:38435027:clu_13754	chr20	38441619	rs6015041	2.29214023003407e-06	0.000430099543676648
chr20:38434626:38435197:clu_13754	chr20	38441619	rs6015041	1.95525482862601e-05	0.00283025531971797
chr20:6044680:6052145:clu_13440	chr20	6077975	rs56373556	4.90244741355172e-06	0.000842162210619049
chr20:62183057:62188790:clu_13963	chr20	62202099	rs2184157	0.000551608414216048	0.047490239708624
chr20:62188805:62193416:clu_13963	chr20	62202099	rs2184157	0.000127933006769479	0.0139942263608228
chr20:62195949:62197453:clu_13964	chr20	62202099	rs2184157	0.000291215456214427	0.0277850679084378
chr20:62199257:62200683:clu_13965	chr20	62193129	rs2236528	0.000292390108894645	0.0278245879959819
chr20:62202843:62203084:clu_13965	chr20	62193129	rs2236528	0.000406189450116522	0.0368765520405946
chr20:62546621:62547548:clu_13990	chr20	62465895	rs6587239	4.54460191780857e-06	0.000789961920059931
chr20:62914406:62926432:clu_14001	chr20	62899999	rs6090159	3.04146028719119e-07	7.22643064339777e-05
chr20:62914406:62926439:clu_14001	chr20	62896026	rs6090155	2.1504313869276e-08	6.75401583241895e-06
chr21:32607716:32608397:clu_14113	chr21	32625592	rs111284448	4.40758705397806e-06	0.000770774197464759
chr21:32607716:32609838:clu_14113	chr21	32625592	rs111284448	1.72167751039478e-13	1.67989813614253e-10
chr21:37191424:37192112:clu_14190	chr21	37097537	rs4817850	4.84877241902685e-08	1.40250263092642e-05
chr21:37192213:37194966:clu_14190	chr21	37097537	rs4817850	0.000301046388331139	0.0284632748037115
chr21:37192213:37195675:clu_14190	chr21	37097537	rs4817850	8.31838637274494e-08	2.30583149529347e-05
chr21:39475215:39508998:clu_14210	chr21	39495090	rs8131355	0.000442923129235037	0.0393841003613852
chr21:39499915:39515088:clu_14210	chr21	39508248	rs1524929	0.000138839550632308	0.0149856612319651
chr21:42897047:42906840:clu_14234	chr21	42803411	rs34238132	4.49384771899708e-24	4.70603200225768e-20
chr21:42897047:42908864:clu_14234	chr21	42942435	rs113370619	6.36205978989778e-10	2.85629162837251e-07
chr21:42906902:42908864:clu_14234	chr21	42808617	rs9975817	3.05775702706993e-18	7.71609169796474e-15
chr22:17105602:17107727:clu_12579	chr22	17110254	rs3179921	8.68865695523174e-05	0.00994994965465926
chr22:17148560:17159126:clu_12581	chr22	17149596	rs1034859	2.4875967888154e-09	9.58117542134266e-07
chr22:17182761:17188339:clu_12583	chr22	17109787	NA	7.24011798231206e-06	0.0011644655691112
chr22:21695492:21695867:clu_12705	chr22	21695494	rs12484060	4.74756359655643e-07	0.000105922775608536
chr22:26672987:26717253:clu_12786	chr22	26695204	rs4820700	4.3721535434948e-05	0.00558384286759074
chr22:29529239:29531078:clu_12830	chr22	29511861	rs2074948	4.34919402979266e-10	2.08849897281804e-07
chr22:29529239:29531831:clu_12830	chr22	29511861	rs2074948	1.7882675319349e-11	1.21171683321292e-08
chr22:29531110:29531831:clu_12830	chr22	29511861	rs2074948	3.80153308697739e-07	8.67394417997374e-05
chr22:29883359:29970976:clu_12846	chr22	29792939	rs75661409	1.90114925861578e-10	1.01551899814236e-07
chr22:30607395:30610871:clu_12864	chr22	30610873	rs9606756	1.44917155917069e-07	3.74736306360817e-05
chr22:30607395:30610874:clu_12864	chr22	30610873	rs9606756	1.15983798124346e-09	4.80493888745207e-07
chr22:31447565:31448153:clu_12907	chr22	31394028	rs5997969	3.03802479892447e-07	7.22643064339777e-05
chr22:31447568:31448153:clu_12907	chr22	31357863	rs131213	2.30760472435777e-06	0.000431893897003841
chr22:31944820:31945500:clu_12923	chr22	31945804	rs8141011	9.57234024304903e-06	0.00150749438911521
chr22:31944820:31956139:clu_12923	chr22	31939430	rs9609389	5.39455655120448e-08	1.54813195457703e-05
chr22:31945678:31956139:clu_12923	chr22	31939430	rs9609389	1.37492173468209e-06	0.000279491034844543
chr22:37061175:37061539:clu_12962	chr22	37013037	rs5756481	0.000521727620811173	0.0453983677657094
chr22:37808163:37809949:clu_12980	chr22	37717871	rs8135498	2.53546138933451e-15	3.50085027304716e-12
chr22:40857245:40868999:clu_13089	chr22	40821054	rs138333	5.66729489589976e-07	0.000124544336481064
chr22:40860793:40861618:clu_13089	chr22	40860798	rs103197	4.27548103415614e-06	0.000750311036161981
chr22:42808890:42810813:clu_13148	chr22	42794811	rs2013730	4.45052382956956e-05	0.00565432871263716
chr22:42808890:42817142:clu_13148	chr22	42850140	rs6002963	3.34593137871723e-10	1.70038373815644e-07
chr22:45323427:45330603:clu_13173	chr22	45307563	rs226502	1.26789355225063e-08	4.31555582110236e-06
chr22:45323427:45332425:clu_13173	chr22	45307563	rs226502	2.01486024420061e-05	0.0028968069286955
chr22:50255905:50256085:clu_13239	chr22	50249919	rs1555048	0.000264000392017844	0.0256567711658245
chr22:50257660:50258243:clu_13240	chr22	50249919	rs1555048	2.00467968598854e-09	7.8033223096086e-07
chr22:50275963:50276629:clu_13244	chr22	50233725	rs17836662	0.000272423039771987	0.0263354267510092
chr22:50625464:50625936:clu_13299	chr22	50560544	rs4824130	0.00010517561751691	0.0117507659387595
chr3:11844211:11846502:clu_19313	chr3	11844742	rs402731	9.06326257982825e-05	0.0103168296355702
chr3:119491574:119491763:clu_20192	chr3	119404086	rs16829809	1.39588188990722e-05	0.00211492001456337
chr3:119491574:119492282:clu_20192	chr3	119404086	rs16829809	1.99818568592987e-05	0.00287848874992811
chr3:122496570:122514757:clu_20230	chr3	122536861	rs2270859	3.28185044780753e-08	9.80268635798184e-06
chr3:122496570:122514875:clu_20230	chr3	122536861	rs2270859	3.10780261074131e-07	7.3601616522346e-05
chr3:124796817:124809022:clu_20263	chr3	124726435	rs115934375	0.000196465189718751	0.0199685035883586
chr3:125013990:125019262:clu_20267	chr3	125012228	rs6772910	6.91867592276578e-08	1.9398800920613e-05
chr3:132682090:132683399:clu_20369	chr3	132676967	rs1058331	1.48026221531849e-18	4.01205884877804e-15
chr3:132716909:132718994:clu_20372	chr3	132759389	rs4017724	0.000237344934178907	0.0234621557070646
chr3:134482931:134486587:clu_20388	chr3	134460611	rs9876658	0.000109540886735434	0.0122012208391157
chr3:134537211:134538312:clu_20391	chr3	134501479	rs142076474	6.46664477500981e-09	2.30843446163521e-06
chr3:134537211:134545586:clu_20391	chr3	134501479	rs142076474	1.60700734621297e-22	1.30667552884295e-18
chr3:134537268:134545586:clu_20391	chr3	134501479	rs142076474	1.11698564038783e-19	3.8924290077896e-16
chr3:138349032:138372866:clu_20412	chr3	138334345	rs4678408	9.74766326797779e-05	0.0109407054900401
chr3:141231911:141260123:clu_20444	chr3	141190651	rs10433433	1.51423220012267e-06	0.000304427231881805
chr3:146070872:146071042:clu_20471	chr3	146058886	rs7651139	8.2590659868469e-07	0.00017828862799925
chr3:149814331:149846011:clu_20495	chr3	149891563	rs16862286	5.22358702245464e-06	0.000882822397928939
chr3:150625964:150627010:clu_20508	chr3	150554518	rs4681636	0.000122732621996356	0.0134858457623023
chr3:158571347:158588852:clu_20547	chr3	158568314	rs7613814	2.25853393891777e-06	0.000425978127963924
chr3:158588924:158592434:clu_20547	chr3	158568314	rs7613814	3.39399431754032e-11	2.17870617682106e-08
chr3:158649157:158650005:clu_20548	chr3	158627882	rs7653826	0.000317530134465412	0.0297755023426361
chr3:158649157:158652096:clu_20548	chr3	158627882	rs7653826	0.000237389922211943	0.0234621557070646
chr3:158650061:158652096:clu_20548	chr3	158627882	rs7653826	5.91310639069434e-06	0.000979007071653873
chr3:16260829:16264769:clu_19389	chr3	16250315	rs842247	8.69531454559339e-11	5.01041825548444e-08
chr3:16264229:16264769:clu_19389	chr3	16323110	rs567541	1.56763354490371e-09	6.30110181344099e-07
chr3:194462236:194485794:clu_20787	chr3	194479085	rs4632483	3.51271513357101e-08	1.03653424788196e-05
chr3:39406764:39407603:clu_19533	chr3	39385046	rs11918536	2.77288942768019e-13	2.60153908099533e-10
chr3:39406764:39407621:clu_19533	chr3	39385046	rs11918536	1.29233386038905e-13	1.29552043703111e-10
chr3:39407082:39407621:clu_19533	chr3	39385046	rs11918536	2.34379301987289e-13	2.25682596308287e-10
chr3:45985022:45985152:clu_19617	chr3	45974972	rs12639598	3.97051114916389e-05	0.00516095925214588
chr3:45985022:45995722:clu_19617	chr3	45974972	rs12639598	4.52591794028373e-10	2.1506926939608e-07
chr3:46681598:46682029:clu_19623	chr3	46713247	rs56313683	0.000522939787336169	0.0454498024195497
chr3:48990914:48997767:clu_19740	chr3	48896669	rs7639332	5.44412745441861e-07	0.000120362914536059
chr3:49700709:49701491:clu_19796	chr3	49698313	rs11130214	1.33027242336176e-06	0.000271925519389981
chr3:49700709:49701533:clu_19796	chr3	49698313	rs11130214	1.17827904856172e-05	0.00182845506782115
chr3:53173608:53178404:clu_19927	chr3	53174901	rs3821689	2.23984342556288e-05	0.00318894439460489
chr3:66221127:66243203:clu_20015	chr3	66243671	rs1680402	1.82431625746365e-05	0.00265843105877117
chr3:66236700:66243203:clu_20015	chr3	66243671	rs1680402	1.20808395781013e-06	0.000249035447979001
chr3:9363127:9365016:clu_19238	chr3	9360377	rs2600178	1.26721968930578e-05	0.00194821716099574
chr3:9363332:9365016:clu_19238	chr3	9388275	rs2728928	0.00033591441620311	0.031156168539599
chr3:98518995:98522849:clu_20088	chr3	98507717	rs3762655	3.92177735873009e-17	7.97210186421856e-14
chr3:9918075:9918500:clu_19273	chr3	9892921	rs279553	1.15984868658315e-06	0.000241129905920894
chr4:102502167:102525512:clu_18782	chr4	102570567	rs230500	5.12978083886206e-05	0.0063626671489479
chr4:102726683:102760718:clu_18786	chr4	102684759	rs393223	2.45946110300618e-07	5.95971402377457e-05
chr4:102753995:102760718:clu_18786	chr4	102763796	rs223486	3.62440736580023e-08	1.06093652411704e-05
chr4:105424322:105446383:clu_18806	chr4	105377237	rs2726503	2.07037977736604e-06	0.000396624063109022
chr4:118278792:118279107:clu_18898	chr4	118277898	rs1523742	0.000172290467211125	0.0179860433530815
chr4:118278792:118279389:clu_18898	chr4	118325386	rs11098433	0.000302296156019638	0.0285445583193769
chr4:139295960:139301292:clu_18973	chr4	139196434	rs6825915	2.54399051103788e-05	0.00355964102481361
chr4:15722934:15737787:clu_18349	chr4	15736267	rs4613561	2.40060750335849e-06	0.00044596445338504
chr4:168396124:168400826:clu_19101	chr4	168384955	rs902003	2.58111379631302e-14	2.998189009749e-11
chr4:168396127:168400826:clu_19101	chr4	168384955	rs902003	3.22650556093106e-13	2.98880603732829e-10
chr4:1717428:1718152:clu_18205	chr4	1719030	rs798754	1.66638099124539e-08	5.44400718479187e-06
chr4:182894605:182915461:clu_19141	chr4	183014136	rs2714545	1.53379863187403e-12	1.19407855192066e-09
chr4:184697803:184702089:clu_19159	chr4	184739205	rs4368653	4.633975169661e-05	0.0058568964234161
chr4:38867834:38891743:clu_18425	chr4	38820295	rs6819723	3.63131758099451e-05	0.004770912398154
chr4:39510861:39514083:clu_18441	chr4	39426556	rs13140731	5.33053589559245e-05	0.00656714843164066
chr4:48885565:48894006:clu_18502	chr4	48792925	rs4695404	0.000257367839437656	0.0250787995872806
chr4:56648797:56655857:clu_18551	chr4	56657958	rs6857396	0.000117997716401661	0.0130333062832332
chr4:75914338:75914868:clu_18618	chr4	75911703	rs2135232	2.16612771268632e-06	0.000411733054582817
chr4:75914985:75918761:clu_18618	chr4	75913392	rs2047987	2.20401558615945e-06	0.000416769665620539
chr4:75917773:75918761:clu_18618	chr4	75924484	rs905958	3.59763079919046e-11	2.28934453812833e-08
chr4:78464583:78466208:clu_18641	chr4	78482593	rs924149	4.56511502686156e-06	0.000791647198260022
chr4:78464583:78469978:clu_18641	chr4	78378862	rs923020	1.60664223000557e-18	4.19907422827885e-15
chr4:78466435:78469978:clu_18641	chr4	78378862	rs923020	9.45471833185689e-10	4.02265283444934e-07
chr4:83456134:83456909:clu_18690	chr4	83433441	rs7654821	6.00740050617784e-05	0.0072664722155718
chr4:83456958:83460973:clu_18691	chr4	83426210	rs4693624	1.43497553148154e-10	7.7786303254681e-08
chr4:83458429:83460973:clu_18691	chr4	83443655	rs6535473	9.15454846510859e-06	0.00145006462484123
chr4:987242:1000612:clu_18184	chr4	916732	rs4690332	0.000317773535523351	0.0297755023426361
chr4:99067598:99072573:clu_18765	chr4	98971045	rs1230190	0.000206865623997388	0.0209094286797359
chr4:99072441:99072573:clu_18765	chr4	99021426	rs2602832	0.000442823395262258	0.0393841003613852
chr5:1094248:1099667:clu_16999	chr5	1123609	rs7734252	0.000360897674557076	0.0332625841613184
chr5:131162676:131165060:clu_17616	chr5	131079113	rs13361165	1.38214738077909e-15	2.02291090650828e-12
chr5:131162676:131165095:clu_17616	chr5	131079113	rs13361165	5.60637154465577e-13	4.77063104230127e-10
chr5:132218644:132227086:clu_17627	chr5	132237836	rs2089855	8.99393688900449e-09	3.11931896463198e-06
chr5:132218644:132227790:clu_17627	chr5	132237836	rs2089855	4.34580230920174e-13	3.83163630105281e-10
chr5:132227221:132227790:clu_17627	chr5	132237836	rs2089855	6.02691007303696e-11	3.61515802577742e-08
chr5:132866691:132866869:clu_17645	chr5	132872671	rs803223	1.69061050559698e-09	6.68750685403174e-07
chr5:135389126:135399062:clu_17686	chr5	135289544	rs57957763	1.5842516168652e-11	1.0937314464358e-08
chr5:135389126:135399786:clu_17686	chr5	135289544	rs57957763	5.98789706767028e-10	2.70490313217352e-07
chr5:139476454:139478270:clu_17740	chr5	139486507	rs7448031	4.73456909370519e-17	9.36420989938772e-14
chr5:140551169:140557147:clu_17758	chr5	140509005	rs7712617	3.16582593433623e-07	7.45251562950629e-05
chr5:177305984:177306124:clu_18049	chr5	177206492	rs71601344	3.27981614722952e-08	9.80268635798184e-06
chr5:181247386:181271573:clu_18148	chr5	181263936	rs1279912	0.000173211698903532	0.0180564560196018
chr5:181261384:181271573:clu_18148	chr5	181263936	rs1279912	2.01416809316695e-07	5.02979139015193e-05
chr5:272772:314417:clu_16976	chr5	181348	rs7717734	0.00028027385065633	0.0268842581759984
chr5:31530924:31531990:clu_17070	chr5	31531016	rs17409755	0.000157576668482469	0.0165920296396361
chr5:33596060:33614238:clu_17089	chr5	33595891	rs10461924	4.72719742232341e-07	0.000105790919683678
chr5:33998827:34005756:clu_17093	chr5	33995600	rs168803	9.4595255115264e-08	2.5544209480941e-05
chr5:34945025:34945722:clu_17107	chr5	34924397	rs3776603	0.000473059554722822	0.0417090339935134
chr5:477336:477806:clu_16984	chr5	455581	rs2672734	1.37760981872112e-05	0.00209591448095659
chr5:56910394:56911169:clu_17211	chr5	56941308	rs2591963	3.95344343007141e-06	0.000702215995661713
chr5:56910394:56913011:clu_17211	chr5	56941308	rs2591963	5.62426002452889e-05	0.00687117443397369
chr5:6605375:6606820:clu_17015	chr5	6600680	rs3776446	5.57954175642535e-05	0.00683937798551436
chr5:6633869:6651842:clu_17019	chr5	6611914	rs6884320	6.56946858604107e-11	3.87704605747166e-08
chr5:6652008:6656078:clu_17019	chr5	6606332	rs6555404	3.29576333591594e-09	1.24321629341407e-06
chr5:69235453:69252418:clu_17284	chr5	69172335	rs164789	4.37555656547318e-09	1.59305089284243e-06
chr5:69252451:69254602:clu_17284	chr5	69172335	rs164789	1.17219875191564e-05	0.00182513839713163
chr5:72223850:72226057:clu_17302	chr5	72216723	rs62363246	1.85012366149882e-07	4.652647750807e-05
chr5:78003055:78020692:clu_17359	chr5	78033272	rs73132871	0.000403785919863039	0.0367068989013381
chr5:78839426:78885584:clu_17366	chr5	78835724	rs784589	0.000276296072279173	0.0266044033807761
chr5:78885128:78885584:clu_17366	chr5	78877481	rs3098695	0.000139332378962565	0.0150167061744926
chr5:83258677:83353125:clu_17414	chr5	83353124	rs1805377	2.62024804485738e-20	1.12793971719213e-16
chr5:83258677:83353131:clu_17414	chr5	83353124	rs1805377	1.71542630686928e-30	6.27674485683468e-26
chr5:9380023:9423094:clu_17034	chr5	9305012	rs12651974	7.660614437866e-05	0.00895533170228489
chr5:95752350:95763508:clu_17466	chr5	95724384	rs367498	4.82223194585704e-05	0.00606341810649173
chr5:96722698:96727489:clu_17477	chr5	96742236	rs11750399	3.60394524631218e-08	1.05918358684789e-05
chr5:96740118:96740745:clu_17480	chr5	96727253	rs11135479	1.22822517120693e-15	1.83431669446782e-12
chr5:96740118:96741266:clu_17480	chr5	96727253	rs11135479	1.04331001286043e-28	2.54498089137086e-24
chr5:96740783:96741266:clu_17480	chr5	96727253	rs11135479	8.21584461743394e-14	8.46810576202557e-11
chr6:111483665:111574621:clu_16609	chr6	111467945	rs7758483	1.58883857313836e-06	0.000316815277335873
chr6:111483796:111484744:clu_16609	chr6	111467945	rs7758483	0.000547266999740337	0.0472275932087239
chr6:125153970:125220078:clu_16681	chr6	125154369	rs555761	0.000399571943595846	0.0365052120253983
chr6:13306527:13307596:clu_15703	chr6	13286285	rs617580	3.29271406918261e-09	1.24321629341407e-06
chr6:13306527:13307600:clu_15703	chr6	13286285	rs617580	1.73953575415637e-09	6.84404443490125e-07
chr6:13588464:13591669:clu_15709	chr6	13589953	rs4712047	0.000381091455244068	0.0349915592155092
chr6:139028875:139033749:clu_16770	chr6	139034021	rs3813331	1.1665556220501e-08	3.98918413185171e-06
chr6:139028875:139034155:clu_16770	chr6	139034021	rs3813331	3.94459968818868e-10	1.95044462960573e-07
chr6:139033855:139034155:clu_16770	chr6	139034021	rs3813331	4.10605454537658e-10	2.01233979574437e-07
chr6:158637894:158641319:clu_16892	chr6	158621844	rs894122	1.1867137014365e-05	0.00183601921080598
chr6:158641360:158644682:clu_16892	chr6	158655734	rs317792	1.35205414574173e-05	0.00206131921636209
chr6:160056525:160058023:clu_16912	chr6	160074023	rs8191890	3.85236603227258e-17	7.97210186421856e-14
chr6:160057798:160058023:clu_16912	chr6	160074023	rs8191890	3.24759529967814e-08	9.78020675022414e-06
chr6:166332045:166342419:clu_16926	chr6	166342487	rs10862	0.000142373800983862	0.0152994342966212
chr6:170583623:170584299:clu_16972	chr6	170532993	rs9460029	3.60565618173822e-06	0.000645139167187294
chr6:170583747:170584299:clu_16972	chr6	170532993	rs9460029	3.02555602438296e-05	0.00413850822176346
chr6:26538501:26545127:clu_15793	chr6	26528022	rs9295695	0.000439560635661505	0.0392548453016334
chr6:27363302:27370136:clu_15800	chr6	27343975	rs764285	1.08307018474765e-15	1.65123075249653e-12
chr6:27367612:27370136:clu_15800	chr6	27317586	rs76054911	9.03055697565675e-05	0.0103097684786047
chr6:29888224:29943268:clu_15830	chr6	29844728	rs2734990	3.17420920680694e-17	6.83201852218036e-14
chr6:29890296:29945234:clu_15831	chr6	29865181	rs2734976	3.53251107704193e-14	3.97706400950659e-11
chr6:2990011:2999013:clu_15638	chr6	2945097	rs318427	4.79302902867069e-06	0.000825303210160285
chr6:29943026:29943268:clu_15830	chr6	29843297	rs56164731	6.137073090528e-18	1.4970366958828e-14
chr6:29944397:29944500:clu_15832	chr6	29948614	rs2517718	3.30550965947543e-08	9.83321938538261e-06
chr6:29944616:29945059:clu_15832	chr6	29948614	rs2517718	1.81980835683369e-09	7.12158158037911e-07
chr6:29945091:29945234:clu_15831	chr6	29865181	rs2734976	1.58136456648811e-10	8.50913668938233e-08
chr6:3000085:3006468:clu_15639	chr6	3006573	rs4149360	5.92983869654253e-06	0.000979561164363391
chr6:3003789:3006468:clu_15639	chr6	3006573	rs4149360	5.44088467088652e-06	0.000913220046365769
chr6:3006559:3006816:clu_15640	chr6	3006573	rs4149360	3.98612967366626e-05	0.00516291981449375
chr6:30922241:30922450:clu_15886	chr6	30850102	rs2844662	2.18667393353821e-05	0.00313766271482993
chr6:30922554:30922706:clu_15886	chr6	30954793	rs2532921	1.24974410752434e-06	0.000256180038623617
chr6:31114891:31115136:clu_15889	chr6	31115133	rs3132555	4.67258846696296e-16	7.77136418209885e-13
chr6:31269381:31269493:clu_15893	chr6	31279981	rs2853944	0.000151378053286162	0.0160548491876541
chr6:31269525:31269966:clu_15894	chr6	31279981	rs2853944	0.000222783286845992	0.0221722440373469
chr6:31269543:31269966:clu_15894	chr6	31272654	rs2074488	2.12809491228942e-19	6.77104285571044e-16
chr6:31271348:31271599:clu_15895	chr6	31175734	rs887466	3.67144292480334e-13	3.3169900399643e-10
chr6:31271348:31356688:clu_15895	chr6	31304686	rs9368678	1.75862742114033e-14	2.10977630621392e-11
chr6:31354665:31355317:clu_15894	chr6	31262008	rs9380229	0.000296136658707066	0.0281080164515993
chr6:31355223:31355317:clu_15894	chr6	31279981	rs2853944	1.80938141673606e-06	0.000355942290528883
chr6:31355592:31356167:clu_15895	chr6	31383956	rs2442753	3.50184975853242e-05	0.00465542645207839
chr6:31356442:31356688:clu_15895	chr6	31262008	rs9380229	5.57763061451707e-05	0.00683937798551436
chr6:31410797:31411072:clu_15896	chr6	31367412	rs112168410	2.10317937685759e-08	6.63408046544993e-06
chr6:31410797:31411209:clu_15896	chr6	31367412	rs112168410	1.19811932554527e-18	3.37224508628473e-15
chr6:31410797:31411947:clu_15896	chr6	31367412	rs112168410	9.05365302022607e-13	7.36162586689049e-10
chr6:31410797:31412325:clu_15896	chr6	31367412	rs112168410	3.39986229799768e-13	3.11002403709338e-10
chr6:31411359:31412325:clu_15896	chr6	31367412	rs112168410	5.37284986919497e-13	4.62570768738456e-10
chr6:31651776:31652235:clu_15915	chr6	31635190	rs1046089	2.33484787849969e-07	5.69547225828692e-05
chr6:31835057:31835411:clu_15935	chr6	31739749	rs28381344	7.59559421041709e-05	0.00889352934909316
chr6:3263759:3264209:clu_15649	chr6	3253607	rs11242828	7.2299882484535e-06	0.0011644655691112
chr6:3263759:3267591:clu_15649	chr6	3253607	rs11242828	8.23646159430123e-07	0.00017828862799925
chr6:32894927:32900920:clu_15986	chr6	32888431	rs2018501	2.24618981679706e-08	7.02462268347046e-06
chr6:32895026:32900920:clu_15986	chr6	32888431	rs2018501	2.28523198213666e-08	7.1163096362877e-06
chr6:33417816:33417959:clu_16025	chr6	33352038	rs9278004	3.08773921463188e-05	0.00420001404696582
chr6:33417816:33418087:clu_16025	chr6	33352038	rs9278004	5.03671068235717e-05	0.00627915652018565
chr6:37377033:37390742:clu_16129	chr6	37366020	rs195385	6.40855375415642e-05	0.00765053774435835
chr6:42211917:42214280:clu_16182	chr6	42191394	rs9369346	0.00018441806041532	0.0190887039055065
chr6:43782087:43784541:clu_16251	chr6	43802413	rs943084	0.000295851423510428	0.0281080164515993
chr6:54149127:54169528:clu_16315	chr6	54160357	rs10484648	3.68985943408664e-06	0.000658594910698684
chr6:70858229:70860200:clu_16364	chr6	70859387	rs576516	0.000498040975433169	0.043544371065949
chr6:75703024:75709527:clu_16396	chr6	75782366	rs144978533	1.05538967948944e-20	5.51667262464554e-17
chr6:75703072:75709527:clu_16396	chr6	75782366	rs144978533	5.56509613342346e-14	5.98902551535189e-11
chr6:83707957:83708845:clu_16437	chr6	83732207	rs614565	1.43671734224965e-05	0.00217229287408739
chr6:83707957:83709044:clu_16437	chr6	83716727	rs2924667	2.45358327486327e-05	0.00344631907974077
chr6:85666147:85677424:clu_16454	chr6	85592316	rs2842611	0.000479047376994606	0.0421861456660232
chr6:85677492:85677954:clu_16455	chr6	85678170	rs1059307	2.65494620750708e-10	1.39776232708898e-07
chr6:85677492:85678136:clu_16455	chr6	85678170	rs1059307	1.60295948739694e-05	0.00236025302389755
chr6:89334799:89335302:clu_16480	chr6	89296206	rs2148174	0.00043455583576729	0.0388762788037289
chr7:106091939:106092949:clu_15208	chr7	106117786	rs73416232	4.36649826238263e-10	2.08849897281804e-07
chr7:106092669:106092949:clu_15208	chr7	106120464	rs73416237	5.7548069606789e-05	0.00699562746482528
chr7:1160623:1162962:clu_14339	chr7	1164659	rs2960839	3.78300485829815e-09	1.39818331075888e-06
chr7:1160623:1163452:clu_14339	chr7	1164659	rs2960839	1.38249309959874e-05	0.00209898018731609
chr7:121371423:121372110:clu_15277	chr7	121335061	rs2707473	5.984029867038e-06	0.000984070349819867
chr7:121371423:121378910:clu_15277	chr7	121335061	rs2707473	5.11430921081405e-06	0.000872412932511358
chr7:121372139:121378910:clu_15277	chr7	121335061	rs2707473	3.34095540220634e-06	0.000606677708023474
chr7:128608213:128609487:clu_15316	chr7	128605563	rs7776915	1.3808798185745e-07	3.5961845239602e-05
chr7:128608217:128609487:clu_15316	chr7	128605563	rs7776915	9.13717475678673e-08	2.50008802050311e-05
chr7:140026348:140028613:clu_15430	chr7	140023600	rs2269997	3.5759454967189e-06	0.000641391400612473
chr7:140369682:140380282:clu_15437	chr7	140379882	rs6970664	8.70178707157957e-05	0.00994994965465926
chr7:140459936:140471883:clu_15439	chr7	140434656	rs6968931	6.37175170064234e-06	0.00103708880920917
chr7:149875645:149879335:clu_15509	chr7	149861320	rs2240361	4.78606818776426e-12	3.53782292909685e-09
chr7:149879617:149879962:clu_15509	chr7	149861320	rs2240361	0.00044158483819492	0.0393607532997616
chr7:150368941:150369671:clu_15512	chr7	150368919	rs3735166	1.45658510692617e-05	0.00219326950874191
chr7:150369670:150371228:clu_15512	chr7	150374949	rs6956002	7.9196927389473e-05	0.00919941451803434
chr7:22813185:22822677:clu_14514	chr7	22803511	rs13247324	2.0864342247997e-11	1.38804778700766e-08
chr7:30568989:30573000:clu_14581	chr7	30570595	rs38485	2.1081229018692e-06	0.000402800088665243
chr7:35179155:35181415:clu_14613	chr7	35265713	rs1861095	3.25347602178052e-05	0.00438909518965779
chr7:36419467:36420169:clu_14630	chr7	36405313	rs197366	0.000148922927312175	0.0158403776463735
chr7:36419479:36420169:clu_14630	chr7	36405313	rs197366	2.33541028411033e-05	0.00330571227449118
chr7:38178420:38201714:clu_14633	chr7	38178365	rs62443315	1.20052873804324e-05	0.00185347453691993
chr7:38201966:38207447:clu_14633	chr7	38178365	rs62443315	0.000533152628271351	0.046168464694822
chr7:43648652:43656033:clu_14665	chr7	43642894	rs17530917	1.8942833759053e-15	2.66583956632212e-12
chr7:43657269:43665658:clu_14665	chr7	43642894	rs17530917	1.2322908586826e-16	2.25447612595983e-13
chr7:44579628:44581093:clu_14713	chr7	44556313	rs217394	5.68237378868082e-06	0.000947234883498092
chr7:44579628:44581449:clu_14713	chr7	44590083	rs4407779	1.41621166633766e-08	4.77596173928987e-06
chr7:44581239:44581449:clu_14713	chr7	44556313	rs217394	0.00021468602219304	0.0215215384987488
chr7:44984426:44986525:clu_14728	chr7	44986097	rs10228004	3.14210878094584e-08	9.50163308221555e-06
chr7:54757594:54759158:clu_14765	chr7	54721145	rs7787290	2.74302738017849e-07	6.55995894383862e-05
chr7:54757594:54759162:clu_14765	chr7	54721145	rs7787290	1.35494106724979e-06	0.000276196622009304
chr7:56011869:56021073:clu_14775	chr7	56079044	rs13226699	4.97170998765529e-05	0.00620869858185348
chr7:56011869:56021119:clu_14775	chr7	55978963	rs13242635	8.81861864710019e-11	5.04176962964681e-08
chr7:64982116:64989947:clu_14791	chr7	64979235	rs3807068	3.52144645090604e-07	8.18093496118426e-05
chr7:64982116:65006541:clu_14791	chr7	64979235	rs3807068	4.74777188136847e-08	1.38423086166751e-05
chr7:64993414:64999121:clu_14791	chr7	64979235	rs3807068	3.59705508799418e-05	0.00475148901334683
chr7:64993414:64999339:clu_14791	chr7	64979235	rs3807068	7.7529879803499e-05	0.00904886220736851
chr7:64993414:65006541:clu_14791	chr7	64979235	rs3807068	3.32931396787255e-05	0.00445409865025435
chr7:65005194:65006541:clu_14791	chr7	64979235	rs3807068	5.37277765176785e-06	0.000903861766796255
chr7:65006249:65006541:clu_14791	chr7	64979235	rs3807068	3.69980755874947e-09	1.37437521395577e-06
chr7:65006322:65006541:clu_14791	chr7	64979235	rs3807068	2.766300616026e-05	0.00383405074016634
chr7:65006447:65006541:clu_14791	chr7	64979235	rs3807068	1.59165959014889e-08	5.24674093725657e-06
chr7:66089175:66089612:clu_14807	chr7	66049635	rs313804	3.98195689304231e-05	0.00516291981449375
chr7:66667610:66668764:clu_14815	chr7	66763745	rs10252765	0.000414557123069343	0.0373320195462553
chr7:66682258:66700769:clu_14815	chr7	66651069	rs10244498	9.0649377639678e-05	0.0103168296355702
chr7:67309715:67320103:clu_14827	chr7	67314637	rs146408058	4.1247741098887e-10	2.01233979574437e-07
chr7:67309715:67339450:clu_14827	chr7	67314637	rs146408058	1.06404127486665e-06	0.000223113296546537
chr7:73737110:73737562:clu_14854	chr7	73764105	rs11764572	6.36908322305552e-08	1.80654848939226e-05
chr7:73835002:73841070:clu_14856	chr7	73811362	rs4355658	6.05063858606579e-05	0.0072946578538434
chr7:73835002:73842490:clu_14856	chr7	73811362	rs4355658	0.000513232675009949	0.0447656342755996
chr7:73840120:73841070:clu_14856	chr7	73752929	rs12539962	1.5757059741182e-09	6.30110181344099e-07
chr7:75441647:75474704:clu_14877	chr7	75535697	rs1167829	7.80725640574525e-05	0.00909769146134454
chr7:76618300:76618512:clu_14902	chr7	76673852	rs10258895	0.000134622343901723	0.0146160955894771
chr7:76618300:76625522:clu_14902	chr7	76673852	rs10258895	0.000123236689276878	0.0135209309164646
chr7:77685328:77695896:clu_14908	chr7	77683157	rs7801062	5.49437664166386e-05	0.00675762155692372
chr7:90591901:90597197:clu_14957	chr7	90654632	rs10277766	0.000381578089967682	0.0349923366213471
chr7:97869813:97872351:clu_15014	chr7	97858034	rs2237289	0.000171005426968581	0.0178773959222296
chr8:103318786:103324481:clu_27445	chr8	103269650	rs3133798	4.01554142269176e-05	0.00519182546488662
chr8:11847168:11848067:clu_26838	chr8	11853550	rs2272767	1.03905032431337e-06	0.000219128826320612
chr8:11853479:11868001:clu_26839	chr8	11853550	rs2272767	0.000211904004982024	0.0212717902394849
chr8:123140901:123144717:clu_27496	chr8	123096793	rs12545493	1.02585396225483e-07	2.71018025118443e-05
chr8:123437334:123438134:clu_27503	chr8	123432256	rs10447969	4.46222924726033e-05	0.00565937497945426
chr8:123437334:123441306:clu_27503	chr8	123432256	rs10447969	0.000159355021861214	0.0167306041632954
chr8:132727986:132728249:clu_27555	chr8	132757975	rs2433053	0.000485851995059712	0.0426314736192682
chr8:134478721:134501829:clu_27571	chr8	134548292	rs571768588	7.22390326902451e-10	3.18460988691092e-07
chr8:134478721:134509619:clu_27571	chr8	134475029	rs7464457	3.31761687735002e-09	1.24504206709987e-06
chr8:134501967:134509619:clu_27571	chr8	134548292	rs571768588	1.57752191476998e-07	4.05063346396024e-05
chr8:134521001:134565333:clu_27572	chr8	134548292	rs571768588	7.4736271454253e-09	2.64212577054214e-06
chr8:134532972:134564987:clu_27572	chr8	134548292	rs571768588	2.19494542252153e-06	0.000416129808342295
chr8:134532972:134583832:clu_27572	chr8	134548292	rs571768588	1.44396051402406e-08	4.82506988202194e-06
chr8:134565152:134565333:clu_27572	chr8	134548292	rs571768588	2.29103174329399e-06	0.000430099543676648
chr8:134588393:134590268:clu_27575	chr8	134548292	rs571768588	5.3707006801782e-11	3.30275525861715e-08
chr8:134588395:134590268:clu_27575	chr8	134500402	rs6421008	4.55643650374034e-09	1.64256169134836e-06
chr8:134590355:134599730:clu_27573	chr8	134548292	rs571768588	2.05752527167213e-11	1.38137338881621e-08
chr8:134590355:134600436:clu_27573	chr8	134494817	rs7831961	3.03245523495573e-05	0.00414020660623247
chr8:134599862:134600436:clu_27573	chr8	134500402	rs6421008	8.42617958913593e-10	3.62722248431157e-07
chr8:134608879:134637461:clu_27574	chr8	134686136	rs17700442	1.65344385153876e-08	5.42596506975814e-06
chr8:134657737:134674730:clu_27576	chr8	134693072	rs531176443	3.28020701903817e-11	2.12429689958596e-08
chr8:134657737:134686793:clu_27576	chr8	134693072	rs531176443	3.06385437321926e-11	2.01993570299266e-08
chr8:134674888:134712845:clu_27576	chr8	134693072	rs531176443	1.25931462426556e-10	6.92907099276346e-08
chr8:134686894:134712845:clu_27576	chr8	134693072	rs531176443	5.7914553778431e-11	3.50263392190544e-08
chr8:141189146:141192331:clu_27602	chr8	141190368	rs1045303	3.25673502047578e-05	0.00438909518965779
chr8:142775694:142777106:clu_27613	chr8	142805185	rs10956986	0.000515742942774267	0.0449310339907392
chr8:144426979:144427172:clu_27721	chr8	144427623	rs3735840	1.82726267089628e-05	0.00265843105877117
chr8:144426979:144428489:clu_27721	chr8	144427623	rs3735840	0.000185975317310359	0.0192227029954408
chr8:1771597:1780250:clu_26791	chr8	1770223	rs6993706	3.18472864876318e-05	0.00432390431384952
chr8:28162078:28189649:clu_26991	chr8	28087281	rs144868374	7.48280489898758e-05	0.00878959329868236
chr8:85217502:85219236:clu_27304	chr8	85122399	rs7841142	3.98178229792944e-13	3.55349790929849e-10
chr8:86470410:86474820:clu_27312	chr8	86508665	rs68008113	9.74499909818545e-08	2.60003503336804e-05
chr8:86472479:86474820:clu_27312	chr8	86458749	rs7461413	5.96308184944439e-20	2.29672805127547e-16
chr8:86474358:86474820:clu_27312	chr8	86458749	rs7461413	6.72884020626137e-24	6.15520657867759e-20
chr8:86515499:86528536:clu_27319	chr8	86458749	rs7461413	3.32354394947397e-05	0.00445409865025435
chr8:86524997:86528536:clu_27319	chr8	86472684	rs13042	0.000247469098149121	0.0243660210169373
chr8:98193090:98193385:clu_27390	chr8	98195837	rs13264255	0.000303483880815037	0.0286197814407789
chr8:99892047:99893639:clu_27400	chr8	99861038	rs13274441	8.26134067526642e-05	0.00953122175582503
chr9:113332050:113340217:clu_26207	chr9	113241753	NA	3.53779069654866e-10	1.78548636671332e-07
chr9:123367357:123370108:clu_26298	chr9	123350533	rs10760280	0.000414743534997343	0.0373320195462553
chr9:127525163:127527194:clu_26367	chr9	127486606	rs2246011	0.0002375711584987	0.0234621557070646
chr9:128937778:128941445:clu_26466	chr9	128927082	rs751340	1.56854118531278e-05	0.00231890593820584
chr9:128940497:128941445:clu_26466	chr9	128927082	rs751340	1.97287316431648e-05	0.00284763033855385
chr9:133356320:133356459:clu_26591	chr9	133440318	rs2073932	0.00055071463702249	0.0474691367930575
chr9:136665817:136668241:clu_26666	chr9	136635215	rs10116725	0.000407834629572099	0.0369372997426809
chr9:137111754:137112112:clu_26724	chr9	137100495	rs9411307	5.2069174929965e-06	0.000882822397928939
chr9:2523157:2525538:clu_25603	chr9	2533080	rs484042	0.000136382210687665	0.0147421716072723
chr9:2523157:2536359:clu_25603	chr9	2522345	rs10491714	6.38012320129465e-07	0.00013937236294649
chr9:2525717:2536359:clu_25603	chr9	2536319	rs669341	7.89970135370179e-05	0.0091907813205707
chr9:2536015:2536359:clu_25603	chr9	2533080	rs484042	8.64423523435602e-06	0.00137518507489168
chr9:2539552:2570622:clu_25605	chr9	2494075	rs34364696	1.83493971178366e-06	0.00035903980777628
chr9:69296867:69304936:clu_25891	chr9	69330198	rs10867360	9.21512669068075e-05	0.0104714747084475
chr9:69305077:69306148:clu_25894	chr9	69238549	rs75392135	7.56930352670154e-12	5.48437259489128e-09
chr9:69305077:69306854:clu_25894	chr9	69238549	rs75392135	1.56170631609539e-15	2.24089545513453e-12
chr9:69306290:69306854:clu_25894	chr9	69238549	rs75392135	1.53043948117932e-08	5.06776295170601e-06
chr9:83978452:83980119:clu_25960	chr9	83944189	rs4147133	2.31217981765896e-08	7.13946493908365e-06
chr9:94924175:94928425:clu_26050	chr9	94886305	rs4385527	0.000221547799044427	0.0221487266858895
chr9:95005616:95080694:clu_26053	chr9	94915216	rs62579047	1.99597795968023e-06	0.000385397538494457
chr9:95813922:95874980:clu_26060	chr9	95786167	rs7852346	0.000134816405068284	0.0146160955894771
chr9:95870441:95874980:clu_26060	chr9	95786167	rs7852346	2.06269612676996e-06	0.000396189245556498
