# Supplementary material for: Determining the genetic basis of anthracycline-cardiotoxicity by molecular response QTL mapping in induced cardiomyocytes
Source: eLife. 2018 May 8;7:e33480. doi: 10.7554/eLife.33480 (PMC6010343; doi:10.7554/eLife.33480)
Supplement: Supplementary file 10. — Columns are as for Supplementary file 9. [file elife-33480-supp10.gz › elife-33480-supp10]

intron	chr	pos	RSID	p	q
chr10:124623604:124681607:clu_5530	chr10	124568550	rs11245293	4.60687145128554e-08	0.000197436758110792
chr10:97679913:97686766:clu_5187	chr10	97664485	rs11189312	6.24613773039231e-20	2.28546179555055e-15
chr10:97679915:97686766:clu_5187	chr10	97664485	rs11189312	1.29554425100155e-21	9.48079282882933e-17
chr11:34890552:34916228:clu_3269	chr11	34842113	rs72922482	4.65555683571761e-07	0.00154860749653552
chr12:15900053:15902917:clu_1579	chr12	15943563	rs10772882	1.61415615796245e-06	0.00421871241570328
chr12:1961395:1965558:clu_1379	chr12	2007454	rs12316650	3.59883020788188e-05	0.0487708138171844
chr12:49749734:49752464:clu_1843	chr12	49650101	rs61512987	8.68831841081925e-06	0.0167318721395724
chr12:57783283:57783615:clu_2136	chr12	57724465	rs2269720	4.8563291145043e-08	0.000197436758110792
chr12:57783283:57786163:clu_2136	chr12	57749071	rs2069506	1.60130024474e-14	2.103282431048e-10
chr12:57783652:57786163:clu_2136	chr12	57855134	rs73102465	7.01965345447704e-14	7.33854628283757e-10
chr12:6971091:6974339:clu_1501	chr12	7057810	NA	1.00888574997454e-05	0.0189308356879837
chr12:8946387:8949488:clu_1525	chr12	8929985	NA	6.68156892252574e-07	0.00196761290907405
chr12:8946405:8949488:clu_1525	chr12	8929985	NA	2.19710354388911e-10	1.75175596886708e-06
chr14:49619140:49620562:clu_9784	chr14	49521472	rs7150811	4.4578935050438e-06	0.0095949601970325
chr14:61485656:61529075:clu_9920	chr14	61539336	rs117498462	7.51621111772009e-06	0.0148658467458042
chr14:73024942:73026926:clu_10032	chr14	73125325	rs67685049	3.14034510504664e-07	0.0010943354989872
chr15:29014280:29053845:clu_8629	chr15	29151300	rs4611418	2.67065616838227e-05	0.0390877236804429
chr15:98916876:98922148:clu_9453	chr15	98956835	rs12440962	1.7018381188386e-09	9.58003950281608e-06
chr17:7668799:7669671:clu_5874	chr17	7745033	rs2004989	1.67120422028657e-05	0.0291187440096598
chr19:42230867:42232057:clu_11540	chr19	42184535	rs11883412	2.80006861245909e-05	0.03940558097303
chr19:44716083:44718454:clu_11614	chr19	44705412	rs7248283	4.83607472841836e-06	0.0101115413893044
chr19:57491597:57492856:clu_12085	chr19	57491076	rs6510082	3.01875791660363e-06	0.0066943243738501
chr19:57492211:57492856:clu_12085	chr19	57491297	rs6510084	4.18238356427858e-08	0.000197436758110792
chr2:173964553:173965165:clu_22181	chr2	173871006	rs151222059	1.32624541709026e-10	1.21318299528332e-06
chr2:176328912:176337493:clu_22208	chr2	176279301	rs12151388	6.72182600804199e-07	0.00196761290907405
chr2:177393049:177420269:clu_22213	chr2	177300856	rs13022567	2.48294312742879e-08	0.000129786984332313
chr2:200858089:200859680:clu_22356	chr2	200828053	NA	4.43972406505143e-08	0.000197436758110792
chr20:62914406:62926439:clu_14001	chr20	62899999	rs6090159	4.28884373047369e-18	1.04619194732022e-13
chr21:32607716:32609838:clu_14113	chr21	32700315	rs147026419	8.04425032447704e-18	1.47169559686308e-13
chr21:32608489:32609838:clu_14113	chr21	32625592	rs111284448	1.4330361882785e-07	0.000551945201359056
chr3:134482931:134486587:clu_20388	chr3	134460611	rs9876658	1.72447316019241e-14	2.103282431048e-10
chr3:138349032:138349684:clu_20412	chr3	138435272	rs940234	2.86881109012429e-05	0.039611244448169
chr4:165328122:165333340:clu_19094	chr4	165368268	rs28625064	1.83368919736407e-06	0.00445610307603477
chr4:165379528:165381281:clu_19095	chr4	165280399	rs10023176	2.29736682818617e-05	0.0365481096710139
chr4:182894605:182914928:clu_19141	chr4	183014136	rs2714545	6.85247166802085e-10	4.33813380282026e-06
chr4:185191212:185205309:clu_19166	chr4	185239299	rs111483173	5.8432287012085e-06	0.0118779854542899
chr4:25914422:25928313:clu_18403	chr4	25909554	rs9647441	8.79952772859168e-07	0.00247672861222438
chr5:139481342:139482210:clu_17742	chr5	139384467	rs12515989	1.18059935389001e-05	0.0215990651794178
chr5:78360728:78370620:clu_17361	chr5	78341199	rs9293744	3.00104885548408e-07	0.0010943354989872
chr6:160056525:160058023:clu_16912	chr6	160074023	rs8191890	1.83362248500115e-05	0.0304964757846327
chr6:30741333:30741792:clu_15872	chr6	30721224	rs3132582	1.77762517688089e-05	0.0302527001032892
chr6:43073338:43073902:clu_16215	chr6	43147482	rs3828755	1.81086997529357e-06	0.00445610307603477
chr7:42931155:42932118:clu_14657	chr7	42962096	rs151331070	2.59031543151818e-05	0.0390877236804429
chr7:5213293:5214535:clu_14406	chr7	5212643	rs4720530	1.62563371856536e-05	0.0290155793962471
chr7:64993414:64999339:clu_14791	chr7	64979235	rs3807068	7.1136383757643e-10	4.33813380282026e-06
chr8:143580632:143581054:clu_27629	chr8	143644299	rs7013332	2.62997379436704e-05	0.0390877236804429
chr8:1771597:1780250:clu_26791	chr8	1778643	rs10097891	1.26495625868746e-06	0.00342849996336106
chr8:22630578:22644755:clu_26930	chr8	22629875	rs6558170	2.78101407558861e-05	0.03940558097303
chr8:81803228:81839612:clu_27295	chr8	81732207	rs3735701	2.65121526713187e-05	0.0390877236804429
chr8:85217502:85219236:clu_27304	chr8	85122399	rs7841142	2.27848560678283e-05	0.0365481096710139
chr8:85217502:85220306:clu_27304	chr8	85122399	rs7841142	5.278442457988e-07	0.00167946269163288
chr8:94975415:94975817:clu_27367	chr8	94948627	rs896853	2.39376328076945e-10	1.75175596886708e-06
chr9:100427042:100441906:clu_26121	chr9	100407926	rs72733393	1.88766323253728e-06	0.00445610307603477
chr9:99228000:99230337:clu_26112	chr9	99301912	rs398704	2.02864973866785e-06	0.00463926837111605
