# Supplementary material for: Determining the genetic basis of anthracycline-cardiotoxicity by molecular response QTL mapping in induced cardiomyocytes
Source: eLife. 2018 May 8;7:e33480. doi: 10.7554/eLife.33480 (PMC6010343; doi:10.7554/eLife.33480)
Supplement: Supplementary file 11. — cell_line: internal cell line ID and replicate number. dbgap: individual ID in dbGaP. dosage: doxorubicin concentration. troponin: cardiac troponin level. [file elife-33480-supp11.txt]

cell_line	dbgap	dosage	troponin
c64	6939_48c6	0	1.413588619
c64	6939_48c6	0.625	1.432610201
c64	6939_48c6	1.25	1.451456469
c64	6939_48c6	2.5	1.432522544
c64	6939_48c6	5	1.432522544
c41	c190_4968	0	1.754925217
c41	c190_4968	0.625	1.868967056
c41	c190_4968	1.25	2.571275437
c41	c190_4968	2.5	2.476255181
c41	c190_4968	5	2.438299673
c60.1	d239_4144	0	2.711877641
c60.1	d239_4144	0.625	2.932593859
c60.1	d239_4144	1.25	3.337172344
c60.1	d239_4144	2.5	5.544334519
c60.1	d239_4144	5	4.514325504
c47.1	33cb_4c81	0	3.557943326
c47.1	33cb_4c81	0.625	4.241142467
c47.1	33cb_4c81	1.25	5.398829286
c47.1	33cb_4c81	2.5	5.284962762
c47.1	33cb_4c81	5	6.044072919
c21.1	0d48_468f	0	1.944965729
c21.1	0d48_468f	0.625	1.944965729
c21.1	0d48_468f	1.25	2.779899244
c21.1	0d48_468f	2.5	4.146297527
c21.1	0d48_468f	5	3.501053893
c70.1	e752_41c3	0	2.91278735
c70.1	e752_41c3	0.625	2.798920827
c70.1	e752_41c3	1.25	4.032431003
c70.1	e752_41c3	2.5	4.317404113
c70.1	e752_41c3	5	3.045587799
c39.1	7f08_4e24	0	1.679277174
c39.1	7f08_4e24	0.625	1.755100532
c39.1	7f08_4e24	1.25	2.514210689
c39.1	7f08_4e24	2.5	3.539009401
c39.1	7f08_4e24	5	3.501053893
c2.1	a4d0_4a31	0	2.339230699
c2.1	a4d0_4a31	0.625	2.202807377
c2.1	a4d0_4a31	1.25	3.157659523
c2.1	a4d0_4a31	2.5	3.566892453
c2.1	a4d0_4a31	5	5.794819066
c15.1	1795_42d6	0	2.475654022
c15.1	1795_42d6	0.625	2.521103771
c15.1	1795_42d6	1.25	1.884585056
c15.1	1795_42d6	2.5	2.157394664
c15.1	1795_42d6	5	1.884585056
c19.1	6df6_4e8d	0	3.197497488
c19.1	6df6_4e8d	0.625	3.842653464
c19.1	6df6_4e8d	1.25	3.690831432
c19.1	6df6_4e8d	2.5	5.341852195
c19.1	6df6_4e8d	5	5.474740301
c7.2	38d0_4ff9	0	1.870940859
c7.2	38d0_4ff9	0.625	1.838548436
c7.2	38d0_4ff9	1.25	3.62066243
c7.2	38d0_4ff9	2.5	4.106686372
c7.2	38d0_4ff9	5	4.463120964
c32	2dbe_4bae	0	1.632604751
c32	2dbe_4bae	0.625	1.531527608
c32	2dbe_4bae	1.25	1.834576911
c32	2dbe_4bae	2.5	2.541388407
c32	2dbe_4bae	5	3.786974456
c25.1	152e_4da2	0	3.385019381
c25.1	152e_4da2	0.625	3.748765525
c25.1	152e_4da2	1.25	9.932449971
c25.1	152e_4da2	2.5	5.431109959
c25.1	152e_4da2	5	10.88730212
c10.1	5732_4466	0	1.657225198
c10.1	5732_4466	0.625	1.70274902
c10.1	5732_4466	1.25	2.111907878
c10.1	5732_4466	2.5	2.70301388
c10.1	5732_4466	5	2.430204272
c11.1	200c_414d	0	3.369624236
c11.1	200c_414d	0.625	4.402499685
c11.1	200c_414d	1.25	4.829860205
c11.1	200c_414d	2.5	5.15029307
c11.1	200c_414d	5	5.898261505
c12.1	b4da_43cf	0	4.521707563
c12.1	b4da_43cf	0.625	4.930940493
c12.1	b4da_43cf	1.25	6.97703107
c12.1	b4da_43cf	2.5	8.386528859
c12.1	b4da_43cf	5	4.749067421
c17.1	919b_4d7c	0	2.339416248
c17.1	919b_4d7c	0.625	2.339416248
c17.1	919b_4d7c	1.25	2.777113657
c17.1	919b_4d7c	2.5	2.676036514
c17.1	919b_4d7c	5	2.978903691
c18	93da_428e	0	3.63159646
c18	93da_428e	0.625	3.484316489
c18	93da_428e	1.25	4.330599062
c18	93da_428e	2.5	5.434044323
c18	93da_428e	5	4.955893765
c27	b4a1_4f33	0	1.935836179
c27	b4a1_4f33	0.625	1.868147874
c27	b4a1_4f33	1.25	2.676036514
c27	b4a1_4f33	2.5	2.642283425
c27	b4a1_4f33	5	2.911579638
c22	cfc4_4109	0	2.574412995
c22	cfc4_4109	0.625	2.474064354
c22	cfc4_4109	1.25	2.608712461
c22	cfc4_4109	2.5	2.608712461
c22	cfc4_4109	5	2.372987211
c29.1	270c_4cf2	0	3.300454221
c29.1	270c_4cf2	0.625	2.969447808
c29.1	270c_4cf2	1.25	3.263736098
c29.1	270c_4cf2	2.5	3.705032707
c29.1	270c_4cf2	5	3.925613098
c30	0f13_48d0	0	2.798609845
c30	0f13_48d0	0.625	4.379007286
c30	0f13_48d0	1.25	4.196085319
c30	0f13_48d0	2.5	3.497241317
c30	0f13_48d0	5	3.423689976
c31.1	9c76_4ff6	0	2.64859489
c31.1	9c76_4ff6	0.625	2.194963372
c31.1	9c76_4ff6	1.25	2.64859489
c31.1	9c76_4ff6	2.5	2.194963372
c31.1	9c76_4ff6	5	2.68100697
c33.1	0aeb_4d5c	0	3.203461014
c33.1	0aeb_4d5c	0.625	4.012100702
c33.1	0aeb_4d5c	1.25	6.255310331
c33.1	0aeb_4d5c	2.5	12.43362296
c33.1	0aeb_4d5c	5	18.57505364
c35	b7b7_4fe5	0	2.942438768
c35	b7b7_4fe5	0.625	2.443851494
c35	b7b7_4fe5	1.25	9.566351776
c35	b7b7_4fe5	2.5	8.99653775
c35	b7b7_4fe5	5	12.62910217
c36	c6ce_4a49	0	2.246868524
c36	c6ce_4a49	0.625	2.210199118
c36	c6ce_4a49	1.25	2.246868524
c36	c6ce_4a49	2.5	2.651507163
c36	c6ce_4a49	5	2.210199118
c37	22d8_45ca	0	1.384916917
c37	22d8_45ca	0.625	1.579330425
c37	22d8_45ca	1.25	1.44972142
c37	22d8_45ca	2.5	1.41730934
c37	22d8_45ca	5	1.44972142
c38	993c_46f6	0	1.632604751
c38	993c_46f6	0.625	1.599033787
c38	993c_46f6	1.25	1.699928804
c38	993c_46f6	2.5	1.699928804
c38	993c_46f6	5	1.901718838
c43.1	4714_4827	0	2.380871228
c43.1	4714_4827	0.625	2.380871228
c43.1	4714_4827	1.25	2.454443301
c43.1	4714_4827	2.5	2.675159518
c43.1	4714_4827	5	2.491161424
c44	553e_453f	0	5.924435562
c44	553e_453f	0.625	5.630230199
c44	553e_453f	1.25	6.034868838
c44	553e_453f	2.5	7.799888487
c44	553e_453f	5	6.917272398
c45	7440_4ce2	0	2.798609845
c45	7440_4ce2	0.625	2.909893241
c45	7440_4ce2	1.25	2.871948655
c45	7440_4ce2	2.5	3.936849122
c45	7440_4ce2	5	3.055933272
c48.1	1cc5_4e7f	0	1.884585056
c48.1	1cc5_4e7f	0.625	2.202770341
c48.1	1cc5_4e7f	1.25	3.339569631
c48.1	1cc5_4e7f	2.5	3.794326384
c48.1	1cc5_4e7f	5	3.612305166
c51	5eab_4bab	0	3.374026294
c51	5eab_4bab	0.625	2.049728989
c51	5eab_4bab	1.25	2.638305569
c51	5eab_4bab	2.5	2.196873134
c51	5eab_4bab	5	2.233727083
c54.1	a1a7_4d9e	0	3.049191372
c54.1	a1a7_4d9e	0.625	3.690232152
c54.1	a1a7_4d9e	1.25	4.616179945
c54.1	a1a7_4d9e	2.5	5.969488259
c54.1	a1a7_4d9e	5	8.889785145
c55.1	87ba_4baa	0	3.594742511
c55.1	87ba_4baa	0.625	3.816137859
c55.1	87ba_4baa	1.25	3.888894975
c55.1	87ba_4baa	2.5	4.735177548
c55.1	87ba_4baa	5	4.51446133
c56	8482_4ab8	0	2.945499996
c56	8482_4ab8	0.625	3.350138635
c56	8482_4ab8	1.25	3.754564745
c56	8482_4ab8	2.5	4.122321448
c56	8482_4ab8	5	4.490078152
c57	3e07_41cd	0	1.868147874
c57	3e07_41cd	0.625	2.204768141
c57	3e07_41cd	1.25	2.339416248
c57	3e07_41cd	2.5	2.474064354
c57	3e07_41cd	5	2.541388407
c62	7666_460f	0	2.272092194
c62	7666_460f	0.625	2.373169337
c62	7666_460f	1.25	2.877826548
c62	7666_460f	2.5	3.315523958
c62	7666_460f	5	3.04640987
c63.1	3ed8_423c	0	2.940224981
c63.1	3ed8_423c	0.625	3.005029483
c63.1	3ed8_423c	1.25	3.167030912
c63.1	3ed8_423c	2.5	7.606149171
c63.1	3ed8_423c	5	5.759211017
c72	27d2_4974	0	2.23852123
c72	27d2_4974	0.625	2.776749406
c72	27d2_4974	1.25	3.113551798
c72	27d2_4974	2.5	3.65232635
c72	27d2_4974	5	3.887869473
c73.1	8da2_44db	0	4.146465142
c73.1	8da2_44db	0.625	4.109747018
c73.1	8da2_44db	1.25	3.925748924
c73.1	8da2_44db	2.5	6.427199389
c73.1	8da2_44db	5	6.758341628
c14	3eb0_4192	0	1.517903701
c14	3eb0_4192	0.625	1.660357208
c14	3eb0_4192	1.25	1.874037468
c14	3eb0_4192	2.5	1.909563319
c14	3eb0_4192	5	1.802810714
c26.2	9ae8_4091	0	4.067061919
c26.2	9ae8_4091	0.625	3.521442703
c26.2	9ae8_4091	1.25	6.06766571
c26.2	9ae8_4091	2.5	8.613888718
c26.2	9ae8_4091	5	12.16037658
c46.1	119a_474c	0	2.194963372
c46.1	119a_474c	0.625	2.162570949
c46.1	119a_474c	1.25	2.421788959
c46.1	119a_474c	2.5	2.810615975
c46.1	119a_474c	5	2.778203896
c52.2	4632_4936	0	3.349231862
c52.2	4632_4936	0.625	3.463098385
c52.2	4632_4936	1.25	3.254386921
c52.2	4632_4936	2.5	3.520075476
c52.2	4632_4936	5	5.797318289
c58.2	aa52_4672	0	2.930188556
c58.2	aa52_4672	0.625	3.066760024
c58.2	aa52_4672	1.25	8.659338467
c58.2	aa52_4672	2.5	7.977110747
c58.2	aa52_4672	5	8.659338467
