# Supplementary material for: Determining the genetic basis of anthracycline-cardiotoxicity by molecular response QTL mapping in induced cardiomyocytes
Source: eLife. 2018 May 8;7:e33480. doi: 10.7554/eLife.33480 (PMC6010343; doi:10.7554/eLife.33480)
Supplement: Supplementary file 12. — Troponin level was normalized to be zero-mean and unit-variance across individuals at each concentration. gene: Ensembl gene id. hugo: HUGO approved gene symbol. beta: regression coefficient from lasso. [file elife-33480-supp12.txt]

gene	hugo	beta
ENSG00000212719	C17orf51	-0.232301194753127
ENSG00000198130	HIBCH	0.2311122629379
ENSG00000185238	PRMT3	-0.209668458417096
ENSG00000198189	HSD17B11	-0.168486434353809
ENSG00000179222	MAGED1	0.146909482780788
ENSG00000122012	SV2C	0.146630673887063
ENSG00000105963	ADAP1	0.137136660887043
ENSG00000116791	CRYZ	-0.13430934527357
ENSG00000093072	ADA2	0.130098368360667
ENSG00000144230	GPR17	-0.127011003844464
ENSG00000118004	COLEC11	-0.108247937329926
ENSG00000105642	KCNN1	-0.105338053017786
ENSG00000104731	KLHDC4	-0.0936317011522041
ENSG00000114638	UPK1B	-0.0934359900822357
ENSG00000269028	MTRNR2L12	0.0930399741042885
ENSG00000150433	TMEM218	0.0924375540629909
ENSG00000125351	UPF3B	0.0899882772031866
ENSG00000140538	NTRK3	-0.0858451167770976
ENSG00000170545	SMAGP	0.0775747058025818
ENSG00000105193	NA	-0.0767139091067394
ENSG00000123892	RAB38	0.0757539136982911
ENSG00000162576	MXRA8	-0.0710133767360835
ENSG00000152127	MGAT5	0.0703015772923136
ENSG00000140285	FGF7	-0.0702914793539888
ENSG00000036448	MYOM2	0.0674934676123762
ENSG00000144320	LNPK	0.06716045447524
ENSG00000112473	SLC39A7	0.0649121610652082
ENSG00000117262	GPR89A	0.0642799047820974
ENSG00000164695	CHMP4C	0.0618336181137149
ENSG00000251664	PCDHA12	-0.0607324618010719
ENSG00000184900	SUMO3	-0.0605171276371962
ENSG00000065923	SLC9A7	0.060320220005932
ENSG00000172687	ZNF738	-0.0566826641171655
ENSG00000101333	PLCB4	-0.0564764242335523
ENSG00000213741	RPS29	-0.0544784138628606
ENSG00000140105	WARS	0.0543400725476772
ENSG00000152433	NA	-0.0536041241568023
ENSG00000263715	LINC02210-CRHR1	-0.0533890157329456
ENSG00000134516	DOCK2	-0.051268189921407
ENSG00000100473	COCH	0.0503801369426146
ENSG00000133460	SLC2A11	0.0477058203797741
ENSG00000167644	C19orf33	0.0476365156581256
ENSG00000187867	PALM3	0.0474841490369609
ENSG00000109466	KLHL2	-0.0473403864292736
ENSG00000196743	GM2A	0.045979979242494
ENSG00000102904	TSNAXIP1	0.0457673469225643
ENSG00000184451	CCR10	0.0423899895219708
ENSG00000164659	KIAA1324L	-0.0412123081382725
ENSG00000180155	LYNX1	0.0411025040196703
ENSG00000147465	STAR	-0.0405040691702714
ENSG00000172037	LAMB2	0.0402149920534107
ENSG00000071994	PDCD2	-0.0398505018362323
ENSG00000008128	CDK11A	-0.0373127287853435
ENSG00000180953	NA	0.0368790211582764
ENSG00000127920	GNG11	0.0368386674431463
ENSG00000002933	TMEM176A	-0.0360330070649889
ENSG00000144395	CCDC150	-0.0359926595790484
ENSG00000157181	C1orf27	-0.0358153183077815
ENSG00000230453	ANKRD18B	0.0355059916100563
ENSG00000006210	CX3CL1	0.0339172335739877
ENSG00000137880	GCHFR	0.0323780105494824
ENSG00000162931	TRIM17	0.0318037818487317
ENSG00000108387	SEPT4	0.0307734394001576
ENSG00000112936	C7	0.0301835928187547
ENSG00000258986	TMEM179	0.0292910099470765
ENSG00000180089	NA	-0.028399239584775
ENSG00000051620	HEBP2	-0.0283304824043916
ENSG00000113209	PCDHB5	-0.0273215045954767
ENSG00000112964	GHR	0.0242357996892195
ENSG00000198208	NA	0.0226764465116861
ENSG00000143127	ITGA10	0.0222849842353784
ENSG00000183837	PNMA3	0.0220226011769692
ENSG00000151665	PIGF	0.0209792301221029
ENSG00000103269	RHBDL1	-0.0205795690961529
ENSG00000187961	KLHL17	-0.0193998600752173
ENSG00000174428	GTF2IRD2B	-0.0192998622701735
ENSG00000172057	ORMDL3	0.0192066503827671
ENSG00000118690	ARMC2	0.0188517408656292
ENSG00000241935	HOGA1	0.0172102836974676
ENSG00000138101	DTNB	-0.0145970402807518
ENSG00000154134	ROBO3	-0.01451789287968
ENSG00000042062	RIPOR3	0.0142701364183057
ENSG00000141526	SLC16A3	0.014117152921105
ENSG00000053524	MCF2L2	-0.0138612216311961
ENSG00000171811	CFAP46	-0.0123060468391518
ENSG00000185745	IFIT1	0.0123046230903248
ENSG00000243667	WDR92	0.0122430756298809
ENSG00000144681	STAC	-0.0119265318604039
ENSG00000095303	PTGS1	0.0118433567597063
ENSG00000103226	NOMO3	0.0112154075797086
ENSG00000160678	S100A1	0.0108876359401991
ENSG00000173599	PC	0.00997042347318866
ENSG00000144535	DIS3L2	0.00984252412052294
ENSG00000254995	STX16-NPEPL1	-0.00936880204418549
ENSG00000157734	SNX22	-0.00936512412647667
ENSG00000068489	NA	0.00903210205145753
ENSG00000213658	LAT	-0.00896102033851024
ENSG00000186364	NUDT17	-0.00745356105684522
ENSG00000177030	DEAF1	-0.00687485907237066
ENSG00000126562	WNK4	-0.00684109395594691
ENSG00000092931	MFSD11	0.00600945726661645
ENSG00000278882	NA	0.00582338178290825
ENSG00000167646	DNAAF3	0.00563986059373837
ENSG00000132406	TMEM128	0.0056377726545239
ENSG00000067365	METTL22	-0.00559358290116712
ENSG00000262655	SPON1	0.00538339038214905
ENSG00000063127	SLC6A16	0.00508692682518308
ENSG00000146094	DOK3	-0.00479591575029991
ENSG00000113356	POLR3G	0.00450640382853921
ENSG00000106089	STX1A	-0.0040420975327375
ENSG00000188092	GPR89B	0.00340127763355352
ENSG00000182774	RPS17	-0.00324506509786708
ENSG00000110721	CHKA	-0.00322882137216269
ENSG00000128694	OSGEPL1	0.00231170911991217
ENSG00000144668	ITGA9	0.00137072654104089
ENSG00000273899	NOL12	0.000379892670909447
ENSG00000196867	NA	-0.000317187609836897
ENSG00000145423	SFRP2	-3.66264467131554e-06
