# Supplementary material for: Determining the genetic basis of anthracycline-cardiotoxicity by molecular response QTL mapping in induced cardiomyocytes
Source: eLife. 2018 May 8;7:e33480. doi: 10.7554/eLife.33480 (PMC6010343; doi:10.7554/eLife.33480)
Supplement: Supplementary file 13. — Troponin level was normalized to be zero-mean and unit-variance across individuals at each concentration. gene: Ensembl gene id. hugo: HUGO approved gene symbol. beta: regression coefficient from lasso. [file elife-33480-supp13.txt]

gene	hugo	beta
ENSG00000187957	DNER	-0.171590370304198
ENSG00000156103	MMP16	0.133695248579299
ENSG00000131389	SLC6A6	-0.12004170525979
ENSG00000157637	SLC38A10	-0.113975361807954
ENSG00000142784	WDTC1	-0.113341509602453
ENSG00000005075	POLR2J	-0.109668556713012
ENSG00000165124	SVEP1	-0.103826367971044
ENSG00000093010	COMT	-0.103135187187588
ENSG00000182667	NTM	-0.0949017774436653
ENSG00000078018	MAP2	-0.0937763628798411
ENSG00000128228	SDF2L1	0.093430776962593
ENSG00000089057	SLC23A2	-0.0919407272471041
ENSG00000137806	NDUFAF1	-0.0917748084756769
ENSG00000108828	VAT1	-0.0906714500233286
ENSG00000196569	LAMA2	0.0871532140683489
ENSG00000084444	FAM234B	0.0861898170618307
ENSG00000141668	CBLN2	-0.0858415100860901
ENSG00000130540	SULT4A1	-0.0841929959385211
ENSG00000160194	NDUFV3	0.0816905825472996
ENSG00000100445	SDR39U1	-0.0797471807898977
ENSG00000139200	PIANP	0.072948433041086
ENSG00000180155	LYNX1	0.0728007629054228
ENSG00000138760	SCARB2	0.0726097957597905
ENSG00000166997	CNPY4	0.0719880953172196
ENSG00000138380	CARF	-0.0672188923743214
ENSG00000149084	HSD17B12	-0.0626946158250861
ENSG00000114520	SNX4	-0.0597649084572541
ENSG00000166135	HIF1AN	0.0590189730329446
ENSG00000204969	PCDHA2	-0.0585701149335578
ENSG00000082684	SEMA5B	0.0571871710873101
ENSG00000050767	COL23A1	-0.0553123151810043
ENSG00000081479	LRP2	-0.0552113601606152
ENSG00000196878	LAMB3	-0.0530200740002837
ENSG00000156508	EEF1A1	-0.0529790074158876
ENSG00000100325	ASCC2	0.0529212047707554
ENSG00000197632	SERPINB2	-0.0510626918283061
ENSG00000087250	MT3	0.0507750740114895
ENSG00000106080	FKBP14	0.050744363296361
ENSG00000139219	COL2A1	0.0494980138935828
ENSG00000110435	PDHX	0.0473451925463775
ENSG00000087053	MTMR2	-0.0459166625779297
ENSG00000182179	UBA7	-0.0416064982570935
ENSG00000146918	NCAPG2	0.0398580908514448
ENSG00000149600	COMMD7	-0.0374116252020173
ENSG00000077157	PPP1R12B	0.036690261650184
ENSG00000103316	CRYM	-0.0361410969157745
ENSG00000162654	GBP4	-0.0348518345403617
ENSG00000172292	CERS6	0.0347336175659107
ENSG00000188015	S100A3	0.034189911343266
ENSG00000128340	RAC2	0.0340408197695587
ENSG00000184489	PTP4A3	0.0338918632630688
ENSG00000154153	RETREG1	0.0335443328150588
ENSG00000162627	SNX7	0.0328443071867925
ENSG00000166171	DPCD	0.0305580318184602
ENSG00000134954	ETS1	-0.0303101080508991
ENSG00000147533	GOLGA7	0.0279720735988451
ENSG00000106538	RARRES2	-0.0279700247336901
ENSG00000135124	P2RX4	0.0278708762355024
ENSG00000082293	COL19A1	0.0258920094412275
ENSG00000062582	MRPS24	0.0253204419674699
ENSG00000115828	QPCT	0.0251254381603657
ENSG00000138759	FRAS1	0.0237401760190326
ENSG00000085365	SCAMP1	0.0230648331142804
ENSG00000156113	KCNMA1	-0.0228618996060044
ENSG00000075275	CELSR1	0.0226055874150655
ENSG00000064309	CDON	-0.0224758503960442
ENSG00000109063	MYH3	0.0218672694011608
ENSG00000099958	DERL3	0.0213101970182738
ENSG00000165119	HNRNPK	-0.0206869550784734
ENSG00000150722	PPP1R1C	0.0206761429801266
ENSG00000070190	DAPP1	0.0190249077695506
ENSG00000105438	KDELR1	-0.0187488853834726
ENSG00000078114	NEBL	0.0186948185039842
ENSG00000120217	CD274	-0.0185050939865589
ENSG00000122012	SV2C	0.0174666308407252
ENSG00000116791	CRYZ	-0.017156854038873
ENSG00000197013	ZNF429	-0.0167221107341038
ENSG00000137261	KIAA0319	0.0163327914971298
ENSG00000036448	MYOM2	0.0149749188113407
ENSG00000165899	OTOGL	-0.014759916092531
ENSG00000147804	SLC39A4	0.0121890215029082
ENSG00000215252	GOLGA8B	0.011061204485731
ENSG00000136810	TXN	-0.00904530732288615
ENSG00000117362	APH1A	0.00873896240961919
ENSG00000169372	CRADD	-0.00804966355548772
ENSG00000103150	MLYCD	-0.00787799195611056
ENSG00000104879	CKM	0.00750367834328285
ENSG00000239672	NME1	-0.00693404024391213
ENSG00000080822	CLDND1	0.00672410108230587
ENSG00000081248	CACNA1S	0.0062767111709447
ENSG00000015171	ZMYND11	0.00612909311305472
ENSG00000117472	TSPAN1	0.00404718410799528
ENSG00000184164	CRELD2	0.00363073318395721
ENSG00000172260	NEGR1	-0.00276270590479722
ENSG00000145147	SLIT2	0.00261994655543548
ENSG00000078328	RBFOX1	0.00221110879063433
ENSG00000083454	P2RX5	-0.00185242478162758
ENSG00000123146	ADGRE5	0.000792403520089787
ENSG00000100347	SAMM50	0.000457925401649806
ENSG00000175756	AURKAIP1	0.000414244096483302
ENSG00000157654	PALM2-AKAP2	0.000348958336185032
ENSG00000138413	IDH1	5.30851102628911e-05
