# Supplementary material for: Determining the genetic basis of anthracycline-cardiotoxicity by molecular response QTL mapping in induced cardiomyocytes
Source: eLife. 2018 May 8;7:e33480. doi: 10.7554/eLife.33480 (PMC6010343; doi:10.7554/eLife.33480)
Supplement: Supplementary file 14. — conc: doxorubicin concentration. gene: Ensembl gene id. rho: Spearman correlation between gene expression and troponin level. p: Spearman correlation p-value. p_adjust: Benjamini-Hochberg adjusted p-value. [file elife-33480-supp14.gz]

Archive with 1 entries (1 files):
- elife-33480-supp14
