# Supplementary material for: Determining the genetic basis of anthracycline-cardiotoxicity by molecular response QTL mapping in induced cardiomyocytes
Source: eLife. 2018 May 8;7:e33480. doi: 10.7554/eLife.33480 (PMC6010343; doi:10.7554/eLife.33480)
Supplement: Supplementary file 14. — conc: doxorubicin concentration. gene: Ensembl gene id. rho: Spearman correlation between gene expression and troponin level. p: Spearman correlation p-value. p_adjust: Benjamini-Hochberg adjusted p-value. [file elife-33480-supp14.gz › elife-33480-supp14]

conc	gene	rho	p	p_adjust
0.625	ENSG00000121680	0.588425179014168	2.12687811057167e-05	0.0436612628131855
0.625	ENSG00000260001	0.620244408913836	5.50977627314289e-06	0.0362437610150077
0.625	ENSG00000127220	0.589545110501319	2.03303446091431e-05	0.0436612628131855
0.625	ENSG00000130304	0.614315359864209	7.1665612228267e-06	0.0362437610150077
0.625	ENSG00000105538	0.602786653378822	1.17703210246026e-05	0.0362437610150077
0.625	ENSG00000088543	0.605487664612541	1.04968874465372e-05	0.0362437610150077
0.625	ENSG00000167106	0.58177146841403	2.77135207383035e-05	0.0487639192762406
1.25	ENSG00000085831	0.593196662936455	2.76440510233329e-05	0.0189162098030218
1.25	ENSG00000155363	-0.523502095740637	0.000315407184835893	0.0499235683927376
1.25	ENSG00000155380	0.526446936608066	0.000287580813775533	0.0478666605847734
1.25	ENSG00000178104	0.579152037261025	4.72262230646459e-05	0.0242368912286351
1.25	ENSG00000163462	-0.530826443539114	0.00025027889872806	0.0457776558569898
1.25	ENSG00000180999	0.547438366381021	0.000145180228393619	0.0407439389502782
1.25	ENSG00000159348	0.531430513460638	0.000245492011146006	0.0457776558569898
1.25	ENSG00000143847	0.583229509231311	4.05288931598325e-05	0.0242368912286351
1.25	ENSG00000123836	0.577868388677786	4.95347388898084e-05	0.0244047751562308
1.25	ENSG00000065600	-0.528183637632447	0.000272227460985696	0.0465698005133447
1.25	ENSG00000116984	0.537320195195496	0.000202969791960829	0.0457776558569898
1.25	ENSG00000198626	0.53029788235778	0.000254536351434232	0.0457776558569898
1.25	ENSG00000181192	0.531430513460638	0.000245492011146006	0.0457776558569898
1.25	ENSG00000138347	0.534299845587876	0.000223863493011772	0.0457776558569898
1.25	ENSG00000122863	-0.538301808817972	0.000196569081298283	0.0457776558569898
1.25	ENSG00000079393	0.563370710561213	8.37712987049242e-05	0.0322440964421422
1.25	ENSG00000122367	0.550232189768069	0.00013209931632293	0.0407439389502782
1.25	ENSG00000120053	0.598859818450741	2.21161714160115e-05	0.0185470964114466
1.25	ENSG00000166135	0.66077698540694	1.41894226151205e-06	0.00680535983754853
1.25	ENSG00000149782	-0.610488164440076	1.37999556524176e-05	0.0154521867064388
1.25	ENSG00000172725	-0.534979424249591	0.000219000000074593	0.0457776558569898
1.25	ENSG00000110092	-0.537773247636639	0.000199992571169899	0.0457776558569898
1.25	ENSG00000167535	-0.561936044497594	8.81253512406278e-05	0.0328921197342671
1.25	ENSG00000110881	-0.60490051766598	1.73503916461912e-05	0.0164388287620106
1.25	ENSG00000139641	-0.531355004720447	0.000246085818141362	0.0457776558569898
1.25	ENSG00000076555	0.595159890181408	2.55988178123401e-05	0.0185470964114466
1.25	ENSG00000123191	-0.532487635823304	0.000237313416249283	0.0457776558569898
1.25	ENSG00000092054	0.566768603869785	7.42283959691341e-05	0.0296524101943746
1.25	ENSG00000205978	-0.556574923944069	0.000106277952135824	0.0365524787647785
1.25	ENSG00000198208	0.617661494758172	1.02192113363445e-05	0.0139855584477506
1.25	ENSG00000133943	0.549477102366164	0.00013552496618576	0.0407439389502782
1.25	ENSG00000185100	0.548570997483878	0.000139741932018685	0.0407439389502782
1.25	ENSG00000069869	-0.536263072832829	0.000210073037267413	0.0457776558569898
1.25	ENSG00000178802	0.535205950470162	0.000217400175324393	0.0457776558569898
1.25	ENSG00000185739	0.550836259689593	0.000129415532052293	0.0407439389502782
1.25	ENSG00000168096	-0.532638653303686	0.000236165348391946	0.0457776558569898
1.25	ENSG00000103365	0.643560992643509	3.23822267674959e-06	0.00680535983754853
1.25	ENSG00000213658	-0.529240759995114	0.000263247868534881	0.0457776558569898
1.25	ENSG00000140848	-0.529165251254923	0.000263880292753615	0.0457776558569898
1.25	ENSG00000103187	-0.524634726843494	0.000304429918709691	0.0493376751150956
1.25	ENSG00000170004	-0.531506022200828	0.000244899497776902	0.0457776558569898
1.25	ENSG00000173991	0.529467286215685	0.000261358791409212	0.0457776558569898
1.25	ENSG00000169733	-0.547815910081973	0.000143346522684945	0.0407439389502782
1.25	ENSG00000064666	-0.595839468843122	2.49237651691085e-05	0.0185470964114466
1.25	ENSG00000141985	-0.571072602060643	6.3563304141258e-05	0.0269968695554439
1.25	ENSG00000076928	-0.579680598442358	4.63045202715042e-05	0.0242368912286351
1.25	ENSG00000104879	0.582398913089215	4.18183194946601e-05	0.0242368912286351
1.25	ENSG00000104812	0.526673462828637	0.000285534897278993	0.0478666605847734
1.25	ENSG00000129991	0.549326084885783	0.000136219683065266	0.0407439389502782
1.25	ENSG00000014641	0.531506022200828	0.000244899497776902	0.0457776558569898
1.25	ENSG00000152256	0.557632046306736	0.000102450478603217	0.0365524787647785
1.25	ENSG00000160191	-0.54426699929302	0.000161442978111653	0.0432281122043746
1.25	ENSG00000100139	-0.540265036062925	0.000184312158138804	0.0457776558569898
1.25	ENSG00000144645	-0.612224865464457	1.28406214265914e-05	0.0154521867064388
1.25	ENSG00000145029	0.556423906463688	0.000106835206262241	0.0365524787647785
1.25	ENSG00000179564	0.545022086694925	0.000157428009591195	0.0430897954252166
1.25	ENSG00000162267	-0.574319477888834	5.64629178107999e-05	0.0257575466176156
1.25	ENSG00000214097	0.643032431462175	3.31861938294089e-06	0.00680535983754853
1.25	ENSG00000196526	-0.579227546001215	4.70935346385115e-05	0.0242368912286351
1.25	ENSG00000138758	-0.536716125273972	0.000207001731556568	0.0457776558569898
1.25	ENSG00000176788	-0.572129724423309	6.11669753042953e-05	0.026906915529393
1.25	ENSG00000131730	0.591233435691502	2.98377454607105e-05	0.0193427110968195
1.25	ENSG00000145730	0.607316797352076	1.57232842506184e-05	0.0161386410095722
1.25	ENSG00000145743	0.533469249445781	0.000229940136587866	0.0457776558569898
1.25	ENSG00000070808	0.596821082465598	2.39774206081448e-05	0.0185470964114466
1.25	ENSG00000196743	0.566617586389404	7.46305688094189e-05	0.0296524101943746
1.25	ENSG00000204392	-0.640389625555508	3.74894388954704e-06	0.00680535983754853
1.25	ENSG00000112276	0.574999056550548	5.50715504113314e-05	0.0257575466176156
1.25	ENSG00000135596	-0.625212368777221	7.38855485491964e-06	0.0113756037685056
1.25	ENSG00000106066	0.639710046893794	3.86762351732075e-06	0.00680535983754853
1.25	ENSG00000146729	0.524785744323875	0.000302992596006633	0.0493376751150956
1.25	ENSG00000106683	-0.642956922721985	3.3302537575965e-06	0.00680535983754853
1.25	ENSG00000106367	-0.54117114094521	0.00017889185622689	0.0457776558569898
1.25	ENSG00000133878	0.54736285764083	0.00014554950993036	0.0407439389502782
1.25	ENSG00000178719	-0.523426587000446	0.000316151525098119	0.0499235683927376
1.25	ENSG00000122705	-0.533016197004638	0.000233317085958526	0.0457776558569898
1.25	ENSG00000106771	0.529920338656828	0.000257617282844859	0.0457776558569898
1.25	ENSG00000179542	-0.648242534535319	2.60063675319832e-06	0.00680535983754853
2.5	ENSG00000187961	-0.573941934187881	5.72496695854815e-05	0.0017942600007236
2.5	ENSG00000160087	-0.490580285017585	0.000838342645316167	0.00847772279339838
2.5	ENSG00000162576	-0.550987277169974	0.000128752357855919	0.00274842771527099
2.5	ENSG00000221978	-0.492543512262538	0.000793017303936985	0.0082187718139529
2.5	ENSG00000228594	0.489523162654918	0.000863694292587709	0.00867709837014911
2.5	ENSG00000189339	-0.487408917929585	0.000916459128772254	0.00898481253917055
2.5	ENSG00000008128	-0.44625665452577	0.00270454135728154	0.0181535890450336
2.5	ENSG00000008130	-0.654056707529986	1.97032179102856e-06	0.000391426669356431
2.5	ENSG00000078369	-0.408502284430527	0.00653669891958691	0.0328891015492451
2.5	ENSG00000157933	-0.449125986653008	0.00251865268749087	0.0173018656730759
2.5	ENSG00000157881	0.396420886000049	0.00849583471299498	0.0390897258722298
2.5	ENSG00000116213	-0.479933552650727	0.00112683427291467	0.0102885231575167
2.5	ENSG00000130764	0.477139729263679	0.0012158658928192	0.010735354983408
2.5	ENSG00000169598	-0.486049760606156	0.00095187921586173	0.00916676802327516
2.5	ENSG00000204859	-0.545626156616449	0.000154281377885267	0.00303559701503648
2.5	ENSG00000116273	-0.388567977020239	0.0100241484550627	0.0441743958930257
2.5	ENSG00000171735	0.47895193902825	0.00115743160355703	0.0104593434049977
2.5	ENSG00000116285	-0.438781289246912	0.00324662449084651	0.0204965012064359
2.5	ENSG00000142599	-0.591837505613026	2.91463812333334e-05	0.00130543991873079
2.5	ENSG00000171621	-0.499867860061015	0.00064260665535351	0.0072282978757892
2.5	ENSG00000178585	0.42602031215472	0.00439398990120408	0.0252428981404529
2.5	ENSG00000173614	0.586929437500645	3.52144613739546e-05	0.00144098511874751
2.5	ENSG00000142655	-0.480613131312441	0.00110607520267326	0.0101744049823201
2.5	ENSG00000171824	-0.526899989049209	0.000283502112084919	0.00434315362506212
2.5	ENSG00000120942	-0.390682221745573	0.00959113693703023	0.0427557125057551
2.5	ENSG00000116688	0.440215955310531	0.00313575453414891	0.0199912466858759
2.5	ENSG00000116691	-0.408653301910908	0.00651492475398776	0.0328063484034616
2.5	ENSG00000048707	0.385698644893	0.0106385395790766	0.0458163958026176
2.5	ENSG00000189337	-0.480160078871298	0.00111987638988938	0.0102554033414628
2.5	ENSG00000132906	0.482274323596632	0.00105675665391182	0.00989063199561691
2.5	ENSG00000116809	-0.398459621985193	0.00813353632189088	0.0380337004087813
2.5	ENSG00000173641	0.583380526711692	4.02983896609209e-05	0.00151453932193458
2.5	ENSG00000184908	0.433042624992435	0.00372522374848646	0.0223822345902964
2.5	ENSG00000142627	-0.618492090900268	9.86512658672671e-06	0.000810058427791419
2.5	ENSG00000055070	-0.548419980003497	0.000140456208627579	0.00288814544518513
2.5	ENSG00000157191	-0.548797523704449	0.000138676688329946	0.00287322852116736
2.5	ENSG00000058453	-0.447993355550151	0.00259064114377831	0.0176585096668055
2.5	ENSG00000159363	-0.437120096962721	0.00337928198366322	0.0209685723893097
2.5	ENSG00000117118	0.382980330246143	0.0112500489772719	0.0476994331335826
2.5	ENSG00000179051	-0.412579756400813	0.00597041616481276	0.0308981579420163
2.5	ENSG00000127463	-0.498357685257205	0.000671343137792964	0.00742941008822638
2.5	ENSG00000053371	0.453052441142914	0.0022825397630916	0.0162415033287113
2.5	ENSG00000162545	-0.404198286239669	0.00718431647037157	0.0350890940620627
2.5	ENSG00000158828	0.527504058970732	0.000278144984461666	0.00432019139169526
2.5	ENSG00000133216	-0.441197568933007	0.00306182345335047	0.0196473484661452
2.5	ENSG00000204219	0.487031374228632	0.00092617818078587	0.00902274187475601
2.5	ENSG00000117318	-0.432665081291483	0.00375876980472022	0.0225507879613926
2.5	ENSG00000169504	0.465888926975296	0.0016409962639494	0.0131761088546706
2.5	ENSG00000157978	-0.421489787743291	0.00487903809807882	0.0270820695151135
2.5	ENSG00000117643	0.544115981812639	0.000162257010245388	0.00311594083438813
2.5	ENSG00000117640	0.552723978194355	0.000121344266602014	0.00270691590890214
2.5	ENSG00000182749	-0.588817156005407	3.27557853979558e-05	0.00137228914539667
2.5	ENSG00000142675	-0.402914637656431	0.00738789115599706	0.0356430299132063
2.5	ENSG00000142669	-0.438101710585197	0.00330033108171059	0.0206976466056157
2.5	ENSG00000204160	-0.570770567099881	6.42635021293321e-05	0.00192119795079366
2.5	ENSG00000198746	-0.480009061390917	0.00112451071693983	0.0102749247036705
2.5	ENSG00000090020	-0.400196323009574	0.00783548954472145	0.0370763444957104
2.5	ENSG00000142784	0.581190773246168	4.37607713231931e-05	0.00153559628599023
2.5	ENSG00000186501	-0.454562615946723	0.00219706165313126	0.0158252680594256
2.5	ENSG00000158195	-0.495035300688824	0.000738647169329173	0.00782280067465815
2.5	ENSG00000126705	-0.394684184975668	0.00881533157750117	0.0400806345662908
2.5	ENSG00000117751	-0.583833579152835	3.96140416430793e-05	0.00151453932193458
2.5	ENSG00000130770	0.437044588222531	0.0033854231182318	0.020996100980494
2.5	ENSG00000180198	-0.430626345306339	0.00394452400165417	0.0234143142787346
2.5	ENSG00000253304	-0.393551553872811	0.0090292202363858	0.0408270578750235
2.5	ENSG00000116350	-0.41054102041567	0.00624800039529193	0.0318265594990946
2.5	ENSG00000116353	0.394382150014906	0.00887193807454804	0.0402636924333855
2.5	ENSG00000060656	-0.62355117649303	7.94082838480972e-06	0.000708747704461604
2.5	ENSG00000134644	-0.452901423662533	0.00229124672270417	0.0162565010849927
2.5	ENSG00000121769	0.540793597244258	0.000181132540159401	0.00335995406196287
2.5	ENSG00000084636	-0.49133537241949	0.000820643188980504	0.00840221293322765
2.5	ENSG00000134668	-0.458413561696438	0.00199174266426945	0.0148590517236867
2.5	ENSG00000184007	0.469966398945582	0.00147373902943701	0.0123227870524277
2.5	ENSG00000025800	0.380866085520809	0.0117462101598527	0.0490101864969194
2.5	ENSG00000084652	-0.547664892601592	0.000144077471501181	0.00292838649584167
2.5	ENSG00000116478	-0.486955865488442	0.000928132983300792	0.00902274187475601
2.5	ENSG00000175130	-0.419224525537576	0.00513858445891715	0.0279805237756333
2.5	ENSG00000162522	-0.509759505025968	0.000480076769849734	0.00608970707954601
2.5	ENSG00000160097	0.455695247049581	0.00213481881842872	0.0155313428154675
2.5	ENSG00000116525	-0.661532072808844	1.36685521887557e-06	0.000350740744393549
2.5	ENSG00000134686	-0.584437649074359	3.87180826584886e-05	0.00150438682682841
2.5	ENSG00000116560	-0.515573678020636	0.000402778495823304	0.00546970532861702
2.5	ENSG00000142687	0.382225242844238	0.0114251524139186	0.048143551926868
2.5	ENSG00000134698	0.597727187347884	2.31331817854461e-05	0.00115825772378593
2.5	ENSG00000142694	-0.4229999625471	0.00471241711621175	0.0265399367262826
2.5	ENSG00000163874	-0.583833579152835	3.96140416430793e-05	0.00151453932193458
2.5	ENSG00000116922	-0.381243629221762	0.0116562640892039	0.0488002055699266
2.5	ENSG00000196449	-0.443840374839674	0.00287032944802654	0.0188654470711542
2.5	ENSG00000204084	-0.415298071047671	0.00561698114282643	0.0295912560890475
2.5	ENSG00000174574	0.380110998118905	0.0119278812126227	0.0494499201938316
2.5	ENSG00000131236	-0.473137766033583	0.00135428914916306	0.0116485890015652
2.5	ENSG00000049089	0.500924982423682	0.000623151408251273	0.00710023672102768
2.5	ENSG00000117010	0.416581719630909	0.0054564956543948	0.0290188501619951
2.5	ENSG00000010803	0.511194171089588	0.000459857696655684	0.00590622236674459
2.5	ENSG00000177181	0.563597236781785	8.31019858266764e-05	0.00221072820610621
2.5	ENSG00000127125	0.659191301862939	1.534353447207e-06	0.000356577951117899
2.5	ENSG00000117385	-0.456374825711295	0.00209822471355564	0.0153832344028957
2.5	ENSG00000164008	0.397251482142145	0.00834658888509802	0.0386921096340806
2.5	ENSG00000177868	0.512024767231683	0.000448504572851681	0.00580886521957327
2.5	ENSG00000117394	-0.389851625603477	0.00975929480918687	0.0433015973215975
2.5	ENSG00000066056	0.400422849230145	0.00779731704137262	0.0370094620418445
2.5	ENSG00000066322	-0.504322875732253	0.000564137353144864	0.00675265284614703
2.5	ENSG00000159479	-0.436365009560816	0.00344113489842516	0.0211816384527251
2.5	ENSG00000142949	-0.452297353741009	0.00232636807461291	0.0164017604894146
2.5	ENSG00000066135	-0.459848227760057	0.00191970051892792	0.0146046641702503
2.5	ENSG00000196517	-0.524181674402351	0.0003087788250554	0.00457668927582113
2.5	ENSG00000117419	0.390833239225954	0.00956083147665242	0.0426360468131527
2.5	ENSG00000187147	-0.386831275995858	0.0103922714818269	0.0452462381907608
2.5	ENSG00000126106	0.436818062001959	0.00340390524055059	0.0210577101194684
2.5	ENSG00000173846	-0.636916223506746	4.3928400861232e-06	0.000594185860324241
2.5	ENSG00000222009	-0.639710046893794	3.86762351732071e-06	0.000569077919773183
2.5	ENSG00000117425	-0.387737380878144	0.010198788177515	0.0446246799227185
2.5	ENSG00000126107	-0.422093857664815	0.00481178408092645	0.0269271896977606
2.5	ENSG00000162415	0.419149016797386	0.00514743896663879	0.028002746981401
2.5	ENSG00000132780	0.443915883579865	0.00286501642881659	0.0188654470711542
2.5	ENSG00000085998	0.572431759384071	6.04975894861199e-05	0.00183987360419886
2.5	ENSG00000173660	0.411447125297956	0.00612327876056221	0.0313598438643845
2.5	ENSG00000123472	0.535659002911305	0.000214232162053113	0.00364129186239795
2.5	ENSG00000269113	-0.448899460432437	0.00253290782693108	0.0173610604921036
2.5	ENSG00000185104	0.417185789552433	0.00538236189997492	0.0288237180530396
2.5	ENSG00000085831	0.627855174683888	6.58231092252582e-06	0.00064904793798445
2.5	ENSG00000085832	0.388190433319286	0.010103209708303	0.0444115752952063
2.5	ENSG00000117859	0.549628119846545	0.000134833462529315	0.00281959890997211
2.5	ENSG00000169213	-0.538981387479686	0.000192245332491654	0.00346688983938464
2.5	ENSG00000117862	-0.380337524339476	0.011873129806468	0.0493225429430914
2.5	ENSG00000134717	0.415524597268242	0.00558836589209998	0.0294783309177711
2.5	ENSG00000154222	-0.541473175905972	0.000177117398375449	0.00330038577275402
2.5	ENSG00000162377	-0.403820742538717	0.00724368208297178	0.0352093260520771
2.5	ENSG00000157184	0.52712651526978	0.000281482383804753	0.00434315362506212
2.5	ENSG00000162409	0.507494242820254	0.000513629585634054	0.00632637560625465
2.5	ENSG00000162600	0.394231132534525	0.00890035833455867	0.0403480727297605
2.5	ENSG00000134709	0.455770755789771	0.00213072518352497	0.0155198947873903
2.5	ENSG00000162437	0.414014422464433	0.0057815497080081	0.0302769335686802
2.5	ENSG00000162433	0.450258617755866	0.0024484312346971	0.0170188078542687
2.5	ENSG00000116704	-0.464378752171486	0.00170708348282197	0.0134610417784368
2.5	ENSG00000116729	-0.468758259102535	0.00152164502969849	0.0125870395102728
2.5	ENSG00000116761	-0.591535470652264	2.94902107782466e-05	0.00130955371468924
2.5	ENSG00000050628	0.402839128916241	0.00740001969579088	0.0356735978837794
2.5	ENSG00000172260	-0.551440329611116	0.000126781282651477	0.00274842771527099
2.5	ENSG00000116783	0.420734700341386	0.00496425549862649	0.0273700693717916
2.5	ENSG00000117054	0.536791634014162	0.000206493811286897	0.00358223137129683
2.5	ENSG00000117069	-0.510514592427873	0.000469337826829777	0.00599050156794028
2.5	ENSG00000117155	0.447389285628627	0.00262977042298207	0.0178167669416228
2.5	ENSG00000142867	-0.406237022224813	0.00687095210668997	0.0340561437014488
2.5	ENSG00000142871	-0.490580285017585	0.000838342645316167	0.00847772279339838
2.5	ENSG00000183291	-0.42451013735091	0.00455077584612029	0.025913964908305
2.5	ENSG00000171492	-0.44776682932958	0.00260525416573004	0.0177188931856968
2.5	ENSG00000069702	-0.424887681051863	0.00451112898029406	0.0257357923345447
2.5	ENSG00000143033	-0.486880356748251	0.000930091463798957	0.00902753077983589
2.5	ENSG00000137936	-0.389172046941763	0.00989875370843342	0.0437941628688127
2.5	ENSG00000117525	-0.48363348092006	0.00101787174000892	0.00960699327332567
2.5	ENSG00000117519	-0.411749160258718	0.00608218730316084	0.0312142920887633
2.5	ENSG00000152078	0.466190961936058	0.00162805411877341	0.0131493393973325
2.5	ENSG00000188641	-0.397024955921573	0.00838706667494854	0.0388067243558757
2.5	ENSG00000162688	0.629516366968079	6.11783082593448e-06	0.000638587476974873
2.5	ENSG00000122477	0.629818401928841	6.03669417546354e-06	0.000637629502921722
2.5	ENSG00000162695	-0.452221845000818	0.00233079143664582	0.016423545838196
2.5	ENSG00000060718	-0.405557443563098	0.00697406708557185	0.0344424957068919
2.5	ENSG00000134186	-0.420055121679671	0.00504205591135758	0.027613607229965
2.5	ENSG00000134222	-0.552648469454164	0.000121658138843064	0.00270691590890214
2.5	ENSG00000134243	-0.395288254897192	0.00870304982142923	0.0397904471605582
2.5	ENSG00000143028	0.421791822704053	0.00484530947482099	0.0269677708094759
2.5	ENSG00000174151	-0.42602031215472	0.0043939899012041	0.0252428981404529
2.5	ENSG00000116337	-0.649526183118557	2.44729175752605e-06	0.00044328371437424
2.5	ENSG00000168765	0.463095103588248	0.00176509867881455	0.0138387781202793
2.5	ENSG00000184371	-0.468607241622154	0.00152772930384041	0.0126035109413278
2.5	ENSG00000116396	0.467927662960439	0.0015553762322193	0.0127462202609748
2.5	ENSG00000134248	0.401933024033955	0.00754690848757619	0.0362540061784228
2.5	ENSG00000134255	-0.440215955310531	0.00313575453414891	0.0199912466858759
2.5	ENSG00000173947	0.549628119846545	0.000134833462529315	0.00281959890997211
2.5	ENSG00000116459	0.59395175033836	2.68403629497856e-05	0.00124183771479821
2.5	ENSG00000171385	-0.509079926364254	0.000489929832403798	0.00614507713413196
2.5	ENSG00000143079	-0.48831502281187	0.00089350350114425	0.00883249006708967
2.5	ENSG00000155363	-0.524408200622923	0.000306597424273686	0.00455532023495656
2.5	ENSG00000155380	0.552950504414926	0.00012040705230173	0.00270630230511024
2.5	ENSG00000163399	0.438705780506721	0.00325255379656468	0.0205024079387346
2.5	ENSG00000116874	0.379884471898333	0.0119828479531635	0.0496443788224405
2.5	ENSG00000143067	-0.493223090924252	0.000777845505072507	0.00811238195256398
2.5	ENSG00000265241	0.484615094542537	0.000990586155304183	0.00941439018123582
2.5	ENSG00000265972	-0.436516027041197	0.00342868556942012	0.0211366967760498
2.5	ENSG00000168509	0.465377935513101	0.00166309973421272	0.0132843057239287
2.5	ENSG00000116128	-0.438705780506721	0.0032525537965647	0.0205024079387346
2.5	ENSG00000178104	0.630951033031698	5.74117337501957e-06	0.000637629502921722
2.5	ENSG00000184678	0.437648658144055	0.00333656672225682	0.0207873001102869
2.5	ENSG00000143368	-0.458791105397391	0.00197255635232277	0.0148055920728577
2.5	ENSG00000143401	0.434401782315864	0.00360661693957331	0.0218293370244346
2.5	ENSG00000117362	-0.515120625579493	0.000408372486082086	0.00549118330903172
2.5	ENSG00000117360	-0.529240759995114	0.000263247868534881	0.00416229011135318
2.5	ENSG00000163125	-0.408351266950146	0.00655853605673926	0.0329451421740854
2.5	ENSG00000143374	0.413863404984052	0.00580118310074864	0.0303153043071366
2.5	ENSG00000143437	-0.515951221721588	0.000398169562812185	0.00541906575155545
2.5	ENSG00000143418	-0.500547438722729	0.000630038315947611	0.00714565555941687
2.5	ENSG00000143363	0.437950693104817	0.00331237110664853	0.0207309323783486
2.5	ENSG00000143398	-0.556499415203879	0.000106556248466845	0.00251910424638412
2.5	ENSG00000143393	-0.444519953501389	0.00282282242986057	0.0186727732914032
2.5	ENSG00000143367	-0.642503870280842	3.40085377615748e-06	0.000542685298343592
2.5	ENSG00000163191	-0.499565825100253	0.000648264261956086	0.00725879174046647
2.5	ENSG00000160741	-0.573639899227119	5.78862493365847e-05	0.00180046700272403
2.5	ENSG00000143570	-0.535885529131876	0.000212663850247976	0.00364129186239795
2.5	ENSG00000143549	-0.405330917342527	0.00700873474065347	0.0345306343202517
2.5	ENSG00000143515	-0.612753426645791	1.25610394542278e-05	0.000894302444842333
2.5	ENSG00000160710	-0.520104202432065	0.000350511366532929	0.00497378859629733
2.5	ENSG00000160691	-0.598859818450741	2.21161714160112e-05	0.00113976938632222
2.5	ENSG00000169241	-0.422546910105957	0.00476187481968981	0.0267085665546992
2.5	ENSG00000163462	-0.62815720964465	6.49551822884862e-06	0.00064904793798445
2.5	ENSG00000169231	-0.452976932402723	0.00228688958964295	0.016253675173475
2.5	ENSG00000173171	-0.412730773881194	0.00595028669780619	0.0308328486566592
2.5	ENSG00000177628	-0.43070185404653	0.00393750374105917	0.0233951922714065
2.5	ENSG00000160767	-0.503039227149015	0.000585815475894909	0.00687402865108474
2.5	ENSG00000176444	-0.403745233798527	0.00725560591839943	0.0352533720303455
2.5	ENSG00000132676	0.479253973989012	0.0011479392704059	0.0104117584636153
2.5	ENSG00000116584	-0.607014762391314	1.59187218965404e-05	0.000999466028854912
2.5	ENSG00000163479	-0.504247366992063	0.000565392349977314	0.00675454662916642
2.5	ENSG00000254726	-0.485747725645394	0.000959914123510121	0.00922251346277236
2.5	ENSG00000143319	-0.585494771437025	3.71945604181422e-05	0.0014683506431739
2.5	ENSG00000187800	-0.551289312130736	0.000127435245894478	0.00274842771527099
2.5	ENSG00000117036	-0.522595990858351	0.000324444331802926	0.0047236180080575
2.5	ENSG00000183853	-0.527428550230542	0.000278809595618101	0.00432506018794478
2.5	ENSG00000158710	-0.470192925166154	0.00146490708255137	0.012274326895092
2.5	ENSG00000018625	0.582549930569596	4.15811288342483e-05	0.00151453932193458
2.5	ENSG00000143318	0.545097595435116	0.00015703152781994	0.00306037551923766
2.5	ENSG00000132716	0.459923736500248	0.00191597345416646	0.0146033694523319
2.5	ENSG00000162735	0.427681504438911	0.00422698767595459	0.0245815898039343
2.5	ENSG00000162755	0.512100275971873	0.000447485059372716	0.00580886521957327
2.5	ENSG00000143258	-0.547438366381021	0.000145180228393618	0.00293626415948144
2.5	ENSG00000158850	-0.600369993254551	2.08238182481069e-05	0.00112191098709812
2.5	ENSG00000158864	0.540189527322734	0.000184770487422013	0.00337658470857112
2.5	ENSG00000117143	-0.493902669585966	0.000762933540442259	0.00798390179917358
2.5	ENSG00000143171	0.524710235583685	0.000303710491180118	0.00453980839789504
2.5	ENSG00000143198	0.562313588198546	8.69600399258047e-05	0.00227603339872474
2.5	ENSG00000143179	-0.57530109151131	5.44632558283311e-05	0.00175179663397029
2.5	ENSG00000143157	-0.578774493560072	4.78947952566304e-05	0.00162961379330364
2.5	ENSG00000197965	-0.53029788235778	0.000254536351434231	0.00408140374180621
2.5	ENSG00000143158	0.445350549643484	0.00276569777248669	0.0184235259403563
2.5	ENSG00000143164	0.53792426511702	0.000199008972769032	0.0035089864659539
2.5	ENSG00000143147	-0.395363763637383	0.00868910148416491	0.0397561898144352
2.5	ENSG00000143155	0.401253445372241	0.00765872005318522	0.0365629670135978
2.5	ENSG00000213064	-0.434628308536435	0.00358717394774339	0.021765133750914
2.5	ENSG00000143153	0.515498169280445	0.000403706016895639	0.00547023873498745
2.5	ENSG00000075945	0.592894627975693	2.79716440584062e-05	0.00126664242598305
2.5	ENSG00000116132	0.559142221110546	9.71996105892525e-05	0.00238963593538488
2.5	ENSG00000076258	0.386076188593953	0.010555900974879	0.0456200113359945
2.5	ENSG00000180999	0.608977989636266	1.46871511092653e-05	0.00097561597889957
2.5	ENSG00000117586	-0.602937290421028	1.87845216182486e-05	0.00109136298477343
2.5	ENSG00000117593	0.558840186149784	9.82297966960175e-05	0.00240691991059402
2.5	ENSG00000186283	-0.424283611130339	0.00457470949657727	0.0259901738327224
2.5	ENSG00000143322	-0.705855703300659	1.24402962287848e-07	0.000174248113107133
2.5	ENSG00000057252	-0.458036017995486	0.00201109363653356	0.0149581161359806
2.5	ENSG00000162704	-0.426548873336053	0.00434023923577018	0.0250509497033652
2.5	ENSG00000157181	-0.394155623794335	0.00891459779349801	0.0403828985003734
2.5	ENSG00000116852	-0.412579756400813	0.00597041616481276	0.0308981579420163
2.5	ENSG00000118194	0.437346623183293	0.00336091711570735	0.020886183710478
2.5	ENSG00000159166	0.426322347115482	0.00436320457061014	0.0251246333315592
2.5	ENSG00000159173	0.464303243431296	0.00171044882063466	0.0134703312811746
2.5	ENSG00000174307	-0.412730773881194	0.00595028669780619	0.0308328486566592
2.5	ENSG00000176393	-0.537697738896448	0.000200486016540524	0.0035126404917918
2.5	ENSG00000077157	0.563597236781785	8.31019858266764e-05	0.00221072820610621
2.5	ENSG00000117153	0.464529769651867	0.00170037038556168	0.0134425301918891
2.5	ENSG00000159348	0.660097406745225	1.46738401201826e-06	0.000356577951117899
2.5	ENSG00000143847	0.610563673180267	1.37569144958677e-05	0.000946614055003364
2.5	ENSG00000058668	0.468909276582916	0.00151558224567718	0.0125453135215093
2.5	ENSG00000058673	-0.44157511263396	0.00303379846623259	0.019553791579585
2.5	ENSG00000133056	-0.582625439309787	4.14629946114402e-05	0.00151453932193458
2.5	ENSG00000170382	-0.55672594142445	0.000105723338274424	0.00251561828627346
2.5	ENSG00000133059	-0.500773964943301	0.000625898041401581	0.00711179536526132
2.5	ENSG00000158715	-0.403065655136812	0.0073636855591962	0.0356099391568982
2.5	ENSG00000069275	0.381998716623667	0.0114781354017593	0.0482842191746821
2.5	ENSG00000266028	-0.689545815419515	3.15528185803389e-07	0.000204545298133702
2.5	ENSG00000123836	0.630497980590555	5.85774541095503e-06	0.000637629502921722
2.5	ENSG00000066027	0.503945332031301	0.000570437395635446	0.00677085556584378
2.5	ENSG00000065600	-0.439838411609579	0.00316460389643365	0.0201438895051024
2.5	ENSG00000203705	0.56133197457607	9.0019401686308e-05	0.00229084498051706
2.5	ENSG00000143499	0.469815381465201	0.00147965319755036	0.0123307770190986
2.5	ENSG00000152104	-0.619398195782553	9.49173364929879e-06	0.000794796143668962
2.5	ENSG00000136636	0.560803413394737	9.17069647018098e-05	0.00231941413600039
2.5	ENSG00000196482	0.414240948685004	0.00575220774950293	0.0301617466371339
2.5	ENSG00000092969	-0.387963907098715	0.0101509025336834	0.0445100272365179
2.5	ENSG00000067704	0.645675237368842	2.93427215869473e-06	0.000509034227868211
2.5	ENSG00000116141	0.462793068627486	0.00177900022410295	0.0138947024478605
2.5	ENSG00000117791	0.675274663523513	6.7908278802827e-07	0.000283984509916928
2.5	ENSG00000143507	-0.512024767231683	0.000448504572851683	0.00580886521957327
2.5	ENSG00000143753	-0.398535130725383	0.00812037754825198	0.0380010221359497
2.5	ENSG00000154380	-0.383886435128429	0.0110429574774089	0.047129628291492
2.5	ENSG00000143819	-0.389851625603477	0.00975929480918687	0.0433015973215975
2.5	ENSG00000196187	-0.393174010171859	0.00910150063647863	0.0410484010763483
2.5	ENSG00000183814	0.435534413418721	0.00351031660046175	0.021441073096191
2.5	ENSG00000143799	0.540642579763877	0.000182035900152361	0.00336657084410905
2.5	ENSG00000163050	0.449805565314723	0.00247631015061848	0.017164159890359
2.5	ENSG00000143761	0.397780043323478	0.00825279432515911	0.0383583651709377
2.5	ENSG00000181873	0.511873749751302	0.000450549860375684	0.0058170048535087
2.5	ENSG00000154358	0.544342508033211	0.000161037350230228	0.00311188288169207
2.5	ENSG00000154370	-0.504926945653777	0.000554186911188724	0.00669207861285442
2.5	ENSG00000116574	-0.416361394299909	0.00548375476256756	0.029105074492554
2.5	ENSG00000168118	0.459546192799295	0.00193467293279047	0.014637203017924
2.5	ENSG00000069248	0.425114207272434	0.00448748571572596	0.0256484276383279
2.5	ENSG00000143641	-0.401026919151669	0.00769630679783612	0.0366855305065586
2.5	ENSG00000119280	-0.418846981836624	0.00518298984889799	0.0280733887286177
2.5	ENSG00000182118	-0.394835202456049	0.0087871449933566	0.0399672322316002
2.5	ENSG00000116906	0.393098501431668	0.00911601622714288	0.0410837804133622
2.5	ENSG00000135749	-0.459546192799295	0.00193467293279047	0.014637203017924
2.5	ENSG00000054267	-0.517536905265588	0.000379325431345696	0.00523197238284988
2.5	ENSG00000152904	0.489296636434347	0.000869214969298781	0.00870416323321389
2.5	ENSG00000116977	0.41356137002329	0.00584062352603514	0.0304567993099809
2.5	ENSG00000077522	0.4928455472233	0.000786241953812567	0.00816538123533675
2.5	ENSG00000116984	0.534601880548638	0.000221690023505349	0.00371504220342229
2.5	ENSG00000198626	0.581870351907882	4.26582457248651e-05	0.00151855957396868
2.5	ENSG00000155816	-0.388945520721191	0.00994561818949899	0.0439541367922709
2.5	ENSG00000091483	0.616302337434744	1.0823892211395e-05	0.000838477235017307
2.5	ENSG00000143702	-0.624457281375316	7.63505386711267e-06	0.000701798197621095
2.5	ENSG00000054282	-0.396647412220621	0.00845490526395739	0.0389596214501172
2.5	ENSG00000203667	0.418695964356243	0.00520084523175832	0.0281329867016106
2.5	ENSG00000203666	0.386000679853762	0.0105723845837521	0.0456592078955384
2.5	ENSG00000185420	-0.426548873336053	0.00434023923577018	0.0250509497033652
2.5	ENSG00000143653	0.599765923333027	2.13322229553495e-05	0.00112767806927485
2.5	ENSG00000153207	-0.421942840184434	0.00482852143790677	0.0269596094971431
2.5	ENSG00000196418	-0.389776116863287	0.00977470653705552	0.0433543609711605
2.5	ENSG00000162722	-0.496167931791681	0.000715054162565827	0.00768527235630304
2.5	ENSG00000047056	-0.426246838375291	0.0043708832069838	0.0251570880656166
2.5	ENSG00000067057	0.523200060779875	0.000318394049565279	0.00465202788670883
2.5	ENSG00000067082	-0.619096160821792	9.61472967497567e-06	0.000794796143668962
2.5	ENSG00000173848	-0.387888398358525	0.0101668429597938	0.0445165320781302
2.5	ENSG00000170525	-0.597274134906741	2.35518386746025e-05	0.00116970966514145
2.5	ENSG00000123243	-0.474119379656059	0.0013191007240006	0.0114176834979026
2.5	ENSG00000151657	-0.403669725058336	0.00726754670397698	0.0352974655965633
2.5	ENSG00000165629	0.467248084298725	0.00158346565318563	0.0129077077764973
2.5	ENSG00000148429	-0.499641333840443	0.000646845696680681	0.00725610058835696
2.5	ENSG00000148426	-0.437573149403864	0.00334263977778526	0.0207935829004955
2.5	ENSG00000181192	0.538226300077781	0.000197054884830793	0.00350740609315155
2.5	ENSG00000107537	0.698757881722754	1.87935076769931e-07	0.000182557488857078
2.5	ENSG00000165626	-0.419300034277767	0.00512974320340671	0.0279571004585666
2.5	ENSG00000151474	-0.602031185538742	1.94823830492264e-05	0.00109425318224048
2.5	ENSG00000065809	-0.379884471898333	0.0119828479531636	0.0496443788224405
2.5	ENSG00000176244	0.478649904067488	0.00116699368689914	0.0104842168063725
2.5	ENSG00000148484	-0.522142938417208	0.000329049781546209	0.00477937047087814
2.5	ENSG00000026025	-0.403518707577955	0.00729147920432393	0.0353718587474036
2.5	ENSG00000078114	0.471250047528821	0.00142430898287506	0.0120489105371375
2.5	ENSG00000136770	-0.585494771437025	3.71945604181422e-05	0.0014683506431739
2.5	ENSG00000148444	0.416204175929957	0.00550327840600282	0.0291669019478216
2.5	ENSG00000148450	0.50386982329111	0.000571704943450312	0.00677085556584378
2.5	ENSG00000120549	-0.46958885524463	0.00148856391507641	0.0123799066455071
2.5	ENSG00000107897	0.564654359144451	8.00423575634451e-05	0.00216202131164244
2.5	ENSG00000197321	0.453581002324247	0.00225229468654469	0.0161381696650209
2.5	ENSG00000095794	0.566693095129595	7.44292352266957e-05	0.00209004681126641
2.5	ENSG00000196693	0.420961226561957	0.00493855528449983	0.0273016990301546
2.5	ENSG00000169826	-0.44308528743777	0.00292393763024297	0.0190651878198532
2.5	ENSG00000165406	0.416883754591671	0.00541931862275497	0.0288959945785597
2.5	ENSG00000264230	-0.430173292865197	0.0039868757581599	0.0235974765561055
2.5	ENSG00000197444	0.401253445372241	0.00765872005318522	0.0365629670135978
2.5	ENSG00000107984	-0.552723978194355	0.000121344266602013	0.00270691590890214
2.5	ENSG00000122873	0.526673462828637	0.000285534897278993	0.00435803386590503
2.5	ENSG00000170312	0.384263978829381	0.0109576365039303	0.0469117861727181
2.5	ENSG00000150347	-0.665005474857607	1.14925503381043e-06	0.000345253030523001
2.5	ENSG00000183230	0.466946049337963	0.00159609345649276	0.0129848633445319
2.5	ENSG00000138347	0.558462642448832	9.95314730853252e-05	0.00242278488931217
2.5	ENSG00000156515	0.624910333816459	7.48626241669362e-06	0.000701798197621095
2.5	ENSG00000075073	0.494204704546728	0.000756388388645715	0.0079356352495309
2.5	ENSG00000099282	-0.465586892014534	0.00165402944247835	0.0132204287105813
2.5	ENSG00000166224	-0.422773436326529	0.00473708973617244	0.0266180357118777
2.5	ENSG00000198246	-0.51474308187854	0.000413087382725453	0.00551245643881842
2.5	ENSG00000122863	-0.555215766620641	0.000111389641530959	0.0025886532353525
2.5	ENSG00000166295	0.591610979392455	2.94039074324726e-05	0.00130955371468924
2.5	ENSG00000107745	0.479253973989012	0.0011479392704059	0.0104117584636153
2.5	ENSG00000138286	0.421565296483481	0.00487058683370579	0.027059548051761
2.5	ENSG00000182180	0.487333409189394	0.000918395630982846	0.00898481253917055
2.5	ENSG00000166348	-0.407520670808051	0.00667977261567106	0.0334042871730493
2.5	ENSG00000176986	-0.386000679853762	0.0105723845837522	0.0456592078955384
2.5	ENSG00000214655	-0.594178276558931	2.66034587908964e-05	0.00124016914304905
2.5	ENSG00000166507	-0.409936950494146	0.0063323658180798	0.0321366912984298
2.5	ENSG00000079393	0.654434251230939	1.9347317410773e-06	0.000390657227128674
2.5	ENSG00000165644	0.381772190403095	0.0115313281592401	0.0483922892461195
2.5	ENSG00000156113	-0.590704874510169	3.04549549087877e-05	0.00133883047365862
2.5	ENSG00000151208	-0.439385359168436	0.00319953027974503	0.0203241951808249
2.5	ENSG00000108179	0.520481746133017	0.000346444417132198	0.00492174842654819
2.5	ENSG00000108219	-0.482198814856441	0.00105895519652176	0.00990368348941426
2.5	ENSG00000165678	0.51942462377035	0.000357940299140624	0.00502708171552459
2.5	ENSG00000107771	0.50386982329111	0.000571704943450312	0.00677085556584378
2.5	ENSG00000062650	-0.487408917929585	0.000916459128772254	0.00898481253917055
2.5	ENSG00000122367	0.506814664158539	0.000524097657286158	0.0064231948704414
2.5	ENSG00000107779	-0.449050477912818	0.00252339653280492	0.0173247910226077
2.5	ENSG00000173267	0.517914448966541	0.000374958686766618	0.00520672620620567
2.5	ENSG00000148672	0.462113489965772	0.00181063340375534	0.0140349727086561
2.5	ENSG00000107789	-0.384112961349	0.0109916969854005	0.0469922706592078
2.5	ENSG00000107796	-0.510288066207302	0.000472536638503318	0.00602508672509872
2.5	ENSG00000026103	-0.52712651526978	0.000281482383804753	0.00434315362506212
2.5	ENSG00000185745	0.47736625548425	0.00120842099881675	0.0107003029780201
2.5	ENSG00000059573	-0.619171669561982	9.5838441224881e-06	0.000794796143668962
2.5	ENSG00000095587	-0.404651338680812	0.00711363299057216	0.034893913797243
2.5	ENSG00000171314	0.406237022224813	0.00687095210668997	0.0340561437014488
2.5	ENSG00000165886	-0.446785215707103	0.0026694187392235	0.0180061503893843
2.5	ENSG00000171160	0.420659191601195	0.00497284806785449	0.0274051765779704
2.5	ENSG00000119986	-0.427228451997768	0.00427197488965261	0.0247613716309888
2.5	ENSG00000155254	-0.446558689486532	0.002684421856938	0.0180579049764639
2.5	ENSG00000120053	0.678748065572275	5.65707404931505e-07	0.000267993004097744
2.5	ENSG00000198018	-0.512477819672826	0.00044241864564861	0.00578569920771552
2.5	ENSG00000119929	0.477743799185202	0.00119610286561163	0.0106294365048618
2.5	ENSG00000107566	-0.404122777499479	0.00719615584970125	0.0350890940620627
2.5	ENSG00000196072	-0.381168120481571	0.0116742060969687	0.0488421183751235
2.5	ENSG00000166135	0.575603126472072	5.38610916375614e-05	0.00174580806763117
2.5	ENSG00000107816	-0.497074036673967	0.000696667351512795	0.00759367413148947
2.5	ENSG00000107819	-0.530448899838161	0.000253313317172895	0.00406787500341401
2.5	ENSG00000166171	0.398535130725383	0.00812037754825198	0.0380010221359497
2.5	ENSG00000107829	0.546985313939878	0.000147408715225002	0.00296672082586004
2.5	ENSG00000120049	0.427757013179101	0.00421953015680551	0.0245614144335413
2.5	ENSG00000198728	-0.692566165027134	2.66788568598473e-07	0.000182557488857078
2.5	ENSG00000148840	-0.544040473072449	0.000162665418244018	0.00311594083438813
2.5	ENSG00000107874	0.424057084909767	0.0045987528039732	0.0260666536063222
2.5	ENSG00000138107	0.439083324207674	0.00322300194726906	0.0204101362388242
2.5	ENSG00000107882	-0.641371239177985	3.58343725546241e-06	0.000544903662660871
2.5	ENSG00000166272	-0.608902480896076	1.47328547597077e-05	0.00097561597889957
2.5	ENSG00000148842	-0.48521916446406	0.00097412077953137	0.0093009656135565
2.5	ENSG00000156374	0.523502095740637	0.000315407184835893	0.00463035792088641
2.5	ENSG00000148843	-0.437195605702912	0.00337315061374956	0.0209410766681216
2.5	ENSG00000107960	0.54109563220502	0.000179337976395493	0.00333168303961283
2.5	ENSG00000065613	0.558764677409594	9.84888881171863e-05	0.00240691991059402
2.5	ENSG00000148841	-0.546079209057592	0.000151958906696572	0.00300429832067686
2.5	ENSG00000156395	0.4587155966572	0.00197638049938848	0.0148072254324622
2.5	ENSG00000023041	-0.429493714203482	0.00405114844950156	0.0238860677130257
2.5	ENSG00000148737	-0.630724506811126	5.7991897291226e-06	0.000637629502921722
2.5	ENSG00000197893	0.535150645624103	0.000217789784443967	0.00366703799009891
2.5	ENSG00000196865	0.380110998118905	0.0119278812126227	0.0494499201938316
2.5	ENSG00000151892	-0.438856797987102	0.00324070466580639	0.0204906362262512
2.5	ENSG00000148908	-0.387888398358525	0.0101668429597938	0.0445165320781302
2.5	ENSG00000151923	-0.406463548445384	0.00683687471356259	0.0339966838300163
2.5	ENSG00000203805	-0.443840374839674	0.00287032944802654	0.0188654470711542
2.5	ENSG00000066468	-0.411598142778337	0.00610270304912155	0.0312804800066709
2.5	ENSG00000196177	0.602257711759313	1.93057255743843e-05	0.00109425318224048
2.5	ENSG00000182022	-0.583456035451882	4.01835873141768e-05	0.00151453932193458
2.5	ENSG00000203791	0.4928455472233	0.000786241953812567	0.00816538123533675
2.5	ENSG00000175029	-0.569562427256833	6.71350985437754e-05	0.00195485344861391
2.5	ENSG00000176171	0.537395703935686	0.000202470823140944	0.00353735195549929
2.5	ENSG00000068383	0.471778608710154	0.001404386787157	0.011913107477557
2.5	ENSG00000203772	-0.498735228958157	0.000664053252466313	0.00738856721827249
2.5	ENSG00000177951	-0.40585947852386	0.00692807421315159	0.0342703173025655
2.5	ENSG00000142082	0.637822328389032	4.21570468049568e-06	0.000594185860324241
2.5	ENSG00000142102	-0.403216672617193	0.00733954847389432	0.0355350701859106
2.5	ENSG00000182272	-0.382678295285381	0.0113198131034172	0.0478798550806284
2.5	ENSG00000185187	0.540340544803115	0.000183854857476846	0.00337487374000345
2.5	ENSG00000161328	-0.410994072856813	0.00618536713069255	0.0315989908538947
2.5	ENSG00000099849	-0.457960509255295	0.00201498369594983	0.0149780049384514
2.5	ENSG00000070047	-0.506437120457587	0.000529995560776617	0.00647614615286269
2.5	ENSG00000177595	-0.401630989073193	0.00759642737524372	0.0363925305254287
2.5	ENSG00000214063	-0.385849662373381	0.0106054179221849	0.045721712477267
2.5	ENSG00000110665	0.65926681060313	1.52866655346611e-06	0.000356577951117899
2.5	ENSG00000064201	0.576358213873977	5.23821386749509e-05	0.00171593298420045
2.5	ENSG00000053918	0.615924793733791	1.09975964262728e-05	0.000846608719890012
2.5	ENSG00000181649	-0.446181145785579	0.0027095919057969	0.018167688352586
2.5	ENSG00000021762	-0.394608676235478	0.00882945400315829	0.0401152286819995
2.5	ENSG00000110713	-0.41046551167548	0.00625849252398792	0.0318668261339228
2.5	ENSG00000167325	0.452372862481199	0.00232195211330734	0.0163893892146742
2.5	ENSG00000132274	-0.551364820870926	0.000127107882867655	0.00274842771527099
2.5	ENSG00000166313	0.486880356748251	0.000930091463798957	0.00902753077983589
2.5	ENSG00000132254	-0.544115981812639	0.000162257010245388	0.00311594083438813
2.5	ENSG00000132286	-0.402159550254526	0.00750995237589699	0.0360905514685615
2.5	ENSG00000166444	-0.386453732294905	0.0104738125903946	0.045376697036894
2.5	ENSG00000166483	0.469664363984821	0.00148558840315919	0.0123635083525079
2.5	ENSG00000133789	-0.381696681662905	0.0115491058083719	0.0484338904466178
2.5	ENSG00000133812	0.569562427256833	6.71350985437754e-05	0.00195485344861391
2.5	ENSG00000072952	-0.416355193410338	0.00548452365813249	0.029105074492554
2.5	ENSG00000110328	-0.39657190348043	0.00846852951322496	0.0389932254259409
2.5	ENSG00000197702	-0.540567071023687	0.00018248910676517	0.00336989254576702
2.5	ENSG00000134333	0.53792426511702	0.000199008972769032	0.0035089864659539
2.5	ENSG00000074319	0.411975686479289	0.00605152580475067	0.0311477824225299
2.5	ENSG00000179119	-0.467474610519296	0.00157405297454576	0.0128650368198276
2.5	ENSG00000129170	0.598406766009599	2.25179584474207e-05	0.00114608964544166
2.5	ENSG00000171714	0.475176502018726	0.00128211572014104	0.0111840080205221
2.5	ENSG00000148942	-0.438252728065579	0.0032883294410704	0.0206434014911642
2.5	ENSG00000148943	-0.42443462861072	0.00455874157123112	0.0259353440798401
2.5	ENSG00000176697	-0.549326084885783	0.000136219683065265	0.00284375904460146
2.5	ENSG00000066382	0.397251482142145	0.00834658888509802	0.0386921096340806
2.5	ENSG00000148950	0.52554083172578	0.000295897293187303	0.00446638107866182
2.5	ENSG00000049449	-0.411975686479289	0.00605152580475067	0.0311477824225299
2.5	ENSG00000176148	-0.396798429701002	0.00842771336048885	0.0389071009974292
2.5	ENSG00000110422	0.467474610519296	0.00157405297454576	0.0128650368198276
2.5	ENSG00000110429	0.502057613526539	0.00060289325225339	0.00696607522326924
2.5	ENSG00000149089	0.399818779308621	0.00789946851440716	0.0372788328321659
2.5	ENSG00000110435	0.535583494171114	0.000214757250230226	0.00364129186239795
2.5	ENSG00000179431	-0.464303243431296	0.00171044882063466	0.0134703312811746
2.5	ENSG00000179241	-0.537848756376829	0.000199500223967806	0.0035089864659539
2.5	ENSG00000135362	-0.464454260911677	0.00170372400737713	0.0134604032064555
2.5	ENSG00000166352	0.503643297070539	0.000575522744302505	0.00678995559537739
2.5	ENSG00000052841	-0.41054102041567	0.00624800039529193	0.0318265594990946
2.5	ENSG00000151348	-0.430626345306339	0.00394452400165417	0.0234143142787346
2.5	ENSG00000085117	-0.382904821505953	0.0112674554623596	0.0477403677089383
2.5	ENSG00000157570	0.411673651518527	0.00609243768945675	0.0312538754773173
2.5	ENSG00000019485	0.382300751584429	0.0114075379191115	0.048143551926868
2.5	ENSG00000019505	0.489523162654918	0.000863694292587709	0.00867709837014911
2.5	ENSG00000135365	-0.500245403761967	0.000635596817500231	0.00718883930316836
2.5	ENSG00000110497	-0.452825914922342	0.00229561117269696	0.0162780902787038
2.5	ENSG00000134571	0.502963718408825	0.000587113594295782	0.00687402865108474
2.5	ENSG00000213619	0.483935515880822	0.00100940573167374	0.00954171173985072
2.5	ENSG00000123444	-0.423377506248053	0.00467154484985947	0.0263700357083956
2.5	ENSG00000109919	0.405028882381765	0.00705518993957862	0.0347039834208426
2.5	ENSG00000149115	-0.582323404349025	4.19373773690436e-05	0.00151453932193458
2.5	ENSG00000149150	-0.50220863100692	0.000600237216663079	0.00696150828402932
2.5	ENSG00000198561	-0.409861441753956	0.00634298056440978	0.032150819593348
2.5	ENSG00000186660	-0.382149734104048	0.0114427901429762	0.0481849046806966
2.5	ENSG00000110042	-0.602408729239694	1.91887705866631e-05	0.00109420410794412
2.5	ENSG00000166902	0.406765583406146	0.00679166563467471	0.0338265044974882
2.5	ENSG00000110107	-0.527202024009971	0.000280812029775528	0.00434315362506212
2.5	ENSG00000167992	-0.58624985883893	3.61400740349459e-05	0.00145469703231513
2.5	ENSG00000162144	-0.503114735889206	0.000584519929399318	0.00686978241451469
2.5	ENSG00000149483	-0.498433193997395	0.000669879458875895	0.00742655742121908
2.5	ENSG00000187049	-0.603012799161218	1.87274131492151e-05	0.00109136298477343
2.5	ENSG00000011347	0.515045116839302	0.000409311577165843	0.00549181993023059
2.5	ENSG00000124920	-0.518820553848827	0.000364662417530249	0.005104030678091
2.5	ENSG00000149480	-0.590402839549407	3.08128649470718e-05	0.00134498772907183
2.5	ENSG00000149499	-0.523502095740637	0.000315407184835893	0.00463035792088641
2.5	ENSG00000149541	-0.419224525537576	0.00513858445891715	0.0279805237756333
2.5	ENSG00000089597	-0.505833050536063	0.00053955607670699	0.0065539568015779
2.5	ENSG00000185085	-0.449503530353961	0.00249505103758944	0.0172069113269816
2.5	ENSG00000185475	-0.440744516491865	0.00309575318294152	0.0197977112950627
2.5	ENSG00000162236	-0.477894816665583	0.00119120695604382	0.0106165673499217
2.5	ENSG00000133316	-0.38562313615281	0.0106551335860873	0.0458397765909316
2.5	ENSG00000168003	-0.55665043268426	0.000106000315870417	0.00251561828627346
2.5	ENSG00000188070	-0.495035300688824	0.000738647169329173	0.00782280067465815
2.5	ENSG00000168005	-0.570393023398928	6.51486250281762e-05	0.0019289317655578
2.5	ENSG00000072518	-0.485294673204251	0.000972079852946268	0.00929589095399005
2.5	ENSG00000176340	0.395590289857954	0.00864737179842777	0.0396388829330982
2.5	ENSG00000133315	0.404726847421003	0.00710191102771886	0.0348919976579231
2.5	ENSG00000110011	0.50530448935473	0.000548048058931546	0.00663747093594873
2.5	ENSG00000173511	0.525314305505208	0.000298009994673696	0.00448179377826119
2.5	ENSG00000149782	-0.607769849793219	1.54342506846413e-05	0.0009901232587642
2.5	ENSG00000068976	0.610261638219505	1.39298215777964e-05	0.000947920510352034
2.5	ENSG00000133895	-0.580209159623691	4.5399256942234e-05	0.00156633794890055
2.5	ENSG00000162298	-0.627477630982935	6.69230235642e-06	0.00064904793798445
2.5	ENSG00000149792	0.392192396549382	0.00929176090431521	0.0416775743111618
2.5	ENSG00000014216	-0.399290218127288	0.00798979545211399	0.037546856384467
2.5	ENSG00000149798	-0.685166308488466	4.0102305348162e-07	0.000221000569537202
2.5	ENSG00000133884	-0.695888549595515	2.21304679019067e-07	0.000182557488857078
2.5	ENSG00000173442	-0.397855552063669	0.00823946949271171	0.0383108892947264
2.5	ENSG00000173327	-0.489070110213775	0.000874767111339188	0.0087101911967379
2.5	ENSG00000173039	-0.47578057194025	0.00126139763008236	0.0110502379870017
2.5	ENSG00000172977	-0.545399630395878	0.000155454627022003	0.00304894051119428
2.5	ENSG00000172757	-0.392041379069001	0.00932133279949545	0.0417494022150492
2.5	ENSG00000172732	-0.45086268767739	0.0024116895360767	0.0168394444534335
2.5	ENSG00000175592	-0.444368936021008	0.00283331940288831	0.0187221003676906
2.5	ENSG00000175376	-0.527655076451113	0.000276820046193716	0.00430504104667677
2.5	ENSG00000179292	-0.483576228951144	0.00101948361850979	0.00961233098181806
2.5	ENSG00000174807	-0.475403028239297	0.00127431127700878	0.0111316964531327
2.5	ENSG00000174791	-0.502888209668634	0.000588414289058183	0.00688271490819528
2.5	ENSG00000174165	-0.42760599569872	0.00423445669892961	0.024601793943734
2.5	ENSG00000239306	-0.481594744934917	0.00107669065985345	0.00999366907114917
2.5	ENSG00000173898	-0.545475139136068	0.000155062649254224	0.00304610311142628
2.5	ENSG00000173653	-0.566542077649213	7.4832397805349e-05	0.00209004681126641
2.5	ENSG00000172932	-0.450107600275485	0.00245769333429757	0.0170639282968113
2.5	ENSG00000172613	-0.385698644893	0.0106385395790766	0.0458163958026176
2.5	ENSG00000175505	-0.393627062613001	0.00901482351332784	0.0407769303024822
2.5	ENSG00000175634	-0.432665081291483	0.00375876980472022	0.0225507879613926
2.5	ENSG00000172725	-0.548797523704449	0.000138676688329946	0.00287322852116736
2.5	ENSG00000172663	0.471778608710154	0.001404386787157	0.011913107477557
2.5	ENSG00000167792	0.514969608099112	0.000410252608850575	0.0054984563473477
2.5	ENSG00000110057	-0.461056367603105	0.00186082986071461	0.0143249008715136
2.5	ENSG00000006534	-0.416279684670147	0.00549389407951383	0.0291422452098932
2.5	ENSG00000110719	-0.445728093344437	0.00274006973941482	0.0183122295064419
2.5	ENSG00000162337	-0.436062974600054	0.0034661524126155	0.0212718481645167
2.5	ENSG00000132740	-0.393022992691478	0.00913055170599599	0.0411342375138085
2.5	ENSG00000110092	-0.560425869693784	9.29299133369042e-05	0.00233119703171212
2.5	ENSG00000168040	-0.441516272747867	0.00303815126999785	0.0195693202924068
2.5	ENSG00000131626	-0.392947483951287	0.00914510709506043	0.0411696944772878
2.5	ENSG00000085733	-0.456299316971105	0.00210226319481091	0.0153945159158657
2.5	ENSG00000172890	-0.457431948073962	0.00204240069045158	0.0151361307486716
2.5	ENSG00000137522	-0.478649904067488	0.00116699368689914	0.0104842168063725
2.5	ENSG00000054967	-0.586778420020264	3.54182608540812e-05	0.00144332296879679
2.5	ENSG00000054965	0.528561181333399	0.000268989237163378	0.00421992766072389
2.5	ENSG00000175582	0.412202212699861	0.00602099842027318	0.0311076499758829
2.5	ENSG00000175575	0.493072073443871	0.000781194423704669	0.00813353484088792
2.5	ENSG00000214517	-0.407898214509003	0.00662442679254784	0.0331679125218747
2.5	ENSG00000149380	-0.511873749751302	0.000450549860375684	0.0058170048535087
2.5	ENSG00000137486	-0.401555480333002	0.00760885081540069	0.0364378753861937
2.5	ENSG00000158555	-0.572884811825214	5.95060168230558e-05	0.00182776959902638
2.5	ENSG00000149257	-0.550081172287688	0.000132778098875488	0.00280519355720306
2.5	ENSG00000085741	0.60799637601379	1.52915686884829e-05	0.000989164364862623
2.5	ENSG00000137507	-0.546154717797782	0.000151574921738265	0.00300429832067686
2.5	ENSG00000182704	-0.504624910693015	0.000559142293708331	0.00671898110400538
2.5	ENSG00000149260	-0.459546192799295	0.00193467293279047	0.014637203017924
2.5	ENSG00000188997	-0.449579039094151	0.00249035414598998	0.0171937735516584
2.5	ENSG00000074266	-0.430550836566149	0.00395155520005389	0.0234447521190095
2.5	ENSG00000166575	0.462717559887296	0.00178249070879064	0.0139043306270895
2.5	ENSG00000166002	0.579529580961977	4.65661747992466e-05	0.00158879660665463
2.5	ENSG00000166025	-0.471476573749392	0.00141574040187351	0.0119928985762559
2.5	ENSG00000166037	0.413787896243861	0.00581102147577466	0.0303409713934365
2.5	ENSG00000184384	-0.615396232552458	1.12450854898077e-05	0.000849728331153139
2.5	ENSG00000183340	-0.436591535781388	0.0034224757157888	0.0211195558073
2.5	ENSG00000170962	0.581190773246168	4.37607713231931e-05	0.00153559628599023
2.5	ENSG00000152404	-0.441273077673198	0.00305620034715713	0.0196467743611348
2.5	ENSG00000110675	0.512024767231683	0.000448504572851681	0.00580886521957327
2.5	ENSG00000170290	0.42443462861072	0.00455874157123113	0.0259353440798401
2.5	ENSG00000075239	0.504171858251872	0.000566649848285279	0.00676300986562963
2.5	ENSG00000149311	0.37943141945719	0.0120934301358329	0.0499680573576162
2.5	ENSG00000137710	0.441348586413388	0.00305058630766489	0.0196311763591998
2.5	ENSG00000137714	0.411900177739099	0.00606173137876561	0.0311742569487499
2.5	ENSG00000204381	-0.436818062001959	0.00340390524055058	0.0210577101194684
2.5	ENSG00000137720	0.415071544827099	0.00564572354494396	0.0297172550867841
2.5	ENSG00000109846	0.496923019193586	0.000699702142916558	0.00760611280693561
2.5	ENSG00000150768	0.60180465931817	1.96605204044888e-05	0.00109425318224048
2.5	ENSG00000150779	0.425114207272434	0.00448748571572596	0.0256484276383279
2.5	ENSG00000197580	0.394835202456049	0.0087871449933566	0.0399672322316002
2.5	ENSG00000166741	-0.582172386868644	4.21764218091712e-05	0.00151453932193458
2.5	ENSG00000180425	0.400800392931098	0.00773405256350302	0.0368227002028089
2.5	ENSG00000149591	-0.444821988462151	0.00280193097094081	0.0186145543522535
2.5	ENSG00000160613	-0.427757013179101	0.0042195301568055	0.0245614144335413
2.5	ENSG00000186318	-0.414996036086909	0.00565533268203971	0.0297551186008898
2.5	ENSG00000110274	-0.565031902845404	7.89747086690989e-05	0.00214834515002818
2.5	ENSG00000167283	0.420810209081576	0.00495567585574566	0.027347248886747
2.5	ENSG00000149582	-0.532789670784066	0.000235022297588482	0.0038341319727117
2.5	ENSG00000095139	-0.402310567734907	0.00748540183597291	0.0360147243803431
2.5	ENSG00000019144	-0.43696907948234	0.00339157403051691	0.021023662473013
2.5	ENSG00000110367	-0.412730773881194	0.00595028669780619	0.0308328486566592
2.5	ENSG00000186174	-0.667195228323131	1.02904615822496e-06	0.000338686472056979
2.5	ENSG00000186166	-0.396647412220621	0.00845490526395739	0.0389596214501172
2.5	ENSG00000172269	-0.474723449577583	0.00129785210289701	0.0112654294231025
2.5	ENSG00000172273	-0.491486389899871	0.000817143601850873	0.00838031452456053
2.5	ENSG00000160703	0.53958545740121	0.000188474398860468	0.00342900911486615
2.5	ENSG00000110395	-0.582776456790168	4.12276447996905e-05	0.00151453932193458
2.5	ENSG00000154096	-0.462113489965772	0.00181063340375534	0.0140349727086561
2.5	ENSG00000166261	-0.662664703911702	1.29203243274761e-06	0.000345955727698963
2.5	ENSG00000110013	0.423604032468624	0.00464717006121609	0.0262806215078047
2.5	ENSG00000154134	-0.60180465931817	1.96605204044889e-05	0.00109425318224048
2.5	ENSG00000149547	-0.403141163877003	0.00735160846251599	0.0355794740403966
2.5	ENSG00000134910	-0.483935515880822	0.00100940573167374	0.00954171173985072
2.5	ENSG00000134954	-0.557934081267498	0.000101380146358165	0.00246291767789648
2.5	ENSG00000151702	-0.611243251841981	1.33750502775622e-05	0.00093073725575556
2.5	ENSG00000120457	0.45244837122139	0.00231754354221347	0.0163893892146742
2.5	ENSG00000170322	-0.40434930372005	0.00716068818935465	0.0350131784153558
2.5	ENSG00000170325	-0.650583305481224	2.32732386680203e-06	0.000434328001021222
2.5	ENSG00000166106	-0.473817344695297	0.001329840436747	0.0114864268298827
2.5	ENSG00000182667	-0.441273077673198	0.00305620034715713	0.0196467743611348
2.5	ENSG00000183715	-0.38713331095662	0.010327430662214	0.0450435423039977
2.5	ENSG00000080854	0.413938913724242	0.00579135918400215	0.0303025365630223
2.5	ENSG00000151498	0.445350549643484	0.00276569777248669	0.0184235259403563
2.5	ENSG00000109956	-0.38101710300119	0.0117101608725901	0.0489426710104145
2.5	ENSG00000073614	-0.460678823902153	0.0018790530831038	0.0144021759953886
2.5	ENSG00000139044	0.468909276582916	0.00151558224567718	0.0125453135215093
2.5	ENSG00000171840	0.431230415227863	0.0038886669818752	0.0231496912594282
2.5	ENSG00000060237	0.494808774468252	0.000743448414887747	0.00784666163339535
2.5	ENSG00000151067	0.507720769040825	0.000510182138501381	0.0063091499999212
2.5	ENSG00000118971	-0.401026919151669	0.00769630679783612	0.0366855305065586
2.5	ENSG00000047621	-0.383735417648048	0.0110772445993568	0.047226868027095
2.5	ENSG00000111247	0.380413033079667	0.0118549270734972	0.0492968051196033
2.5	ENSG00000139180	0.500773964943301	0.000625898041401581	0.00711179536526132
2.5	ENSG00000111321	-0.472835731072821	0.00136528273697258	0.0116941498409536
2.5	ENSG00000111640	0.486502813047299	0.00093993924606773	0.00909444752067261
2.5	ENSG00000010295	-0.557254502605784	0.000103802821102001	0.00250693989708499
2.5	ENSG00000111641	-0.47268471359244	0.00137080918015263	0.0117089158612621
2.5	ENSG00000111642	0.398384113245002	0.00814671346301775	0.0380808613753282
2.5	ENSG00000126746	-0.521463359755494	0.000336068386709315	0.00482442228333175
2.5	ENSG00000110811	-0.383206856466714	0.0111979673675564	0.0476097218040014
2.5	ENSG00000111669	0.672329822656084	7.91333548346777e-07	0.000295359251969311
2.5	ENSG00000111674	0.547891418822164	0.000142982309830637	0.00292058558902813
2.5	ENSG00000111676	-0.575225582771119	5.46147525732391e-05	0.00175179663397029
2.5	ENSG00000111679	-0.434477291056054	0.00360012571695473	0.0218222187282143
2.5	ENSG00000065970	-0.388416959539858	0.0100557090765651	0.0442343459628761
2.5	ENSG00000197614	-0.461962472485391	0.00181773019088357	0.0140811212334043
2.5	ENSG00000173391	-0.428210065620244	0.00417502579533667	0.0243830216790715
2.5	ENSG00000139083	-0.528183637632447	0.000272227460985696	0.00425510867634621
2.5	ENSG00000121316	0.427757013179101	0.00421953015680551	0.0245614144335413
2.5	ENSG00000052126	0.388870011981001	0.009961281901678	0.0440075714429583
2.5	ENSG00000111716	0.546456752758544	0.000150047754936032	0.00300022434666738
2.5	ENSG00000134532	-0.438856797987102	0.00324070466580639	0.0204906362262512
2.5	ENSG00000060982	-0.428965153022149	0.0041017623505745	0.0240922302680145
2.5	ENSG00000123104	-0.537018160234734	0.000204976801537704	0.00357100320302673
2.5	ENSG00000064115	-0.455091177128057	0.00216781854573259	0.0156880264558098
2.5	ENSG00000152944	0.399441235607669	0.00796389736776656	0.0375110225157861
2.5	ENSG00000087494	-0.392116887809192	0.00930653676400723	0.0417134691856903
2.5	ENSG00000123106	0.383055838986333	0.01123266548263	0.0476749623533955
2.5	ENSG00000133687	0.574923547810357	5.52245884735741e-05	0.00176217942028242
2.5	ENSG00000110900	-0.495865896830919	0.000721278818401645	0.00772520974456788
2.5	ENSG00000170456	0.515271643059874	0.000406500111669158	0.00548396700485106
2.5	ENSG00000139117	-0.478498886587107	0.00117180102280799	0.0105120707923715
2.5	ENSG00000151233	-0.462340016186343	0.00180003417106178	0.0139880257949324
2.5	ENSG00000015153	0.419602069238528	0.0050945103749723	0.0278266449173099
2.5	ENSG00000134294	-0.574546004109405	5.59956092059479e-05	0.00178216516431437
2.5	ENSG00000139211	-0.460376788941391	0.00189374506888883	0.0144787448873394
2.5	ENSG00000079337	-0.530448899838161	0.000253313317172895	0.00406787500341401
2.5	ENSG00000061273	-0.632385699095317	5.38597194767156e-06	0.000637629502921722
2.5	ENSG00000152556	0.587684524902549	3.42114412620013e-05	0.00141879569705074
2.5	ENSG00000167528	-0.60021897577417	2.09498682335444e-05	0.00112191098709812
2.5	ENSG00000167535	-0.495412844389776	0.000730706654309869	0.00779230637327675
2.5	ENSG00000172602	-0.458866614137581	0.00196873874381259	0.0147949695592066
2.5	ENSG00000181418	0.674293049901036	7.14745458100574e-07	0.000283984509916928
2.5	ENSG00000167548	-0.509230943844635	0.000487724714644783	0.00614374671844086
2.5	ENSG00000139636	-0.543662929371496	0.000164721452774895	0.00314554129275718
2.5	ENSG00000161791	-0.526069392907113	0.000291020058459633	0.0044198447102926
2.5	ENSG00000167566	-0.404575829940622	0.00712537166866813	0.0349236780115341
2.5	ENSG00000110881	-0.600369993254551	2.08238182481069e-05	0.00112191098709812
2.5	ENSG00000066117	-0.663193265093035	1.25842820454421e-06	0.000345955727698963
2.5	ENSG00000167588	0.410314494195099	0.00627952258928445	0.0319474926609734
2.5	ENSG00000178449	0.586627402539883	3.56231373316735e-05	0.00144332296879679
2.5	ENSG00000050405	-0.535130441729971	0.000217932273179541	0.00366703799009891
2.5	ENSG00000110911	-0.437875184364626	0.00331840554545722	0.0207370883325199
2.5	ENSG00000050426	0.435760939639292	0.00349132910695191	0.021383739736612
2.5	ENSG00000135457	0.38720881969681	0.0103112747160502	0.0450049506299046
2.5	ENSG00000183283	0.403216672617193	0.00733954847389434	0.0355350701859106
2.5	ENSG00000161835	-0.472609204852249	0.00137357984076183	0.0117163316472738
2.5	ENSG00000111077	-0.518065466446922	0.000373224687860727	0.00519435986483681
2.5	ENSG00000172819	-0.458262544216057	0.00199946322673505	0.0148805973194535
2.5	ENSG00000139546	-0.385245592451858	0.0107384363547843	0.0461015408092989
2.5	ENSG00000170653	-0.63291426027665	5.26029266321823e-06	0.000637629502921722
2.5	ENSG00000094916	0.424963189792053	0.00450323585152365	0.0257265101962972
2.5	ENSG00000161638	-0.456525843191676	0.0020901682897204	0.0153515818869924
2.5	ENSG00000135447	0.451693283819485	0.00236196307702833	0.0165768086722267
2.5	ENSG00000135424	0.484690603282727	0.000988514512350981	0.00940195617654598
2.5	ENSG00000123353	-0.381847699143286	0.011513573891465	0.048350729499207
2.5	ENSG00000135392	-0.426850908296815	0.00430978290194425	0.0249452988737064
2.5	ENSG00000065357	-0.62196549294903	8.50316836637991e-06	0.000748096605490724
2.5	ENSG00000139531	0.410918564116623	0.00619576806244293	0.0316127900683967
2.5	ENSG00000139641	-0.413938913724242	0.00579135918400216	0.0303025365630223
2.5	ENSG00000181852	-0.552346434493402	0.000122921006123694	0.00271329396492033
2.5	ENSG00000139645	-0.396798429701002	0.00842771336048885	0.0389071009974292
2.5	ENSG00000135469	0.663344282573416	1.24897659553742e-06	0.000345955727698963
2.5	ENSG00000062485	0.534979424249591	0.000219000000074593	0.00367496321651057
2.5	ENSG00000170581	-0.387737380878144	0.010198788177515	0.0446246799227185
2.5	ENSG00000076108	-0.438781289246912	0.00324662449084651	0.0204965012064359
2.5	ENSG00000110955	0.492241477301776	0.000799844753923144	0.00825099483590566
2.5	ENSG00000166886	-0.416128667189766	0.00551267665464669	0.0291915900065706
2.5	ENSG00000123384	-0.537093668974924	0.000204473374609559	0.00356727840660898
2.5	ENSG00000166987	-0.459772719019867	0.00192343398977483	0.0146240348469485
2.5	ENSG00000135446	-0.448446407991294	0.00256163133383267	0.017489807726617
2.5	ENSG00000123297	0.449201495393199	0.00251391669529931	0.0172886163796771
2.5	ENSG00000135407	0.537773247636639	0.000199992571169899	0.0035089864659539
2.5	ENSG00000175215	-0.485672216905203	0.000961932272235302	0.00923469976393002
2.5	ENSG00000196935	-0.611696304283124	1.31259045698966e-05	0.000923838666213809
2.5	ENSG00000166225	-0.413334843802718	0.00587035633328468	0.0305730143581681
2.5	ENSG00000135643	0.380413033079667	0.0118549270734972	0.0492968051196033
2.5	ENSG00000080371	0.456903386892628	0.00207014657824207	0.0152682607210824
2.5	ENSG00000180881	0.37943141945719	0.0120934301358329	0.0499680573576162
2.5	ENSG00000139278	-0.492468003522347	0.000794719268524633	0.0082187718139529
2.5	ENSG00000186908	-0.436667044521578	0.00341627571852602	0.0210918636717218
2.5	ENSG00000067798	-0.587155963721216	3.49107703788768e-05	0.00143811357443687
2.5	ENSG00000072041	-0.39340053639243	0.00905807297364783	0.0408974651086585
2.5	ENSG00000139329	-0.538905878739496	0.000192721464951642	0.00346884539086088
2.5	ENSG00000011465	-0.403065655136812	0.0073636855591962	0.0356099391568982
2.5	ENSG00000169372	0.436742553261769	0.00341008556448958	0.0210853533623585
2.5	ENSG00000057704	-0.488617057772632	0.000885966413663368	0.00877206456357854
2.5	ENSG00000111145	-0.417110280812242	0.00539158048588177	0.0288480003669009
2.5	ENSG00000075415	0.526975497789399	0.000282827422219815	0.00434315362506212
2.5	ENSG00000166130	-0.551213803390545	0.000127763373317204	0.00274842771527099
2.5	ENSG00000120868	-0.560199343473213	9.36707769144422e-05	0.00233551206326962
2.5	ENSG00000111647	0.41831842065529	0.00524571791353434	0.0282516430000011
2.5	ENSG00000120805	0.399441235607669	0.00796389736776656	0.0375110225157861
2.5	ENSG00000136048	-0.544644542993973	0.000159424049718792	0.00309720192489963
2.5	ENSG00000120820	-0.420432665380624	0.00499870349519893	0.0274494119261548
2.5	ENSG00000136010	-0.473288783513964	0.00134882188281704	0.0116096709508438
2.5	ENSG00000136044	-0.429493714203482	0.00405114844950156	0.0238860677130257
2.5	ENSG00000235162	0.426473364595863	0.00434788260004003	0.0250833114682403
2.5	ENSG00000074590	-0.585872315137978	3.6663854593063e-05	0.00145673773233147
2.5	ENSG00000136026	-0.50220863100692	0.000600237216663079	0.00696150828402932
2.5	ENSG00000166046	0.476988711783298	0.00122085177930387	0.0107716557060786
2.5	ENSG00000013503	-0.402159550254526	0.00750995237589699	0.0360905514685615
2.5	ENSG00000075856	-0.383508891427476	0.0111288459553169	0.0473812636127337
2.5	ENSG00000110876	-0.65458526871132	1.92066278537402e-06	0.000390657227128674
2.5	ENSG00000110880	-0.496772001713205	0.000702748751667834	0.00760611280693561
2.5	ENSG00000084112	-0.583002983010739	4.0876905967907e-05	0.00151453932193458
2.5	ENSG00000076555	0.502737192188253	0.000591023425524767	0.00690231950693592
2.5	ENSG00000110906	-0.559897308512451	9.46669431937031e-05	0.00235083213571944
2.5	ENSG00000151148	0.458413561696438	0.00199174266426944	0.0148590517236867
2.5	ENSG00000139428	0.491637407380252	0.000813657345934879	0.00836545703662763
2.5	ENSG00000139436	-0.449125986653008	0.00251865268749087	0.0173018656730759
2.5	ENSG00000076513	0.402914637656431	0.00738789115599706	0.0356430299132063
2.5	ENSG00000111229	-0.433948729874721	0.00364577986109847	0.0220122894848774
2.5	ENSG00000196850	0.452901423662533	0.00229124672270417	0.0162565010849927
2.5	ENSG00000173093	0.383433382687286	0.011146092016693	0.0474219051363068
2.5	ENSG00000111245	0.423604032468624	0.00464717006121609	0.0262806215078047
2.5	ENSG00000111252	-0.437648658144055	0.00333656672225682	0.0207873001102869
2.5	ENSG00000204842	-0.382225242844238	0.0114251524139186	0.048143551926868
2.5	ENSG00000111271	0.553177030635498	0.000119476409551184	0.00270220308261828
2.5	ENSG00000198270	0.600823045695694	2.04498243613321e-05	0.00111946882959346
2.5	ENSG00000123066	-0.472911239813011	0.00136252693913012	0.011686799658263
2.5	ENSG00000111412	-0.383508891427476	0.0111288459553169	0.0473812636127337
2.5	ENSG00000135108	0.525767357946351	0.000293798100374146	0.00444559115762697
2.5	ENSG00000111725	-0.4214142790031	0.00488750212812101	0.0271046212120966
2.5	ENSG00000257218	-0.414769509866337	0.00568424534461417	0.0298817114424297
2.5	ENSG00000111786	-0.555291275360831	0.000111099907966807	0.00258680069267894
2.5	ENSG00000110871	0.514365538177588	0.000417851147349339	0.00556397035881277
2.5	ENSG00000122971	0.572054215683119	6.13353725421456e-05	0.00185618620049535
2.5	ENSG00000157895	-0.467172575558534	0.00158661427674787	0.0129162776250519
2.5	ENSG00000158023	-0.381847699143286	0.011513573891465	0.048350729499207
2.5	ENSG00000033030	-0.400196323009574	0.00783548954472145	0.0370763444957104
2.5	ENSG00000150977	-0.599312870891884	2.17209586800021e-05	0.00113845552366632
2.5	ENSG00000111364	-0.424736663571481	0.00452695143618045	0.025814102240479
2.5	ENSG00000179195	0.565786990247309	7.68781763565703e-05	0.0021183635306127
2.5	ENSG00000177169	0.38245176906481	0.0113723785344355	0.0480526883048515
2.5	ENSG00000177192	-0.47585608068044	0.00125882889883901	0.011043444121795
2.5	ENSG00000185684	-0.443387322398531	0.00290238973427343	0.0190051750967814
2.5	ENSG00000176894	0.419979612939481	0.00505076554627282	0.0276367300015292
2.5	ENSG00000176915	-0.57228074190369	6.08314436547674e-05	0.00184547017609796
2.5	ENSG00000198393	-0.413410352542909	0.00586043083963866	0.0305471547405118
2.5	ENSG00000121743	0.608600445935314	1.49169769948556e-05	0.000977300030029981
2.5	ENSG00000132953	0.447540303109008	0.00261993966943001	0.0177893036981088
2.5	ENSG00000027001	0.511949258491492	0.00044952617193973	0.0058159809451488
2.5	ENSG00000182957	-0.386680258515477	0.010424822440103	0.0452759301815052
2.5	ENSG00000102699	-0.406916600886527	0.00676915822867726	0.0337553529970113
2.5	ENSG00000152484	-0.426397855855672	0.00435553770664353	0.0251039578534059
2.5	ENSG00000102755	-0.528863216294161	0.000266423718635377	0.00420171695573872
2.5	ENSG00000073910	-0.541624193386353	0.000176236155151588	0.00329893726900017
2.5	ENSG00000172915	0.576433722614167	5.22362986424222e-05	0.00171593298420045
2.5	ENSG00000133104	-0.417563333253385	0.0053364741598386	0.0286277666492735
2.5	ENSG00000120697	-0.417336807032814	0.00536396581653746	0.0287502032037824
2.5	ENSG00000120685	-0.458262544216057	0.00199946322673505	0.0148805973194535
2.5	ENSG00000120688	0.442934269957389	0.00293476417733209	0.0191155422380748
2.5	ENSG00000102763	0.553101521895307	0.000119785896168676	0.00270220308261828
2.5	ENSG00000136141	0.382602786545191	0.0113373117934931	0.0479374079507225
2.5	ENSG00000139684	0.459621701539486	0.00193092018729894	0.0146357808904376
2.5	ENSG00000136143	0.445728093344437	0.00274006973941482	0.0183122295064419
2.5	ENSG00000136159	0.507267716599682	0.000517097914024837	0.00636273227476915
2.5	ENSG00000139687	0.405406426082717	0.00699716234078794	0.0345150374655527
2.5	ENSG00000102531	-0.445350549643484	0.00276569777248671	0.0184235259403563
2.5	ENSG00000102547	-0.449579039094151	0.00249035414598998	0.0171937735516584
2.5	ENSG00000136169	-0.398988183166526	0.00804180945906018	0.0377768753269429
2.5	ENSG00000136147	0.422471401365767	0.00477016157961995	0.0267307007170969
2.5	ENSG00000123179	-0.465133839573391	0.00167375109652098	0.0133261746967349
2.5	ENSG00000102796	0.389625099382906	0.00980559263504855	0.0434444188798176
2.5	ENSG00000123191	-0.585872315137978	3.6663854593063e-05	0.00145673773233147
2.5	ENSG00000253710	-0.488012987851108	0.000901097732390925	0.00888616554832588
2.5	ENSG00000136100	0.471476573749392	0.0014157404018735	0.0119928985762559
2.5	ENSG00000136108	0.427228451997768	0.00427197488965261	0.0247613716309888
2.5	ENSG00000083544	0.403971760019098	0.00721988518392176	0.035163039070923
2.5	ENSG00000276644	-0.407520670808051	0.00667977261567106	0.0334042871730493
2.5	ENSG00000102554	-0.570242005918547	6.55057717718185e-05	0.0019348551340851
2.5	ENSG00000139746	-0.388643485760429	0.0100084000150404	0.0441523864560362
2.5	ENSG00000088451	-0.498433193997395	0.000669879458875895	0.00742655742121908
2.5	ENSG00000152749	-0.392569940250335	0.00921818346551668	0.0414229718149467
2.5	ENSG00000134874	-0.459168649098343	0.00195353350481736	0.0147346430978784
2.5	ENSG00000102580	-0.406010496004241	0.00690517628793108	0.034184508174617
2.5	ENSG00000125246	0.491486389899871	0.000817143601850873	0.00838031452456053
2.5	ENSG00000175198	0.487031374228632	0.00092617818078587	0.00902274187475601
2.5	ENSG00000134897	0.505833050536063	0.00053955607670699	0.0065539568015779
2.5	ENSG00000125266	-0.642730396501414	3.36538300507065e-06	0.000542685298343592
2.5	ENSG00000185950	-0.480764148792822	0.00110150855915956	0.0101475549163563
2.5	ENSG00000187498	-0.420885717821767	0.00494710912307684	0.0273367173929733
2.5	ENSG00000213995	0.466719523117392	0.00160562277587435	0.0130022720121265
2.5	ENSG00000068650	0.521991920936827	0.000330597962688808	0.00479620153879628
2.5	ENSG00000126217	0.4198285954591	0.00506822409798083	0.0277199450332282
2.5	ENSG00000185896	-0.536791634014162	0.0002064938112869	0.00358223137129683
2.5	ENSG00000139835	0.390606713005382	0.00960632055787082	0.0427614927037567
2.5	ENSG00000153531	0.382300751584429	0.0114075379191115	0.048143551926868
2.5	ENSG00000185989	-0.557178993865593	0.000104075226891109	0.00250859994054361
2.5	ENSG00000169062	0.431456941448435	0.00386789959071886	0.0230818407262036
2.5	ENSG00000165782	-0.451013705157771	0.00240258035458103	0.0167853557727593
2.5	ENSG00000198805	-0.490127232576442	0.000849125143448622	0.00856566289259351
2.5	ENSG00000165795	0.589723260887693	3.16322645405415e-05	0.00135134636185234
2.5	ENSG00000165801	-0.427228451997768	0.00427197488965261	0.0247613716309888
2.5	ENSG00000100439	-0.432589572551292	0.00376551063612351	0.0225802310151574
2.5	ENSG00000155463	0.513610450775683	0.000427527059512133	0.00563795588009737
2.5	ENSG00000155465	-0.546985313939878	0.000147408715225001	0.00296672082586004
2.5	ENSG00000157227	-0.499565825100253	0.000648264261956086	0.00725879174046647
2.5	ENSG00000197324	-0.418922490576814	0.00517408216766332	0.028049810765453
2.5	ENSG00000092036	0.539132404960067	0.000191296257348497	0.00345990602314455
2.5	ENSG00000129474	-0.636916223506746	4.3928400861232e-06	0.000594185860324241
2.5	ENSG00000139880	-0.503643297070539	0.000575522744302508	0.00678995559537739
2.5	ENSG00000100813	-0.664250387455702	1.19363235007197e-06	0.000345955727698963
2.5	ENSG00000197616	0.463850190990153	0.00173076444790569	0.0136042282736786
2.5	ENSG00000092054	0.458564579176819	0.0019840484473769	0.0148556381315144
2.5	ENSG00000136367	-0.422622418846148	0.00475360060298749	0.026674304613666
2.5	ENSG00000213983	-0.582625439309787	4.14629946114402e-05	0.00151453932193458
2.5	ENSG00000187630	0.392947483951287	0.00914510709506042	0.0411696944772878
2.5	ENSG00000100897	0.603843395303313	1.81096352333692e-05	0.00106725539315506
2.5	ENSG00000139914	0.508853400143683	0.000493254286399783	0.00616793202597576
2.5	ENSG00000092010	0.425416242233196	0.00445612950304986	0.0255284405065419
2.5	ENSG00000100908	0.417412315773004	0.00535478828532712	0.0287135077537545
2.5	ENSG00000205978	-0.551893382052259	0.000124837611961685	0.00273112764925768
2.5	ENSG00000168952	-0.414165439944814	0.00576197400824668	0.0301872538747658
2.5	ENSG00000129480	-0.477517272964631	0.00120348027732086	0.0106872866443843
2.5	ENSG00000151320	0.381923207883476	0.0114958429804858	0.0483256989729161
2.5	ENSG00000129521	0.389323064422144	0.00986761603812641	0.0436877881889301
2.5	ENSG00000198604	-0.432136520110149	0.00380617813074078	0.0227576194351137
2.5	ENSG00000100906	-0.45403405476539	0.00222665218972969	0.0160103181674843
2.5	ENSG00000179476	-0.450409635236247	0.00243919989162353	0.016983394610021
2.5	ENSG00000100442	0.44165062137415	0.00302822057044737	0.0195382885103197
2.5	ENSG00000165516	0.533846793146733	0.000227159798657331	0.00376065489255692
2.5	ENSG00000165527	-0.409785933013765	0.0063536107204022	0.0321914534114331
2.5	ENSG00000087299	0.540189527322734	0.000184770487422013	0.00337658470857112
2.5	ENSG00000125375	0.434326273575673	0.00361311840557731	0.0218472162010288
2.5	ENSG00000198513	-0.497300562894538	0.000692137234630131	0.00755767226856323
2.5	ENSG00000139926	-0.686978518253038	3.63327207635277e-07	0.00021843891425457
2.5	ENSG00000125378	-0.442271388658159	0.00298270417341016	0.0193233173428495
2.5	ENSG00000168175	0.419073508057195	0.00515630674302326	0.028002746981401
2.5	ENSG00000053770	0.435156869717769	0.00354216343679936	0.0215877422320919
2.5	ENSG00000131966	0.439309850428245	0.00320538409644244	0.0203403997505829
2.5	ENSG00000032219	-0.404877864901384	0.00707851716987706	0.0348048287350802
2.5	ENSG00000165617	-0.435685430899102	0.00349764825188695	0.0214117959833457
2.5	ENSG00000100612	-0.486276286826727	0.000945892436004701	0.00913769187001561
2.5	ENSG00000027075	0.449654547834342	0.00248566504158958	0.0171937735516584
2.5	ENSG00000023608	-0.385170083711667	0.0107551636214207	0.0461572649216165
2.5	ENSG00000054654	0.478649904067488	0.00116699368689914	0.0104842168063725
2.5	ENSG00000126822	-0.682372485101418	4.66305386723735e-07	0.000239311810344843
2.5	ENSG00000125952	-0.409408389312813	0.00640699328905163	0.0324352389400941
2.5	ENSG00000100554	0.473288783513964	0.00134882188281704	0.0116096709508438
2.5	ENSG00000072110	-0.616679881135696	1.06527111875207e-05	0.000838399137115777
2.5	ENSG00000100626	0.395137237416811	0.00873100428806906	0.0398443052301395
2.5	ENSG00000119599	-0.470268433906344	0.00146197354973942	0.0122664361118123
2.5	ENSG00000165861	-0.71831464543209	5.85235682582138e-08	0.000174248113107133
2.5	ENSG00000080815	-0.388416959539858	0.0100557090765651	0.0442343459628761
2.5	ENSG00000133961	-0.521010307314351	0.000340822041234927	0.00486995949175243
2.5	ENSG00000119673	0.468909276582916	0.00151558224567718	0.0125453135215093
2.5	ENSG00000176903	0.420583682861005	0.00498145357957991	0.0274280571031228
2.5	ENSG00000156030	-0.537773247636639	0.000199992571169899	0.0035089864659539
2.5	ENSG00000140043	0.51942462377035	0.000357940299140624	0.00502708171552459
2.5	ENSG00000119723	0.589647752147502	3.17245278159139e-05	0.00135134636185234
2.5	ENSG00000119711	0.420583682861005	0.00498145357957991	0.0274280571031228
2.5	ENSG00000119681	-0.388567977020239	0.0100241484550627	0.0441743958930257
2.5	ENSG00000119689	0.51149620605035	0.000455699774027812	0.00587733415361315
2.5	ENSG00000119640	0.441726130114341	0.00302265167987931	0.0195228110860375
2.5	ENSG00000140044	-0.591384453171883	2.96635127383533e-05	0.00130955371468924
2.5	ENSG00000100596	-0.504398384472444	0.000562884853440103	0.00675078163565896
2.5	ENSG00000021645	-0.489598671395109	0.000861861032543206	0.00867282870738127
2.5	ENSG00000185070	-0.498206667776824	0.000674279082415628	0.0074485161059312
2.5	ENSG00000042088	-0.456827878152438	0.0020741373201743	0.0152885394210573
2.5	ENSG00000133943	0.590025295848455	3.12656589348144e-05	0.00134965451922164
2.5	ENSG00000015133	-0.502510665967682	0.000594956564713008	0.00692635161396041
2.5	ENSG00000140092	-0.567221656310928	7.30336805836364e-05	0.00208230519386261
2.5	ENSG00000183648	0.583380526711692	4.02983896609209e-05	0.00151453932193458
2.5	ENSG00000100600	-0.495261826909395	0.000733873657178231	0.00780580469383789
2.5	ENSG00000165943	0.550911768429783	0.00012908355877166	0.00275073043839193
2.5	ENSG00000012963	0.555895345282355	0.000108806549868735	0.00255757686017788
2.5	ENSG00000100628	0.591837505613026	2.91463812333333e-05	0.00130543991873079
2.5	ENSG00000176438	-0.443538339878913	0.00289166819348036	0.0189652167939817
2.5	ENSG00000140057	0.421716313963862	0.00485372253804001	0.0269902033864735
2.5	ENSG00000183576	0.433722203654149	0.00366550052432985	0.0221096816641385
2.5	ENSG00000090061	-0.441197568933007	0.00306182345335047	0.0196473484661452
2.5	ENSG00000036530	0.455468720829009	0.00214714139753496	0.0155933611989612
2.5	ENSG00000066629	0.494355722027109	0.000753134666904414	0.00791498267257821
2.5	ENSG00000022976	-0.426775399556625	0.00431737944688481	0.0249775305999438
2.5	ENSG00000156381	0.620304300664839	9.13136824672097e-06	0.000775662501343877
2.5	ENSG00000100711	0.402839128916241	0.00740001969579088	0.0356735978837794
2.5	ENSG00000066735	0.404122777499479	0.00719615584970126	0.0350890940620627
2.5	ENSG00000203485	-0.550987277169974	0.000128752357855919	0.00274842771527099
2.5	ENSG00000185100	0.630497980590555	5.85774541095503e-06	0.000637629502921722
2.5	ENSG00000179627	0.516479782902922	0.000391796709923462	0.00536791999569219
2.5	ENSG00000099814	-0.463246121068629	0.00175818401707457	0.013793345565801
2.5	ENSG00000185024	-0.437573149403864	0.00334263977778526	0.0207935829004955
2.5	ENSG00000182979	-0.44467097098177	0.00281235965058751	0.0186536531051623
2.5	ENSG00000182809	0.509457470065206	0.000484433736271798	0.00613234360705009
2.5	ENSG00000273749	-0.477743799185202	0.00119610286561163	0.0106294365048618
2.5	ENSG00000186297	-0.459470684059105	0.00193843212199617	0.0146566411581503
2.5	ENSG00000104044	-0.487351808502605	0.000917923425022564	0.00898481253917055
2.5	ENSG00000104059	-0.444066901060246	0.00285441630773224	0.0188311974624199
2.5	ENSG00000166912	0.54570166535664	0.000153892080653537	0.00303559701503648
2.5	ENSG00000166923	-0.477970325405774	0.00118876568966929	0.0106165673499217
2.5	ENSG00000134146	0.475931589420631	0.00125626481668875	0.0110366717169439
2.5	ENSG00000186073	0.538528335038543	0.000195118160677703	0.00348805571127325
2.5	ENSG00000171262	0.388643485760429	0.0100084000150404	0.0441523864560362
2.5	ENSG00000166073	-0.509155435104444	0.000488826157674113	0.00614374671844086
2.5	ENSG00000140323	-0.390833239225954	0.00956083147665235	0.0426360468131527
2.5	ENSG00000128928	0.425944803414529	0.00440171577793546	0.025275493350504
2.5	ENSG00000169105	-0.589949787108264	3.13569443848183e-05	0.00134965451922164
2.5	ENSG00000137880	0.472533696112059	0.00137635547091409	0.0117237692498263
2.5	ENSG00000104142	-0.41212670395967	0.00603115934341506	0.0311209843455565
2.5	ENSG00000128908	-0.501982104786348	0.000604225213292855	0.00696839134094396
2.5	ENSG00000187446	0.38713331095662	0.010327430662214	0.0450435423039977
2.5	ENSG00000104147	0.438177219325388	0.00329432546979224	0.0206705078000158
2.5	ENSG00000092445	-0.424283611130339	0.00457470949657727	0.0259901738327224
2.5	ENSG00000137802	-0.478045834145964	0.00118632887289432	0.0106037828210735
2.5	ENSG00000166887	0.577415336236644	5.03737689341022e-05	0.00167238197294161
2.5	ENSG00000103978	-0.388114924579096	0.0101190859310876	0.0444496367379479
2.5	ENSG00000092529	0.442481217516246	0.00296745537078794	0.0192571906227582
2.5	ENSG00000140326	-0.517385887785207	0.000381084898021909	0.00525036094959268
2.5	ENSG00000166946	0.49752708911511	0.000687633482704182	0.00753521495237314
2.5	ENSG00000168803	0.658360705720844	1.59821362046296e-06	0.000359239702504088
2.5	ENSG00000167004	-0.495186318169205	0.000735461755024847	0.00781594688234775
2.5	ENSG00000104133	0.43689357074215	0.00339773473359371	0.0210406730586595
2.5	ENSG00000185880	0.444368936021008	0.0028333194028883	0.0187221003676906
2.5	ENSG00000128951	0.515422660540255	0.000404635457568722	0.00547079575288029
2.5	ENSG00000185634	0.435232378457959	0.00353577390580901	0.0215701472005198
2.5	ENSG00000255302	0.405557443563098	0.00697406708557185	0.0344424957068919
2.5	ENSG00000138594	-0.466870540597773	0.00159926431402123	0.0129850412698796
2.5	ENSG00000263155	0.469890890205392	0.00147669348781223	0.0123227870524277
2.5	ENSG00000157450	-0.577717371197405	4.98129887042441e-05	0.00167178905141737
2.5	ENSG00000157470	0.629818401928841	6.03669417546354e-06	0.000637629502921722
2.5	ENSG00000182718	-0.412881791361575	0.00593021612305411	0.030793622254493
2.5	ENSG00000129003	0.455317703348628	0.0021553912791332	0.015634837682617
2.5	ENSG00000103657	0.453505493584057	0.00225659365835146	0.0161501825043085
2.5	ENSG00000166794	-0.421112244042338	0.00492148622521518	0.0272317815974732
2.5	ENSG00000180357	-0.627477630982935	6.69230235642e-06	0.00064904793798445
2.5	ENSG00000166831	0.616453354915125	1.07551188916431e-05	0.000838422780939039
2.5	ENSG00000241839	-0.539132404960067	0.000191296257348497	0.00345990602314455
2.5	ENSG00000103710	0.521463359755494	0.000336068386709315	0.00482442228333175
2.5	ENSG00000166855	0.496998527933776	0.000698183272544127	0.00760346893715827
2.5	ENSG00000074603	0.383055838986333	0.01123266548263	0.0476749623533955
2.5	ENSG00000074696	-0.504398384472444	0.000562884853440103	0.00675078163565896
2.5	ENSG00000074621	-0.400196323009574	0.00783548954472145	0.0370763444957104
2.5	ENSG00000103769	0.395514781117764	0.00866126249415717	0.0396877865106153
2.5	ENSG00000166938	0.567448182531499	7.24429087842048e-05	0.00207506815696523
2.5	ENSG00000169032	0.56442783292388	8.06892311151983e-05	0.00216997654944519
2.5	ENSG00000166949	-0.551440329611116	0.000126781282651477	0.00274842771527099
2.5	ENSG00000140332	-0.541775210866734	0.000175358881150723	0.00328751193170998
2.5	ENSG00000129028	0.423377506248053	0.00467154484985947	0.0263700357083956
2.5	ENSG00000067225	0.425642768453767	0.00443273791468679	0.025418078629049
2.5	ENSG00000159322	-0.43070185404653	0.00393750374105917	0.0233951922714065
2.5	ENSG00000067141	-0.456223808230914	0.0021063085354918	0.015405820802644
2.5	ENSG00000067221	-0.521085816054541	0.000340025585914569	0.00486987807175552
2.5	ENSG00000140459	0.566768603869785	7.42283959691341e-05	0.00209004681126641
2.5	ENSG00000179151	-0.561936044497594	8.81253512406278e-05	0.00227603339872474
2.5	ENSG00000140497	-0.397855552063669	0.00823946949271171	0.0383108892947264
2.5	ENSG00000178802	0.533091705744828	0.00023275116964234	0.00381730513513275
2.5	ENSG00000178741	0.548722014964259	0.000139030948982361	0.00287322852116736
2.5	ENSG00000173548	-0.408049231989384	0.00660239984346041	0.0330845235443051
2.5	ENSG00000140367	0.444217918540627	0.00284385066400127	0.0187715480324242
2.5	ENSG00000140374	0.464529769651867	0.00170037038556168	0.0134425301918891
2.5	ENSG00000140386	0.431456941448435	0.00386789959071886	0.0230818407262036
2.5	ENSG00000140382	-0.462113489965772	0.00181063340375534	0.0140349727086561
2.5	ENSG00000167202	-0.45720542185339	0.00205425131760737	0.0151874030486015
2.5	ENSG00000136425	0.494959791948633	0.000740244496122932	0.0078329823528747
2.5	ENSG00000166411	0.596065995063693	2.47023937413665e-05	0.00119317405377416
2.5	ENSG00000140403	0.504700419433206	0.000557899739162222	0.00671715648803626
2.5	ENSG00000169330	-0.405255408602336	0.00702032368111713	0.0345600826460111
2.5	ENSG00000103888	-0.464529769651867	0.00170037038556168	0.0134425301918891
2.5	ENSG00000117899	-0.444519953501389	0.00282282242986057	0.0186727732914032
2.5	ENSG00000140406	0.464680787132248	0.00169368066791729	0.0134327525993157
2.5	ENSG00000183496	-0.631932646654174	5.49589173584321e-06	0.000637629502921722
2.5	ENSG00000186628	0.48831502281187	0.00089350350114425	0.00883249006708967
2.5	ENSG00000103942	0.409861441753956	0.00634298056440981	0.032150819593348
2.5	ENSG00000169612	0.465058330833201	0.00167705820263533	0.0133352652562036
2.5	ENSG00000064726	0.519953184951684	0.000352150141464814	0.0049798315642045
2.5	ENSG00000169594	-0.505833050536063	0.00053955607670699	0.0065539568015779
2.5	ENSG00000156218	-0.48053762257225	0.00110836483622097	0.0101878579759207
2.5	ENSG00000177082	0.379506928197381	0.0120749395402082	0.0499586934218155
2.5	ENSG00000197696	0.498810737698348	0.000662603803953743	0.00738578375864095
2.5	ENSG00000259494	0.404575829940622	0.00712537166866813	0.0349236780115341
2.5	ENSG00000181991	0.385774153633191	0.0106219676989991	0.0457770385404381
2.5	ENSG00000181026	-0.569788953477404	6.65879353841592e-05	0.00195345485127919
2.5	ENSG00000140511	-0.487710952890346	0.000908749482545114	0.00894729606435505
2.5	ENSG00000166813	-0.541548684646163	0.000176676279616927	0.00330038577275402
2.5	ENSG00000157823	0.484464077062156	0.000994741050031733	0.00943931087306691
2.5	ENSG00000140548	0.605278061366933	1.7086383268609e-05	0.00104566162522635
2.5	ENSG00000182054	0.540340544803115	0.000183854857476846	0.00337487374000345
2.5	ENSG00000140575	-0.402612602695669	0.00743650851912865	0.0358354755203864
2.5	ENSG00000140553	-0.434326273575673	0.00361311840557731	0.0218472162010288
2.5	ENSG00000198901	0.385925171113572	0.0105888902249812	0.0456824381439906
2.5	ENSG00000185442	-0.398686148205764	0.0080941150201856	0.0379213445049929
2.5	ENSG00000068305	0.521689885976065	0.000333714017795037	0.00481306271332724
2.5	ENSG00000183060	0.443689357359293	0.00288098146321356	0.018915271152666
2.5	ENSG00000131871	-0.416959263331862	0.00541005883038597	0.0288959945785597
2.5	ENSG00000007384	-0.498433193997395	0.000669879458875895	0.00742655742121908
2.5	ENSG00000103202	-0.455091177128057	0.00216781854573259	0.0156880264558098
2.5	ENSG00000103326	-0.596594556245027	2.41928406652528e-05	0.00117779928250561
2.5	ENSG00000103269	-0.409181863092241	0.00643920892476599	0.0325448240978017
2.5	ENSG00000103260	0.400271831749764	0.00782274751129758	0.0370730208144103
2.5	ENSG00000162004	-0.390833239225954	0.00956083147665235	0.0426360468131527
2.5	ENSG00000103227	-0.44776682932958	0.00260525416573004	0.0177188931856968
2.5	ENSG00000007516	0.44165062137415	0.00302822057044737	0.0195382885103197
2.5	ENSG00000059145	-0.527957111411875	0.000274187230081328	0.00426948686840924
2.5	ENSG00000103249	-0.415751123488814	0.00555987732791269	0.0293406208431451
2.5	ENSG00000007545	-0.48046211383206	0.00111065868655171	0.0102013296362845
2.5	ENSG00000103024	-0.392645448990525	0.00920352819446942	0.0414024312532067
2.5	ENSG00000197774	-0.624608298855697	7.58515718971936e-06	0.000701798197621095
2.5	ENSG00000063854	0.429871257904435	0.00401533054179068	0.0237316824775603
2.5	ENSG00000127561	0.583531544192073	4.00690836351736e-05	0.00151453932193458
2.5	ENSG00000167962	-0.397855552063669	0.00823946949271171	0.0383108892947264
2.5	ENSG00000167964	0.428965153022149	0.00410176235057452	0.0240922302680145
2.5	ENSG00000167971	0.389927134343668	0.0097439039317312	0.0432644789931987
2.5	ENSG00000167967	-0.396647412220621	0.00845490526395739	0.0389596214501172
2.5	ENSG00000162065	-0.486125269346346	0.000949879880253914	0.0091618406304522
2.5	ENSG00000167977	-0.479178465248822	0.00115030583867884	0.0104255460007412
2.5	ENSG00000131652	-0.543360894410734	0.000166383187264603	0.00316745242277916
2.5	ENSG00000008516	-0.395061728676621	0.00874501046053109	0.0398639133391419
2.5	ENSG00000162086	-0.412881791361575	0.00593021612305411	0.030793622254493
2.5	ENSG00000167981	-0.40578396978367	0.00693954777466305	0.0342995224480437
2.5	ENSG00000188827	-0.388567977020239	0.0100241484550627	0.0441743958930257
2.5	ENSG00000185739	0.565635972766928	7.72933868921778e-05	0.00212505054989052
2.5	ENSG00000168140	-0.572431759384071	6.04975894861196e-05	0.00183987360419886
2.5	ENSG00000153443	-0.517536905265588	0.000379325431345696	0.00523197238284988
2.5	ENSG00000168096	-0.706157738261421	1.22205357182996e-07	0.000174248113107133
2.5	ENSG00000067836	0.513761468256064	0.000425575925379298	0.00562426896233564
2.5	ENSG00000118900	-0.4618869637452	0.00182128780124561	0.0140909559346371
2.5	ENSG00000103174	-0.42451013735091	0.00455077584612029	0.025913964908305
2.5	ENSG00000033011	-0.424208102390148	0.00458271172767337	0.0259996593043541
2.5	ENSG00000078328	0.478347869106726	0.00117662596204803	0.0105400014360331
2.5	ENSG00000175643	0.536867142754353	0.000205987017668727	0.00358223137129683
2.5	ENSG00000153066	-0.380790576780619	0.0117642703072337	0.049052307845023
2.5	ENSG00000048471	-0.487106882968823	0.000924227050269403	0.00902036812850098
2.5	ENSG00000237515	-0.414256588386317	0.00575018671628035	0.0301617466371339
2.5	ENSG00000183426	-0.385925171113572	0.0105888902249812	0.0456824381439906
2.5	ENSG00000166780	0.469513346504439	0.00149154471044962	0.0123963267197085
2.5	ENSG00000166783	-0.389247555681953	0.00988317435683582	0.043740948096711
2.5	ENSG00000133393	-0.414618492385956	0.00570359166902612	0.0299578416150937
2.5	ENSG00000103222	-0.434401782315864	0.00360661693957331	0.0218293370244346
2.5	ENSG00000103489	-0.676709329587132	6.29917874982645e-07	0.000277096373791473
2.5	ENSG00000167186	0.581719334427501	4.29010368367326e-05	0.00152280135653613
2.5	ENSG00000103550	-0.415977649709385	0.00553151498666388	0.0292410601247807
2.5	ENSG00000005189	0.561785027017213	8.8595436776664e-05	0.00227603339872474
2.5	ENSG00000011638	-0.539358931180639	0.000189880587520407	0.00344949733995405
2.5	ENSG00000140740	0.602710764200456	1.89568058664367e-05	0.00109263047763802
2.5	ENSG00000140743	-0.426624382076244	0.00433260759881896	0.0250303601288242
2.5	ENSG00000103365	0.638501907050746	4.08719967207335e-06	0.000592259274834441
2.5	ENSG00000004779	0.513836976996255	0.00042460336185228	0.00562348344939197
2.5	ENSG00000090905	-0.386302714814524	0.0105065821064647	0.0454706858065096
2.5	ENSG00000047578	-0.558462642448832	9.95314730853259e-05	0.00242278488931217
2.5	ENSG00000169180	-0.488617057772632	0.000885966413663368	0.00877206456357854
2.5	ENSG00000168488	-0.610412655699886	1.38431203374946e-05	0.000947253962205113
2.5	ENSG00000213658	-0.524634726843494	0.000304429918709691	0.00454479251167029
2.5	ENSG00000197471	0.443387322398531	0.00290238973427343	0.0190051750967814
2.5	ENSG00000174939	-0.439158832947864	0.00321711991752197	0.020393857964034
2.5	ENSG00000149930	-0.665383018558559	1.12764358736041e-06	0.000345253030523001
2.5	ENSG00000149925	0.455468720829009	0.00214714139753496	0.0155933611989612
2.5	ENSG00000169221	-0.425265224752815	0.00447178364028631	0.0255943118482372
2.5	ENSG00000156853	-0.70442103723704	1.35352772519024e-07	0.000174248113107133
2.5	ENSG00000156860	-0.454789142167295	0.00218448655373125	0.0157715831666517
2.5	ENSG00000156873	-0.387586363397763	0.0102308193706032	0.0447489354359801
2.5	ENSG00000103549	-0.491712916120442	0.000811919203391478	0.00835456042453871
2.5	ENSG00000150281	0.423226488767672	0.0046878565354259	0.0264499903558593
2.5	ENSG00000099364	-0.57688677505531	5.13690050108382e-05	0.0017008388030067
2.5	ENSG00000175938	0.490957828718537	0.000829450771457261	0.00842932768320057
2.5	ENSG00000099381	-0.441726130114341	0.00302265167987932	0.0195228110860375
2.5	ENSG00000103507	0.491712916120442	0.000811919203391478	0.00835456042453871
2.5	ENSG00000156885	0.526069392907113	0.000291020058459633	0.0044198447102926
2.5	ENSG00000140688	-0.417034772072052	0.00540081279039274	0.0288848506900857
2.5	ENSG00000197302	-0.461207385083486	0.00185358443756562	0.0142869834277195
2.5	ENSG00000140795	0.53799977385721	0.000198518815412022	0.0035089864659539
2.5	ENSG00000069345	0.409483898053003	0.0063962858087744	0.0323943471655733
2.5	ENSG00000102910	0.462642051147105	0.00178598725074888	0.0139227879540975
2.5	ENSG00000102921	-0.428587609321196	0.00413825248060648	0.0242372115090965
2.5	ENSG00000121281	-0.398308604504812	0.00815990899246655	0.0380991656786241
2.5	ENSG00000177200	-0.401253445372241	0.00765872005318522	0.0365629670135978
2.5	ENSG00000103479	0.382678295285381	0.0113198131034172	0.0478798550806284
2.5	ENSG00000087245	-0.520557254873208	0.000345636142765804	0.0049159357626402
2.5	ENSG00000087253	-0.432136520110149	0.00380617813074078	0.0227576194351137
2.5	ENSG00000125124	0.400649375450717	0.00775930502274128	0.0368858973234675
2.5	ENSG00000087250	0.574265649777241	5.65744829678017e-05	0.00178853009974353
2.5	ENSG00000125148	-0.462717559887296	0.00178249070879064	0.0139043306270895
2.5	ENSG00000140853	-0.424208102390148	0.00458271172767337	0.0259996593043541
2.5	ENSG00000140848	-0.508551365182921	0.000497718376296707	0.00621114208799041
2.5	ENSG00000005194	0.436667044521578	0.00341627571852602	0.0210918636717218
2.5	ENSG00000140859	-0.395212746157002	0.00871701741555233	0.0398247416570319
2.5	ENSG00000070770	-0.406312530965003	0.0068595766913689	0.0340545772299842
2.5	ENSG00000103021	0.435609922158911	0.0035039774119509	0.0214292402100295
2.5	ENSG00000103034	0.594631329000074	2.61353798007286e-05	0.0012286621107083
2.5	ENSG00000125107	-0.535961037872067	0.000212143389668698	0.00364129186239795
2.5	ENSG00000103042	-0.419073508057195	0.00515630674302325	0.028002746981401
2.5	ENSG00000125166	0.443009778697579	0.00292934651051476	0.0190903497195821
2.5	ENSG00000140937	-0.391361800407287	0.00945540870519719	0.0422730559063208
2.5	ENSG00000166548	-0.380715068040428	0.0117823541568203	0.0490944709572245
2.5	ENSG00000172831	-0.393778080093382	0.00898608924883571	0.0406618887868881
2.5	ENSG00000140939	0.538150791337591	0.000197541773595333	0.0035089864659539
2.5	ENSG00000205250	-0.386529241035096	0.0104574606806213	0.0453377483995822
2.5	ENSG00000135740	-0.465133839573391	0.00167375109652098	0.0133261746967349
2.5	ENSG00000159713	0.493902669585966	0.000762933540442251	0.00798390179917358
2.5	ENSG00000102974	-0.521010307314351	0.000340822041234927	0.00486995949175243
2.5	ENSG00000102901	-0.641069204217223	3.63363023398273e-06	0.000545797848682503
2.5	ENSG00000205220	0.406388039705194	0.00684821756669767	0.0340393445395541
2.5	ENSG00000213398	-0.576509231354358	5.20908288972891e-05	0.00171593298420045
2.5	ENSG00000124067	-0.532865179524257	0.000234452647519695	0.00382991148474812
2.5	ENSG00000182810	0.404500321200431	0.0071371270814929	0.0349395843651622
2.5	ENSG00000103064	-0.464756295872439	0.00169034455466358	0.0134235808380344
2.5	ENSG00000039068	-0.390833239225954	0.00956083147665235	0.0426360468131527
2.5	ENSG00000168807	-0.507947295261397	0.000506755462561044	0.00628570698123301
2.5	ENSG00000102908	-0.449956582795104	0.00246698627726169	0.0171091610231038
2.5	ENSG00000040199	-0.455015668387866	0.00217197499333811	0.0156904492627247
2.5	ENSG00000166747	-0.396420886000049	0.00849583471299498	0.0390897258722298
2.5	ENSG00000140836	-0.566617586389404	7.46305688094189e-05	0.00209004681126641
2.5	ENSG00000166816	0.582474421829406	4.16995702227701e-05	0.00151453932193458
2.5	ENSG00000034713	0.49133537241949	0.000820643188980504	0.00840221293322765
2.5	ENSG00000279362	0.395816816078526	0.00860581465077389	0.039521931041604
2.5	ENSG00000153815	-0.40110242789186	0.00768376024096293	0.0366682971282218
2.5	ENSG00000103150	0.501227017384443	0.000617690494590436	0.0070707191653071
2.5	ENSG00000140943	-0.406614565925765	0.00681423774552679	0.0339115015400622
2.5	ENSG00000103160	0.388492468280048	0.010039918134558	0.0442122530079909
2.5	ENSG00000103168	-0.554687205439307	0.000113437055519159	0.0026213962717251
2.5	ENSG00000103187	-0.653679163829034	2.00651590021958e-06	0.000392289783222295
2.5	ENSG00000131149	0.425189716012625	0.00447962867810151	0.0256273044255348
2.5	ENSG00000131143	0.532336618342924	0.000238466520615904	0.0038851747809869
2.5	ENSG00000103257	-0.530901952279304	0.000249675966263282	0.00404639325850638
2.5	ENSG00000172530	-0.463850190990153	0.00173076444790567	0.0136042282736786
2.5	ENSG00000158545	-0.589421225926931	3.20027955577548e-05	0.00135385958763353
2.5	ENSG00000051523	-0.432816098771863	0.00374531980358733	0.0224920058609386
2.5	ENSG00000103335	-0.522747008338732	0.000322922132463966	0.0047125970445008
2.5	ENSG00000178773	-0.482727376037775	0.00104365053621235	0.00979028458075215
2.5	ENSG00000158805	-0.573337864266357	5.85292725679846e-05	0.00180226262554967
2.5	ENSG00000258839	-0.390078151824049	0.0097131846371438	0.0431903592692058
2.5	ENSG00000187624	0.529920338656828	0.000257617282844859	0.00410944597693077
2.5	ENSG00000183688	-0.486427304307108	0.000941919920595387	0.0091064581334171
2.5	ENSG00000167695	-0.464680787132248	0.00169368066791729	0.0134327525993157
2.5	ENSG00000179409	-0.412806282621385	0.00594024405778106	0.0308326953475303
2.5	ENSG00000167699	0.381923207883476	0.0114958429804858	0.0483256989729161
2.5	ENSG00000167193	-0.40895533687167	0.00647156474122684	0.0326681405400373
2.5	ENSG00000167716	-0.401404462852621	0.00763375029852429	0.036528711121571
2.5	ENSG00000177374	-0.614112583969219	1.18675741810148e-05	0.000870076852306902
2.5	ENSG00000167720	0.481821271155489	0.00107000911257135	0.00997676172561794
2.5	ENSG00000040531	-0.489372145174537	0.000867371255236936	0.00869276790134527
2.5	ENSG00000083454	0.440593499011483	0.00310713618714802	0.0198601953384028
2.5	ENSG00000185722	-0.379355910717	0.012111944882706	0.0499942443432607
2.5	ENSG00000188176	0.484992638243489	0.000980266491178385	0.00934515663455431
2.5	ENSG00000161920	0.438252728065579	0.0032883294410704	0.0206434014911642
2.5	ENSG00000129219	-0.586627402539883	3.56231373316731e-05	0.00144332296879679
2.5	ENSG00000141503	-0.641522256658366	3.55858126586744e-06	0.000544903662660871
2.5	ENSG00000108528	0.524106165662161	0.000309509060019615	0.00458199890896826
2.5	ENSG00000108518	-0.383735417648048	0.0110772445993568	0.047226868027095
2.5	ENSG00000108515	0.441122060192817	0.0030674556385806	0.0196473484661452
2.5	ENSG00000091640	0.44633216326596	0.0026994990896159	0.0181395146136383
2.5	ENSG00000108509	-0.604673991445409	1.75105861898869e-05	0.00104698004903319
2.5	ENSG00000005100	-0.497829124075872	0.000681669261274396	0.00748984860938157
2.5	ENSG00000072849	-0.418016385694528	0.00528185807103749	0.028396615391082
2.5	ENSG00000282936	-0.432136520110149	0.00380617813074078	0.0227576194351137
2.5	ENSG00000132535	-0.452750406182152	0.00229998295005472	0.0162997065568608
2.5	ENSG00000072778	0.512402310932635	0.000443427786967886	0.00578569920771552
2.5	ENSG00000040633	-0.451844301299866	0.00235301962659162	0.0165328823392636
2.5	ENSG00000181856	0.529769321176447	0.000258859047584034	0.00411402179237748
2.5	ENSG00000169992	-0.564729867884642	7.9827783462927e-05	0.00216096441519312
2.5	ENSG00000161958	0.582625439309787	4.14629946114398e-05	0.00151453932193458
2.5	ENSG00000174282	-0.400498357970336	0.00778462856404831	0.0369634811192687
2.5	ENSG00000161960	-0.450636161456818	0.00242541035601849	0.0169064965223994
2.5	ENSG00000129255	-0.430475327825958	0.00395859735050243	0.023475225597563
2.5	ENSG00000141510	-0.540265036062925	0.000184312158138804	0.00337658470857112
2.5	ENSG00000170004	-0.529995847397018	0.000256998418227434	0.00410564139728574
2.5	ENSG00000170037	-0.624532790115506	7.61006791629193e-06	0.000701798197621095
2.5	ENSG00000179029	0.622116510429411	8.4480763065215e-06	0.000748096605490724
2.5	ENSG00000166579	-0.65624646099551	1.77202050458677e-06	0.000382911869385883
2.5	ENSG00000133026	-0.46800317170063	0.00155228260993067	0.0127462202609748
2.5	ENSG00000154914	-0.600369993254551	2.08238182481069e-05	0.00112191098709812
2.5	ENSG00000007237	0.395061728676621	0.00874501046053109	0.0398639133391419
2.5	ENSG00000109063	0.502435157227491	0.000596272811586948	0.006935120132499
2.5	ENSG00000011295	0.516479782902922	0.000391796709923462	0.00536791999569219
2.5	ENSG00000108474	-0.455921773270152	0.0021225586909329	0.0154878882679032
2.5	ENSG00000170315	-0.401026919151669	0.00769630679783612	0.0366855305065586
2.5	ENSG00000205309	0.584890701515501	3.80582999419052e-05	0.0014881399377284
2.5	ENSG00000108557	-0.435760939639292	0.00349132910695192	0.021383739736612
2.5	ENSG00000175662	0.496923019193586	0.000699702142916558	0.00760611280693561
2.5	ENSG00000091542	0.578547967339501	4.83000710766565e-05	0.00163887596543024
2.5	ENSG00000108641	0.384566013790143	0.0108897863080868	0.0466699714532726
2.5	ENSG00000142494	0.495639370610348	0.000725979054926068	0.00775532005162565
2.5	ENSG00000072210	0.529844829916638	0.000258237491771082	0.00410944597693077
2.5	ENSG00000108599	-0.395892324818716	0.00859200050995301	0.0394732078631448
2.5	ENSG00000141068	-0.517612414005779	0.000378448440862961	0.0052315930932762
2.5	ENSG00000076351	-0.49609242305149	0.000716605806843207	0.00768853111749806
2.5	ENSG00000109103	-0.401706497813383	0.00758402144249804	0.0363897125466492
2.5	ENSG00000087111	0.406916600886527	0.00676915822867724	0.0337553529970113
2.5	ENSG00000109107	0.479556008949774	0.00113851624809653	0.0103644527921692
2.5	ENSG00000132581	-0.535507985430924	0.000215283500981025	0.00364129186239795
2.5	ENSG00000076604	-0.654962812412272	1.88590293685855e-06	0.000390657227128674
2.5	ENSG00000109118	-0.526824480309018	0.000284178252715283	0.00434810377477532
2.5	ENSG00000196535	0.397478008362716	0.00830627942078268	0.0385633032890238
2.5	ENSG00000198720	-0.395137237416811	0.00873100428806906	0.0398443052301395
2.5	ENSG00000167549	0.500849473683491	0.00062452337293787	0.00710929240709403
2.5	ENSG00000108651	-0.390606713005382	0.00960632055787082	0.0427614927037567
2.5	ENSG00000126858	0.41831842065529	0.00524571791353434	0.0282516430000011
2.5	ENSG00000006042	-0.379582436937571	0.0120564730707391	0.0499158248108549
2.5	ENSG00000073536	-0.500396421242348	0.00063281210321596	0.00716392157657259
2.5	ENSG00000141161	0.431154906487673	0.00389561107549083	0.0231798268680292
2.5	ENSG00000278311	-0.476460150601964	0.00123844580859001	0.0109112568128778
2.5	ENSG00000278535	0.490580285017585	0.000838342645316167	0.00847772279339838
2.5	ENSG00000278619	0.399743270568431	0.00791231821225939	0.037310881860796
2.5	ENSG00000275066	-0.535961037872067	0.000212143389668698	0.00364129186239795
2.5	ENSG00000275832	-0.497678106595491	0.0006846455625672	0.00750915351214624
2.5	ENSG00000275023	-0.434250764835483	0.00361963012851644	0.0218758509778886
2.5	ENSG00000277258	-0.590100804588645	3.11746164780768e-05	0.00134965451922164
2.5	ENSG00000273559	-0.386680258515477	0.010424822440103	0.0452759301815052
2.5	ENSG00000002834	-0.668931929347512	9.42102808884448e-07	0.000322330008250826
2.5	ENSG00000167258	-0.517612414005779	0.000378448440862961	0.0052315930932762
2.5	ENSG00000131748	-0.525918375426732	0.000292406105671251	0.00443542611274975
2.5	ENSG00000173991	0.546909805199687	0.000147783128042464	0.00296940422202125
2.5	ENSG00000141744	0.402990146396622	0.00737577978374709	0.0356264625868286
2.5	ENSG00000073605	-0.409181863092241	0.00643920892476599	0.0325448240978017
2.5	ENSG00000126351	0.446181145785579	0.0027095919057969	0.018167688352586
2.5	ENSG00000188895	-0.39657190348043	0.00846852951322496	0.0389932254259409
2.5	ENSG00000171475	-0.493374108404633	0.000774509417571158	0.00809129134539775
2.5	ENSG00000131759	-0.602635255460266	1.9014554908233e-05	0.00109263047763802
2.5	ENSG00000183153	-0.434703817276626	0.00358071337411962	0.0217366420054368
2.5	ENSG00000073584	0.445803602084627	0.00273496926393652	0.0182979991438925
2.5	ENSG00000131473	-0.571223619541024	6.32158170990521e-05	0.00190373892227145
2.5	ENSG00000108774	-0.466795031857582	0.00160244075101217	0.0129850412698796
2.5	ENSG00000177469	-0.419073508057195	0.00515630674302325	0.028002746981401
2.5	ENSG00000068137	-0.408124740729575	0.00659141016095829	0.0330698162739402
2.5	ENSG00000126562	-0.549175067405402	0.000136917626440753	0.00285349307084731
2.5	ENSG00000126581	0.419526560498338	0.00510329878585241	0.0278622921743546
2.5	ENSG00000267060	0.500169895021777	0.000636993283992219	0.00719802410911208
2.5	ENSG00000108861	0.581115264505977	4.38848658495218e-05	0.00153559628599023
2.5	ENSG00000161647	-0.52554083172578	0.000295897293187306	0.00446638107866182
2.5	ENSG00000108852	0.552950504414926	0.00012040705230173	0.00270630230511024
2.5	ENSG00000108840	0.466039944455677	0.00163451384631774	0.013166976484693
2.5	ENSG00000168591	-0.551062785910164	0.000128421927705555	0.00274842771527099
2.5	ENSG00000087152	-0.426699890816434	0.00432498767418586	0.0250097996164072
2.5	ENSG00000161682	-0.409030845611861	0.00646076386256767	0.0326403726395594
2.5	ENSG00000131095	0.597953713568456	2.29264183482705e-05	0.00115259059100264
2.5	ENSG00000006025	-0.482425341077013	0.00105237175720108	0.00986458366320064
2.5	ENSG00000159111	0.39332502765224	0.0090725290317114	0.0409327253053441
2.5	ENSG00000167182	0.538679352518924	0.000194156267226291	0.00347590515032882
2.5	ENSG00000082641	0.390908747966144	0.00954570959203918	0.0426303499075948
2.5	ENSG00000159199	0.454713633427104	0.00218867118012135	0.0157832921109805
2.5	ENSG00000159217	-0.490580285017585	0.000838342645316167	0.00847772279339838
2.5	ENSG00000121104	-0.462491033666724	0.00179299854241061	0.0139597743659111
2.5	ENSG00000136504	-0.480688640052631	0.00110378977921457	0.0101609706357144
2.5	ENSG00000005884	-0.403896251278908	0.00723177517802883	0.0352070256394392
2.5	ENSG00000005882	0.459697210279676	0.00192717387609794	0.0146344023624527
2.5	ENSG00000108819	-0.525842866686542	0.000293101358182463	0.0044405036023781
2.5	ENSG00000015532	-0.396949447181383	0.00840059677574614	0.0388401465791536
2.5	ENSG00000167107	0.417261298292623	0.00537315701580932	0.0287869399581224
2.5	ENSG00000108846	-0.400347340489955	0.00781002335032131	0.0370554921440322
2.5	ENSG00000011260	-0.392041379069001	0.00932133279949545	0.0417494022150492
2.5	ENSG00000141179	0.439611885389007	0.00318202505310947	0.0202234275434207
2.5	ENSG00000136451	-0.480160078871298	0.00111987638988938	0.0102554033414628
2.5	ENSG00000005379	0.393476045132621	0.00904363671585201	0.0408622426372521
2.5	ENSG00000062716	-0.502963718408825	0.000587113594295782	0.00687402865108474
2.5	ENSG00000170836	-0.437573149403864	0.00334263977778526	0.0207935829004955
2.5	ENSG00000108510	-0.416959263331862	0.00541005883038597	0.0288959945785597
2.5	ENSG00000011028	-0.426850908296815	0.00430978290194425	0.0249452988737064
2.5	ENSG00000198909	-0.421791822704053	0.00484530947482099	0.0269677708094759
2.5	ENSG00000136490	-0.576207196393596	5.26749329855596e-05	0.00172094734637437
2.5	ENSG00000108588	-0.437875184364626	0.00331840554545722	0.0207370883325199
2.5	ENSG00000108604	-0.608675954675505	1.48707496158704e-05	0.000977300030029981
2.5	ENSG00000178607	-0.397024955921573	0.00838706667494854	0.0388067243558757
2.5	ENSG00000108854	-0.510665609908254	0.000467216099462382	0.00597580550060037
2.5	ENSG00000176809	-0.477139729263679	0.0012158658928192	0.010735354983408
2.5	ENSG00000108370	-0.534073319367305	0.00022550620599589	0.00375345937736676
2.5	ENSG00000198265	-0.395665798598145	0.00863350027358539	0.0396047757429241
2.5	ENSG00000108946	0.52863669007359	0.000268345777111167	0.00421992766072389
2.5	ENSG00000141540	-0.429040661762339	0.00409449814615004	0.0240725220363389
2.5	ENSG00000170412	-0.452297353741009	0.00232636807461291	0.0164017604894146
2.5	ENSG00000109062	-0.50220863100692	0.000600237216663079	0.00696150828402932
2.5	ENSG00000109065	-0.692943708728086	2.61214166403429e-07	0.000182557488857078
2.5	ENSG00000109066	-0.5317325484214	0.000243129694540101	0.00394549202588989
2.5	ENSG00000180901	0.447087250667865	0.0026495293393278	0.0179112255063121
2.5	ENSG00000167863	0.550307698508259	0.000131761106195833	0.00279329009468859
2.5	ENSG00000170190	0.410012459234337	0.00632176646305121	0.0321093598042894
2.5	ENSG00000125449	-0.486955865488442	0.000928132983300792	0.00902274187475601
2.5	ENSG00000125450	-0.397024955921573	0.00838706667494854	0.0388067243558757
2.5	ENSG00000177303	-0.507116699119301	0.000519421788225364	0.00638494826903374
2.5	ENSG00000182173	-0.398459621985193	0.00813353632189088	0.0380337004087813
2.5	ENSG00000108469	-0.494204704546728	0.000756388388645712	0.0079356352495309
2.5	ENSG00000161526	-0.437724166884245	0.00333050334032683	0.0207810585829815
2.5	ENSG00000132475	-0.634273417600079	4.94941510245022e-06	0.000634899907252715
2.5	ENSG00000132478	0.394608676235478	0.00882945400315827	0.0401152286819995
2.5	ENSG00000092929	0.414240948685004	0.00575220774950293	0.0301617466371339
2.5	ENSG00000132471	0.406161513484622	0.00688234383179068	0.0340988853484175
2.5	ENSG00000141569	-0.629214332007317	6.19997021484687e-06	0.000641722967531672
2.5	ENSG00000141576	0.466795031857582	0.00160244075101217	0.0129850412698796
2.5	ENSG00000129667	-0.598859818450741	2.21161714160112e-05	0.00113976938632222
2.5	ENSG00000182534	0.440517990271293	0.00311284145031694	0.0198863423981088
2.5	ENSG00000055483	-0.453203458623295	0.00227386198789044	0.0162078461254899
2.5	ENSG00000181523	-0.491486389899871	0.000817143601850873	0.00838031452456053
2.5	ENSG00000175866	-0.492468003522347	0.000794719268524633	0.0082187718139529
2.5	ENSG00000184009	-0.462793068627486	0.00177900022410294	0.0138947024478605
2.5	ENSG00000185527	0.398837165686145	0.00806792571247958	0.0378706711130377
2.5	ENSG00000185359	-0.428889644281958	0.0041090378094379	0.024100485094689
2.5	ENSG00000225663	0.423906067429386	0.00461484280227064	0.0261458228130485
2.5	ENSG00000185624	-0.387510854657572	0.0102468672659862	0.0447873187065836
2.5	ENSG00000141522	-0.556801450164641	0.000105447017954207	0.00251561828627346
2.5	ENSG00000141552	0.574092951668262	5.69337778898129e-05	0.00178891158742047
2.5	ENSG00000185813	0.453052441142914	0.0022825397630916	0.0162415033287113
2.5	ENSG00000187531	-0.562162570718165	8.74244729835412e-05	0.00227603339872474
2.5	ENSG00000197063	-0.511269679829778	0.000458815034909569	0.00590514606581104
2.5	ENSG00000169738	0.430324310345577	0.00397271456459282	0.0235476060115928
2.5	ENSG00000169733	-0.603692377822933	1.82205501441502e-05	0.00106867864821666
2.5	ENSG00000141551	-0.412277721440051	0.00601085234496065	0.0310682619944945
2.5	ENSG00000178927	-0.459319666578724	0.00194596986929941	0.0146955922012022
2.5	ENSG00000101596	0.380941594261	0.0117281736898937	0.0489681068943798
2.5	ENSG00000132205	0.575225582771119	5.46147525732395e-05	0.00175179663397029
2.5	ENSG00000101605	0.444973005942532	0.0027915362969938	0.0185555059741353
2.5	ENSG00000101608	-0.383131347726524	0.0112153049541478	0.0476669810628844
2.5	ENSG00000118680	-0.427303960737958	0.0042644481252795	0.0247526897073834
2.5	ENSG00000177426	-0.582474421829406	4.16995702227701e-05	0.00151453932193458
2.5	ENSG00000101680	0.396949447181383	0.00840059677574614	0.0388401465791536
2.5	ENSG00000206418	0.414165439944814	0.00576197400824668	0.0301872538747658
2.5	ENSG00000178127	0.506588137937968	0.00052762929473549	0.00646004972490759
2.5	ENSG00000128791	-0.419451051758148	0.00511210038328823	0.0278979798054768
2.5	ENSG00000154845	0.482349832336822	0.00105456217630374	0.0098775987266412
2.5	ENSG00000154856	0.451013705157771	0.00240258035458102	0.0167853557727593
2.5	ENSG00000141404	0.613886057748648	1.19806543523686e-05	0.000873169938805468
2.5	ENSG00000255112	0.452901423662533	0.00229124672270417	0.0162565010849927
2.5	ENSG00000141385	0.533242723225209	0.000231623053909158	0.003808946802402
2.5	ENSG00000141391	-0.491033337458728	0.000827682533943462	0.00842932768320057
2.5	ENSG00000134508	-0.475705063200059	0.00126397101767568	0.0110649118867885
2.5	ENSG00000134490	-0.425793785934148	0.00441720309006209	0.0253407966745669
2.5	ENSG00000101782	0.456601351931867	0.00208615032736798	0.0153495302163628
2.5	ENSG00000141452	-0.414845018606528	0.00567459356455748	0.0298437100489558
2.5	ENSG00000154040	-0.403820742538717	0.00724368208297178	0.0352093260520771
2.5	ENSG00000141380	-0.396647412220621	0.00845490526395739	0.0389596214501172
2.5	ENSG00000134762	-0.44474647972196	0.00280714105418601	0.0186391139430777
2.5	ENSG00000134755	-0.453278967363485	0.00226953401845577	0.0161863639289634
2.5	ENSG00000134769	0.546079209057592	0.000151958906696573	0.00300429832067686
2.5	ENSG00000166974	0.408728810651099	0.00650406123891083	0.0327650397871839
2.5	ENSG00000141424	-0.449730056574532	0.00248098371344337	0.0171868821138819
2.5	ENSG00000134775	0.50696568163892	0.000521755024987625	0.00640723493795869
2.5	ENSG00000152234	0.549854646067116	0.000133802202919358	0.00280756683706598
2.5	ENSG00000101638	0.507645260300635	0.000511328974210022	0.00631698994518038
2.5	ENSG00000078043	0.533997810627114	0.000226056191558535	0.00375753591285624
2.5	ENSG00000167216	0.494657756987871	0.000746664721831874	0.00786712521711137
2.5	ENSG00000167220	0.499792351320824	0.000644016898122355	0.00723755121731117
2.5	ENSG00000134030	-0.582247895608834	4.20567445665221e-05	0.00151453932193458
2.5	ENSG00000101665	-0.543209876930353	0.000167219731935383	0.00317356770146088
2.5	ENSG00000141627	0.428889644281958	0.00410903780943792	0.024100485094689
2.5	ENSG00000177576	0.463623664769582	0.00174100211452226	0.0136759713294456
2.5	ENSG00000141644	-0.403820742538717	0.00724368208297178	0.0352093260520771
2.5	ENSG00000154832	-0.487635444150156	0.000910671451567456	0.0089590577228086
2.5	ENSG00000196628	-0.50379431455092	0.000572975014574809	0.00677937872672231
2.5	ENSG00000066926	0.459017631617962	0.00196112310433476	0.0147557442126397
2.5	ENSG00000049759	0.400271831749764	0.00782274751129758	0.0370730208144103
2.5	ENSG00000150637	-0.426322347115482	0.00436320457061014	0.0251246333315592
2.5	ENSG00000215421	-0.595763960102931	2.49979581210345e-05	0.00120273378975306
2.5	ENSG00000180011	0.46807868044082	0.00154919444218943	0.0127294382551349
2.5	ENSG00000060069	-0.53022237361759	0.000255149864511714	0.00408140374180621
2.5	ENSG00000178184	-0.386831275995858	0.0103922714818269	0.0452462381907608
2.5	ENSG00000105556	-0.467852154220249	0.00155847531731237	0.0127546448394262
2.5	ENSG00000099822	0.380715068040428	0.0117823541568203	0.0490944709572245
2.5	ENSG00000011304	-0.624834825076268	7.51087429962624e-06	0.000701798197621095
2.5	ENSG00000129951	-0.481519236194727	0.00107892608122644	0.0100068769145076
2.5	ENSG00000064666	-0.714539208422565	7.3855527607225e-08	0.000174248113107133
2.5	ENSG00000064687	0.454487107206533	0.00220126752007174	0.0158370397457499
2.5	ENSG00000064932	-0.561936044497594	8.81253512406278e-05	0.00227603339872474
2.5	ENSG00000118046	-0.420961226561957	0.00493855528449981	0.0273016990301546
2.5	ENSG00000099625	-0.459923736500248	0.00191597345416646	0.0146033694523319
2.5	ENSG00000167470	-0.560803413394737	9.17069647018098e-05	0.00231941413600039
2.5	ENSG00000099622	0.519500132510541	0.000357107922928883	0.0050268551848172
2.5	ENSG00000115255	0.418393929395481	0.00523671654234323	0.0282402091296154
2.5	ENSG00000181588	-0.551062785910164	0.000128421927705555	0.00274842771527099
2.5	ENSG00000127540	0.417714350733766	0.00531821450499176	0.0285546852911872
2.5	ENSG00000071564	-0.473590818474726	0.00133794610208915	0.0115402535990421
2.5	ENSG00000227500	-0.555517801581403	0.000110234806694217	0.00257151915540279
2.5	ENSG00000133275	-0.385321101192048	0.0107217313574599	0.0460619341227183
2.5	ENSG00000099875	-0.508022804001587	0.000505617834114503	0.00627791820845599
2.5	ENSG00000172081	-0.443538339878913	0.00289166819348036	0.0189652167939817
2.5	ENSG00000099840	-0.410314494195099	0.00627952258928446	0.0319474926609734
2.5	ENSG00000104885	0.390078151824049	0.0097131846371438	0.0431903592692058
2.5	ENSG00000104897	-0.598104731048837	2.27895174797063e-05	0.00115040363441616
2.5	ENSG00000176619	-0.489070110213775	0.000874767111339188	0.0087101911967379
2.5	ENSG00000176533	0.481594744934917	0.00107669065985345	0.00999366907114917
2.5	ENSG00000172006	0.475100993278535	0.00128472662088774	0.0111988519387645
2.5	ENSG00000104953	0.595461925142169	2.52967555222386e-05	0.00120658871675117
2.5	ENSG00000125912	-0.441122060192817	0.0030674556385806	0.0196473484661452
2.5	ENSG00000183397	0.420734700341386	0.00496425549862649	0.0273700693717916
2.5	ENSG00000105298	-0.580813229545215	4.43844619760498e-05	0.00154430344112713
2.5	ENSG00000077009	0.496696492973014	0.000704276500055794	0.00760927513262036
2.5	ENSG00000167657	-0.480764148792822	0.00110150855915956	0.0101475549163563
2.5	ENSG00000105229	-0.528485672593209	0.000269634088575927	0.00421992766072389
2.5	ENSG00000105246	-0.410163476714718	0.00630061385353313	0.032028337116784
2.5	ENSG00000105251	0.488088496591299	0.000899193796870172	0.00888161186531669
2.5	ENSG00000008382	0.438781289246912	0.00324662449084651	0.0204965012064359
2.5	ENSG00000141985	-0.572507268124262	6.03312891062976e-05	0.00183987360419886
2.5	ENSG00000167674	-0.422697927586338	0.0047453389137358	0.0266522295487842
2.5	ENSG00000167680	0.420357156640433	0.00500734793146802	0.0274723850654305
2.5	ENSG00000185361	-0.504624910693015	0.000559142293708331	0.00671898110400538
2.5	ENSG00000074842	-0.446709706966913	0.00267441156252319	0.0180299546883405
2.5	ENSG00000141965	0.453732019804628	0.00224371840328607	0.0161048249261507
2.5	ENSG00000174917	0.405330917342527	0.0070087347406535	0.0345306343202517
2.5	ENSG00000171119	0.504322875732253	0.000564137353144864	0.00675265284614703
2.5	ENSG00000130382	-0.550156681027878	0.000132438313340027	0.00280282251788507
2.5	ENSG00000125650	-0.381772190403095	0.0115313281592401	0.0483922892461195
2.5	ENSG00000088247	-0.411824668998909	0.00607195187225234	0.031187752798387
2.5	ENSG00000125730	-0.479027447768441	0.00115505199838959	0.0104455032776539
2.5	ENSG00000171105	0.445803602084627	0.00273496926393652	0.0182979991438925
2.5	ENSG00000104880	-0.442632234996627	0.00295652295103429	0.0192166190965115
2.5	ENSG00000104883	0.459017631617962	0.00196112310433476	0.0147557442126397
2.5	ENSG00000090674	-0.487710952890346	0.000908749482545114	0.00894729606435505
2.5	ENSG00000076924	-0.410918564116623	0.00619576806244293	0.0316127900683967
2.5	ENSG00000076984	-0.616830898616077	1.05849378026497e-05	0.000838399137115777
2.5	ENSG00000167772	-0.494884283208443	0.000741844909580452	0.00784317918566732
2.5	ENSG00000185236	0.421716313963862	0.00485372253804001	0.0269902033864735
2.5	ENSG00000099785	0.537773247636639	0.000199992571169899	0.0035089864659539
2.5	ENSG00000133250	-0.516479782902922	0.000391796709923462	0.00536791999569219
2.5	ENSG00000142303	-0.418695964356243	0.00520084523175832	0.0281329867016106
2.5	ENSG00000130803	-0.421791822704053	0.00484530947482099	0.0269677708094759
2.5	ENSG00000171469	-0.416053158449576	0.00552208884250772	0.0292163093956906
2.5	ENSG00000127452	-0.461358402563867	0.00184636397008947	0.0142402410892874
2.5	ENSG00000105088	-0.440291464050722	0.00313001243355956	0.0199856729622359
2.5	ENSG00000130813	-0.491033337458728	0.000827682533943462	0.00842932768320057
2.5	ENSG00000130810	-0.495865896830919	0.000721278818401645	0.00772520974456788
2.5	ENSG00000267534	-0.546985313939878	0.000147408715225001	0.00296672082586004
2.5	ENSG00000105401	-0.449579039094151	0.00249035414598998	0.0171937735516584
2.5	ENSG00000065989	-0.503265753369587	0.000581936534331142	0.00685905482617864
2.5	ENSG00000129347	-0.609733077038171	1.42372144898285e-05	0.00096351522456713
2.5	ENSG00000129355	0.594329294039312	2.64465871207823e-05	0.00123856507059572
2.5	ENSG00000130733	-0.528485672593209	0.000269634088575927	0.00421992766072389
2.5	ENSG00000130158	-0.539736474881591	0.000187542179246022	0.00342215855077519
2.5	ENSG00000105514	-0.470872503827868	0.00143869223354943	0.0121455601375108
2.5	ENSG00000130175	-0.580511194584453	4.48892429118312e-05	0.00155746705618317
2.5	ENSG00000130159	0.439158832947864	0.00321711991752197	0.020393857964034
2.5	ENSG00000130165	-0.543360894410734	0.000166383187264603	0.00316745242277916
2.5	ENSG00000198551	-0.383735417648048	0.0110772445993568	0.047226868027095
2.5	ENSG00000171295	-0.390606713005382	0.00960632055787082	0.0427614927037567
2.5	ENSG00000105576	-0.492392494782157	0.000796424494764928	0.0082294970654527
2.5	ENSG00000167815	0.608071884753981	1.52442775235505e-05	0.000989164364862623
2.5	ENSG00000179218	-0.492770038483109	0.000787930925921175	0.00817602798194702
2.5	ENSG00000008441	-0.424057084909767	0.00459875280397321	0.0260666536063222
2.5	ENSG00000160877	-0.40434930372005	0.00716068818935465	0.0350131784153558
2.5	ENSG00000104915	-0.38562313615281	0.0106551335860873	0.0458397765909316
2.5	ENSG00000104957	-0.392343414029763	0.00926226962343693	0.0415604280334691
2.5	ENSG00000072062	0.47585608068044	0.00125882889883902	0.011043444121795
2.5	ENSG00000105137	-0.495337335649586	0.000732288625323257	0.00780242127863889
2.5	ENSG00000074181	-0.586098841358549	3.63487604554958e-05	0.00145673773233147
2.5	ENSG00000141867	-0.544569034253782	0.000159825996918094	0.00310012095124435
2.5	ENSG00000105127	-0.454487107206533	0.00220126752007175	0.0158370397457499
2.5	ENSG00000011243	-0.428285574360434	0.00416764838981064	0.0243514825509002
2.5	ENSG00000167460	-0.553101521895307	0.000119785896168676	0.00270220308261828
2.5	ENSG00000127528	-0.392416081891877	0.00924810743650648	0.0415271379130333
2.5	ENSG00000085872	-0.439083324207674	0.00322300194726907	0.0204101362388242
2.5	ENSG00000072954	0.530675426058733	0.000251488707285909	0.00405443247073369
2.5	ENSG00000099331	-0.497149545414157	0.00069515437483553	0.00758389409641207
2.5	ENSG00000130299	-0.462868577367677	0.00177551578771568	0.0138850971157422
2.5	ENSG00000130513	-0.445954619565008	0.00272479335146962	0.0182497442686521
2.5	ENSG00000105656	-0.553705591816831	0.000117330235564443	0.00267621576193934
2.5	ENSG00000187664	-0.411069581597004	0.00617498133485355	0.0315590228636478
2.5	ENSG00000167491	-0.472533696112059	0.00137635547091409	0.0117237692498263
2.5	ENSG00000064547	-0.469966398945582	0.00147373902943701	0.0123227870524277
2.5	ENSG00000089639	-0.552497451973783	0.000122288093740902	0.00270903318454441
2.5	ENSG00000105726	-0.582474421829406	4.16995702227701e-05	0.00151453932193458
2.5	ENSG00000118620	-0.403292181357384	0.00732750557353552	0.0355046759044993
2.5	ENSG00000169021	0.521689885976065	0.000333714017795037	0.00481306271332724
2.5	ENSG00000121297	-0.544286298154793	0.000161339218016826	0.00311188288169207
2.5	ENSG00000105186	-0.604220939004266	1.78350496939366e-05	0.0010561264763472
2.5	ENSG00000124299	-0.513232907074731	0.000432440105037168	0.00568448748531783
2.5	ENSG00000153885	-0.635179522482365	4.75166345002046e-06	0.000616065670672653
2.5	ENSG00000166398	-0.480915166273203	0.00109695870256259	0.010135964245659
2.5	ENSG00000105220	0.637671310908651	4.2447624279571e-06	0.000594185860324241
2.5	ENSG00000142279	-0.519953184951684	0.000352150141464815	0.0049798315642045
2.5	ENSG00000105707	0.385472118672429	0.0106883880756737	0.0459667862877351
2.5	ENSG00000266964	0.503114735889206	0.000584519929399318	0.00686978241451469
2.5	ENSG00000089327	-0.415977649709385	0.00553151498666388	0.0292410601247807
2.5	ENSG00000105698	0.498735228958157	0.000664053252466319	0.00738856721827249
2.5	ENSG00000161249	0.534375354328067	0.000223318328762471	0.00372711633518612
2.5	ENSG00000126267	0.398610639465574	0.00810723712128381	0.0379683800847349
2.5	ENSG00000272333	-0.473590818474726	0.00133794610208915	0.0115402535990421
2.5	ENSG00000267796	-0.478667975534244	0.00116641959498326	0.0104842168063725
2.5	ENSG00000167595	-0.534450863068257	0.000222774363984365	0.00372711633518612
2.5	ENSG00000105270	-0.483255937219108	0.00102854315892652	0.00968544807989142
2.5	ENSG00000167635	-0.449503530353961	0.00249505103758944	0.0172069113269816
2.5	ENSG00000197808	-0.384943557491096	0.010805479275183	0.0463247783614443
2.5	ENSG00000267041	-0.399365726867478	0.00797683735055256	0.0375432577939457
2.5	ENSG00000171827	-0.383584400167667	0.0111116227147435	0.0473406630845712
2.5	ENSG00000198182	-0.387359837177191	0.0102790277707315	0.0448801081361575
2.5	ENSG00000105738	-0.380564050560047	0.0118185930618308	0.0492121740170961
2.5	ENSG00000099337	-0.428134556880053	0.00418241460149933	0.0244145974628755
2.5	ENSG00000188766	-0.494808774468252	0.000743448414887747	0.00784666163339535
2.5	ENSG00000178982	0.466795031857582	0.00160244075101217	0.0129850412698796
2.5	ENSG00000130402	-0.512402310932635	0.000443427786967886	0.00578569920771552
2.5	ENSG00000104823	0.380639559300238	0.0118004617334133	0.049153292922033
2.5	ENSG00000128016	-0.39491071119624	0.00877308079158129	0.0399475179703907
2.5	ENSG00000090924	-0.560350360953594	9.31762741208864e-05	0.00233262635842878
2.5	ENSG00000196235	-0.482802884777965	0.00104148031248678	0.00978483067040407
2.5	ENSG00000105204	-0.421942840184434	0.00482852143790677	0.0269596094971431
2.5	ENSG00000105245	-0.560425869693784	9.29299133369042e-05	0.00233119703171212
2.5	ENSG00000167600	-0.55506474914026	0.00011197116702291	0.00259726716425835
2.5	ENSG00000142039	-0.446558689486532	0.002684421856938	0.0180579049764639
2.5	ENSG00000248098	0.449201495393199	0.00251391669529931	0.0172886163796771
2.5	ENSG00000105372	-0.546834296459497	0.000148158402205941	0.00297209615630388
2.5	ENSG00000076928	-0.671650243994369	8.19569048486855e-07	0.00029690094030037
2.5	ENSG00000105409	0.44157511263396	0.0030337984662326	0.019553791579585
2.5	ENSG00000167625	-0.416506210890719	0.00546582446258154	0.0290559170934902
2.5	ENSG00000105722	-0.650583305481224	2.32732386680203e-06	0.000434328001021222
2.5	ENSG00000105429	0.385396609932239	0.0107050486056748	0.0460223677752519
2.5	ENSG00000176531	-0.503945332031301	0.000570437395635443	0.00677085556584378
2.5	ENSG00000159882	-0.484859925998641	0.000983883035739273	0.00937238000866251
2.5	ENSG00000073008	-0.452070827520437	0.00233966040501496	0.0164577939512103
2.5	ENSG00000069399	-0.615169706331886	1.1352709546797e-05	0.000852630021267678
2.5	ENSG00000187244	0.429795749164244	0.00402247190398892	0.0237624875018856
2.5	ENSG00000130202	-0.512628837153207	0.000440406549192614	0.00577073134723982
2.5	ENSG00000104859	-0.521463359755494	0.000336068386709315	0.00482442228333175
2.5	ENSG00000104866	-0.431909993889578	0.00382665554425313	0.0228689550405462
2.5	ENSG00000007255	0.382753804025572	0.0113023375011033	0.0478716956674999
2.5	ENSG00000104879	0.62974289318865	6.05688494291155e-06	0.000637629502921722
2.5	ENSG00000125740	-0.425340733493005	0.00446395058701825	0.0255613572200389
2.5	ENSG00000125753	-0.650658814221414	2.31896607462613e-06	0.000434328001021222
2.5	ENSG00000125746	0.515120625579493	0.000408372486082086	0.00549118330903172
2.5	ENSG00000011478	-0.392569940250335	0.00921818346551668	0.0414229718149467
2.5	ENSG00000176182	-0.413863404984052	0.00580118310074861	0.0303153043071366
2.5	ENSG00000124440	0.456525843191676	0.0020901682897204	0.0153515818869924
2.5	ENSG00000105287	-0.552572960713974	0.000121972747376852	0.00270691590890214
2.5	ENSG00000105281	-0.530826443539114	0.00025027889872806	0.00405083468545798
2.5	ENSG00000130749	-0.475403028239297	0.00127431127700878	0.0111316964531327
2.5	ENSG00000105327	-0.501906596046158	0.000605559809213741	0.00697724992524382
2.5	ENSG00000105321	-0.501302526124634	0.000616331979333154	0.0070707191653071
2.5	ENSG00000134815	-0.556876958904831	0.000105171353518683	0.00251561828627346
2.5	ENSG00000063169	-0.534375354328067	0.000223318328762471	0.00372711633518612
2.5	ENSG00000024422	-0.465662400754725	0.00165076258356454	0.0132200537982863
2.5	ENSG00000105373	0.504247366992063	0.000565392349977314	0.00675454662916642
2.5	ENSG00000178980	0.511118662349397	0.000460902485448919	0.00591347490966077
2.5	ENSG00000161558	0.485294673204251	0.000972079852946268	0.00929589095399005
2.5	ENSG00000105438	-0.543285385670544	0.0001668009848908	0.00317050575756171
2.5	ENSG00000105443	-0.400724884190907	0.00774666991803432	0.036840051498235
2.5	ENSG00000063176	-0.56593800772769	7.64649959034887e-05	0.0021183635306127
2.5	ENSG00000105552	0.39189036158862	0.00935098548684469	0.0418517762505327
2.5	ENSG00000087074	-0.468380715401582	0.00153689615190817	0.0126537098282439
2.5	ENSG00000087088	-0.553479065596259	0.000118245704015322	0.00269211152746159
2.5	ENSG00000087086	-0.55982179977226	9.49174840584235e-05	0.00235231116931107
2.5	ENSG00000104812	0.534073319367305	0.000225506205995892	0.00375345937736676
2.5	ENSG00000196337	-0.545248612915497	0.00015624127582437	0.00305464094337899
2.5	ENSG00000130528	0.601578133097599	1.98401488330257e-05	0.00109425318224048
2.5	ENSG00000063127	-0.392494431510144	0.0092328587792639	0.0414737861357379
2.5	ENSG00000104894	-0.520632763613398	0.000344829566224962	0.00491013383490503
2.5	ENSG00000142552	-0.42133877026291	0.00489597893983285	0.0271272031497621
2.5	ENSG00000126464	-0.456525843191676	0.0020901682897204	0.0153515818869924
2.5	ENSG00000213024	-0.532940688264447	0.000233884244447674	0.00382991148474812
2.5	ENSG00000142528	-0.410163476714718	0.00630061385353313	0.032028337116784
2.5	ENSG00000105379	0.461660437524629	0.00183199760860519	0.0141471564546646
2.5	ENSG00000198093	-0.470343942646535	0.00145904522839528	0.0122502113688784
2.5	ENSG00000197608	-0.502133122266729	0.000601563921554794	0.00696378084754736
2.5	ENSG00000105619	-0.515271643059874	0.000406500111669158	0.00548396700485106
2.5	ENSG00000088038	-0.551515838351307	0.000126455443663546	0.00274842771527099
2.5	ENSG00000167615	-0.411598142778337	0.00610270304912155	0.0312804800066709
2.5	ENSG00000129991	0.631706120433603	5.55162284343814e-06	0.000637629502921722
2.5	ENSG00000167646	0.566542077649213	7.48323978053493e-05	0.00209004681126641
2.5	ENSG00000180089	-0.489674180135299	0.000860031245726942	0.00866149211252555
2.5	ENSG00000095752	-0.535583494171114	0.000214757250230226	0.00364129186239795
2.5	ENSG00000218891	-0.383433382687286	0.011146092016693	0.0474219051363068
2.5	ENSG00000171425	-0.491108846198918	0.000825917662498614	0.00842932768320057
2.5	ENSG00000063244	-0.448144373030532	0.00258093924707676	0.0176021199923834
2.5	ENSG00000167685	-0.415902140969195	0.0055409551042084	0.0292658422034884
2.5	ENSG00000197951	-0.4166572283711	0.00544718068328127	0.0289818248276352
2.5	ENSG00000131845	-0.383886435128429	0.0110429574774089	0.047129628291492
2.5	ENSG00000188785	-0.456299316971105	0.00210226319481091	0.0153945159158657
2.5	ENSG00000152443	0.417638841993576	0.0053273375319724	0.0285912053949037
2.5	ENSG00000196724	0.403820742538717	0.00724368208297173	0.0352093260520771
2.5	ENSG00000181894	-0.457356439333771	0.00204634417444285	0.0151562364381315
2.5	ENSG00000119574	-0.420432665380624	0.00499870349519893	0.0274494119261548
2.5	ENSG00000130508	-0.382225242844238	0.0114251524139186	0.048143551926868
2.5	ENSG00000182551	-0.415298071047671	0.00561698114282643	0.0295912560890475
2.5	ENSG00000134326	0.424208102390148	0.00458271172767335	0.0259996593043541
2.5	ENSG00000151692	0.659870880524654	1.48386810324735e-06	0.000356577951117899
2.5	ENSG00000134313	0.564956394105213	7.91871964043836e-05	0.00214834515002818
2.5	ENSG00000143882	-0.447691320589389	0.00261014126510743	0.0177325482417696
2.5	ENSG00000143870	-0.42760599569872	0.00423445669892961	0.024601793943734
2.5	ENSG00000134324	0.586476385059502	3.58290959256215e-05	0.00144690811316682
2.5	ENSG00000240857	0.397855552063669	0.00823946949271171	0.0383108892947264
2.5	ENSG00000143867	-0.481778713416857	0.00107126155923288	0.0099808839826561
2.5	ENSG00000115884	-0.551138294650354	0.000128092266723914	0.00274842771527099
2.5	ENSG00000143878	-0.479404991469393	0.00114321912276702	0.0103919040111597
2.5	ENSG00000119771	-0.61735945979741	1.03508377936115e-05	0.000833175740241816
2.5	ENSG00000138031	-0.434779326016816	0.00357426298981925	0.0217081840461557
2.5	ENSG00000115137	0.410012459234337	0.00632176646305121	0.0321093598042894
2.5	ENSG00000143970	-0.453278967363485	0.00226953401845577	0.0161863639289634
2.5	ENSG00000084733	0.412428738920432	0.00599060466635391	0.0309766069166587
2.5	ENSG00000084754	0.533922301886924	0.000226607388326183	0.00376065489255692
2.5	ENSG00000138029	0.554536187958926	0.000114028271403497	0.00263012400538739
2.5	ENSG00000213699	-0.526899989049209	0.000283502112084919	0.00434315362506212
2.5	ENSG00000119777	-0.533620266926162	0.000228824334675619	0.0037679536499995
2.5	ENSG00000138074	-0.437271114443102	0.00336702899544255	0.0209136137856106
2.5	ENSG00000084774	-0.469890890205392	0.00147669348781223	0.0123227870524277
2.5	ENSG00000115194	0.39332502765224	0.0090725290317114	0.0409327253053441
2.5	ENSG00000138100	0.463246121068629	0.00175818401707457	0.013793345565801
2.5	ENSG00000115226	0.464529769651867	0.00170037038556168	0.0134425301918891
2.5	ENSG00000119760	0.55204439953264	0.000124195752811451	0.00273112764925768
2.5	ENSG00000171174	0.486804848008061	0.000932053628273182	0.00903945239326046
2.5	ENSG00000158019	0.548042436302544	0.000142256398627077	0.00291542772361016
2.5	ENSG00000075426	-0.576358213873977	5.23821386749503e-05	0.00171593298420045
2.5	ENSG00000213639	0.445199532163103	0.00277600784179157	0.0184722250606952
2.5	ENSG00000163811	-0.552346434493402	0.000122921006123694	0.00271329396492033
2.5	ENSG00000172954	0.422093857664815	0.00481178408092645	0.0269271896977606
2.5	ENSG00000150938	-0.485294673204251	0.000972079852946268	0.00929589095399005
2.5	ENSG00000138061	-0.42602031215472	0.0043939899012041	0.0252428981404529
2.5	ENSG00000143891	0.489221127694156	0.000871062179503157	0.00870580411806726
2.5	ENSG00000183023	0.487333409189394	0.000918395630982846	0.00898481253917055
2.5	ENSG00000115944	0.563370710561213	8.37712987049242e-05	0.00221894857236248
2.5	ENSG00000138095	0.415826632229004	0.00555040921224997	0.0293032105732031
2.5	ENSG00000138032	0.598557783489979	2.23832929015699e-05	0.00114608964544166
2.5	ENSG00000116016	-0.532034583382162	0.000240787917020695	0.00391264482050646
2.5	ENSG00000119729	0.458791105397391	0.00197255635232277	0.0148055920728577
2.5	ENSG00000180398	-0.429720240424054	0.00402962436145267	0.0237933285043205
2.5	ENSG00000068724	-0.587457998681978	3.45095711437653e-05	0.00142635700596563
2.5	ENSG00000243244	-0.406312530965003	0.0068595766913689	0.0340545772299842
2.5	ENSG00000170634	0.50840034770254	0.000499963986425013	0.00623285062833693
2.5	ENSG00000085760	0.420810209081576	0.00495567585574566	0.027347248886747
2.5	ENSG00000014641	0.633216295237412	5.18969427202842e-06	0.000637629502921722
2.5	ENSG00000169764	0.436213992080435	0.00345362381094906	0.0212266888620058
2.5	ENSG00000179833	-0.437724166884245	0.00333050334032683	0.0207810585829815
2.5	ENSG00000119865	-0.57371540796731	5.77265025937764e-05	0.00180004387961404
2.5	ENSG00000169621	0.423528523728434	0.00465528264628391	0.0263144177853506
2.5	ENSG00000169604	-0.535583494171114	0.000214757250230226	0.00364129186239795
2.5	ENSG00000196975	-0.383055838986333	0.01123266548263	0.0476749623533955
2.5	ENSG00000059728	-0.381998716623667	0.0114781354017593	0.0482842191746821
2.5	ENSG00000075340	0.433646694913959	0.0036720947921857	0.0221386155434906
2.5	ENSG00000124370	0.666893193362369	1.044904273619e-06	0.000338686472056979
2.5	ENSG00000124374	0.542756824489211	0.000169752259418418	0.00321173360868918
2.5	ENSG00000135631	-0.422471401365767	0.00477016157961994	0.0267307007170969
2.5	ENSG00000163013	-0.384188470089191	0.0109746554427037	0.0469520080193751
2.5	ENSG00000163017	-0.551515838351307	0.000126455443663546	0.00274842771527099
2.5	ENSG00000065911	-0.384188470089191	0.0109746554427037	0.0469520080193751
2.5	ENSG00000005448	0.448219881770723	0.00257610030050501	0.0175788517458838
2.5	ENSG00000115275	-0.400196323009574	0.00783548954472145	0.0370763444957104
2.5	ENSG00000135637	-0.57839694985912	4.85719900809532e-05	0.00164357473029423
2.5	ENSG00000115282	-0.405255408602336	0.00702032368111713	0.0345600826460111
2.5	ENSG00000115325	-0.394231132534525	0.00890035833455867	0.0403480727297605
2.5	ENSG00000159399	0.403518707577955	0.00729147920432393	0.0353718587474036
2.5	ENSG00000115363	-0.467248084298725	0.00158346565318563	0.0129077077764973
2.5	ENSG00000163541	0.519726658731112	0.000354621235153951	0.00500328723183415
2.5	ENSG00000152284	-0.549930154807307	0.00013346004202951	0.00280756683706598
2.5	ENSG00000152291	-0.410918564116623	0.00619576806244293	0.0316127900683967
2.5	ENSG00000115459	-0.388039415838906	0.010134983531834	0.0444877377625088
2.5	ENSG00000115486	-0.447691320589389	0.00261014126510743	0.0177325482417696
2.5	ENSG00000068654	-0.519953184951684	0.000352150141464815	0.0049798315642045
2.5	ENSG00000132300	0.453429984843866	0.00226089986404367	0.0161716048928141
2.5	ENSG00000132305	0.616604372395505	1.06867471403083e-05	0.000838399137115777
2.5	ENSG00000153561	0.518443010147874	0.000368921206105696	0.0051577780880861
2.5	ENSG00000115593	0.504851436913587	0.000555422052209325	0.00670042450250956
2.5	ENSG00000115042	0.452372862481199	0.00232195211330734	0.0163893892146742
2.5	ENSG00000084090	0.604976026406171	1.72972927280445e-05	0.00104566162522635
2.5	ENSG00000114982	0.588213086083883	3.3524934816479e-05	0.00139502237207626
2.5	ENSG00000168758	-0.45720542185339	0.00205425131760737	0.0151874030486015
2.5	ENSG00000135940	0.607165779871695	1.58207263309274e-05	0.000999301980605299
2.5	ENSG00000183513	0.593725224117788	2.70791955907529e-05	0.00124453153765412
2.5	ENSG00000204634	0.497678106595491	0.000684645562567202	0.00750915351214624
2.5	ENSG00000158435	0.387510854657572	0.0102468672659862	0.0447873187065836
2.5	ENSG00000115594	-0.416204175929957	0.00550327840600287	0.0291669019478216
2.5	ENSG00000135966	-0.391512817887668	0.00942547184064934	0.0421545158537683
2.5	ENSG00000115641	0.477819307925393	0.0011936526790207	0.0106229913637991
2.5	ENSG00000172985	-0.453505493584057	0.00225659365835146	0.0161501825043085
2.5	ENSG00000153214	-0.573564390486929	5.80463987946688e-05	0.00180090048854896
2.5	ENSG00000144136	-0.570468532139119	6.49707173982637e-05	0.0019289317655578
2.5	ENSG00000125629	0.380866085520809	0.0117462101598527	0.0490101864969194
2.5	ENSG00000163075	0.417110280812242	0.00539158048588177	0.0288480003669009
2.5	ENSG00000074047	-0.726847133073614	3.41090148400744e-08	0.000174248113107133
2.5	ENSG00000169994	-0.418544946875862	0.00521875408539891	0.0281927166973063
2.5	ENSG00000144233	-0.560727904654546	9.19503779472969e-05	0.0023208049286411
2.5	ENSG00000136715	-0.496772001713205	0.000702748751667834	0.00760611280693561
2.5	ENSG00000136720	-0.453354476103676	0.00226521331396124	0.0161836614779934
2.5	ENSG00000144224	0.498357685257205	0.000671343137792966	0.00742941008822638
2.5	ENSG00000076003	0.387963907098715	0.0101509025336834	0.0445100272365179
2.5	ENSG00000115866	0.529467286215685	0.000261358791409212	0.00413773294831268
2.5	ENSG00000169554	-0.552572960713974	0.000121972747376852	0.00270691590890214
2.5	ENSG00000204406	-0.450711670197009	0.00242082912867043	0.0168841179942433
2.5	ENSG00000115963	-0.684637747307133	4.12682723013367e-07	0.000221000569537202
2.5	ENSG00000157827	-0.400724884190907	0.00774666991803432	0.036840051498235
2.5	ENSG00000153234	-0.447087250667865	0.0026495293393278	0.0179112255063121
2.5	ENSG00000153246	-0.497376071634729	0.000690633061162917	0.00754793914316213
2.5	ENSG00000197635	-0.517989957706731	0.00037409078356673	0.00520053745055464
2.5	ENSG00000198648	0.698682372982563	1.88749733531915e-07	0.000182557488857078
2.5	ENSG00000239474	0.621587949248077	8.64234672081449e-06	0.000754948826668596
2.5	ENSG00000213160	0.479556008949774	0.00113851624809653	0.0103644527921692
2.5	ENSG00000144357	0.546154717797782	0.000151574921738265	0.00300429832067686
2.5	ENSG00000128683	-0.44942802161377	0.00249975572734498	0.0172200734304856
2.5	ENSG00000071967	-0.459697210279676	0.00192717387609794	0.0146344023624527
2.5	ENSG00000115840	0.569939970957785	6.62254189770809e-05	0.0019514317835902
2.5	ENSG00000152256	0.644316080045414	3.12648378179347e-06	0.000534845843615975
2.5	ENSG00000091428	0.402914637656431	0.00738789115599706	0.0356430299132063
2.5	ENSG00000091436	0.386227206074334	0.0105229997598113	0.0454937830963831
2.5	ENSG00000115966	-0.39966776182824	0.00792518592596109	0.037357257960223
2.5	ENSG00000154518	0.462944086107867	0.00177203739066935	0.0138666992000473
2.5	ENSG00000144320	0.470645977607297	0.00144738389885124	0.0121772045643106
2.5	ENSG00000197557	0.400271831749764	0.00782274751129758	0.0370730208144103
2.5	ENSG00000180228	0.565786990247309	7.68781763565703e-05	0.0021183635306127
2.5	ENSG00000079150	-0.413863404984052	0.00580118310074861	0.0303153043071366
2.5	ENSG00000155657	0.433420168693387	0.00369193992751584	0.0222473699056813
2.5	ENSG00000144331	0.489145618953966	0.000872912891598031	0.00870580411806726
2.5	ENSG00000150722	0.4166572283711	0.00544718068328127	0.0289818248276352
2.5	ENSG00000061676	0.430097784125006	0.00399397288300717	0.0236167854056646
2.5	ENSG00000003436	-0.382225242844238	0.0114251524139186	0.048143551926868
2.5	ENSG00000187699	0.607618832312838	1.55300492383339e-05	0.000991106821080615
2.5	ENSG00000173559	-0.593876241598169	2.69197588577674e-05	0.00124183771479821
2.5	ENSG00000115520	0.49609242305149	0.000716605806843207	0.00768853111749806
2.5	ENSG00000138356	-0.418771473096433	0.00519191086475386	0.0281093477455707
2.5	ENSG00000155760	-0.398233095764621	0.0081731229310878	0.038131952705382
2.5	ENSG00000163596	0.387888398358525	0.0101668429597937	0.0445165320781302
2.5	ENSG00000138380	0.411975686479289	0.00605152580475067	0.0311477824225299
2.5	ENSG00000138443	0.482953902258346	0.00103715191771264	0.00975160318356231
2.5	ENSG00000116117	-0.516404274162731	0.000392701465812914	0.00537433772713073
2.5	ENSG00000118257	-0.546683278979116	0.000148911541615631	0.00298234708630849
2.5	ENSG00000023228	0.604447465224837	1.76721354224188e-05	0.00105153474395136
2.5	ENSG00000114948	0.399969796789002	0.00787382308412527	0.0372148422590833
2.5	ENSG00000163249	-0.480915166273203	0.00109695870256259	0.010135964245659
2.5	ENSG00000115020	-0.427757013179101	0.0042195301568055	0.0245614144335413
2.5	ENSG00000115365	0.441122060192817	0.0030674556385806	0.0196473484661452
2.5	ENSG00000118242	-0.542983350709782	0.000168481688738358	0.00319259840029286
2.5	ENSG00000144583	-0.581417299466739	4.33904066382111e-05	0.00153134566923452
2.5	ENSG00000138375	-0.459395175318914	0.00194219776435062	0.0146761042107403
2.5	ENSG00000115461	-0.505153471874349	0.000550496246398996	0.00666057197141104
2.5	ENSG00000127838	0.673386945018751	7.49197480949999e-07	0.000288370792901911
2.5	ENSG00000135926	-0.482727376037775	0.00104365053621235	0.00979028458075215
2.5	ENSG00000115556	-0.596745573725408	2.40490314254765e-05	0.00117544412725236
2.5	ENSG00000115568	-0.379355910717	0.012111944882706	0.0499942443432607
2.5	ENSG00000163481	-0.632763242796269	5.29592256601947e-06	0.000637629502921722
2.5	ENSG00000135912	-0.419753086718909	0.00507697304738994	0.0277431575087409
2.5	ENSG00000198925	0.597500661127313	2.3341650997194e-05	0.00116396402968599
2.5	ENSG00000123992	0.580284668363882	4.5271260176618e-05	0.00156630930223428
2.5	ENSG00000175084	0.457582965554343	0.00203453384892413	0.0150959960344569
2.5	ENSG00000124006	0.404047268759288	0.00720801208101801	0.0351329975472493
2.5	ENSG00000123999	0.43998942908996	0.00315303632951387	0.0200806351968058
2.5	ENSG00000144589	-0.453127949883104	0.0022781972326402	0.0162293553004218
2.5	ENSG00000114923	0.522369464637779	0.000326739749337056	0.00475142088852954
2.5	ENSG00000163082	0.418016385694528	0.00528185807103749	0.028396615391082
2.5	ENSG00000171951	-0.478423377846917	0.00117421128854261	0.010526026521819
2.5	ENSG00000152056	-0.420432665380624	0.00499870349519893	0.0274494119261548
2.5	ENSG00000085449	-0.443991392320055	0.00285971205267636	0.0188459461491785
2.5	ENSG00000135919	-0.55045871598864	0.000131087040112695	0.00278379150528976
2.5	ENSG00000168958	0.400045305529193	0.00786102731067412	0.037182900685704
2.5	ENSG00000153820	0.48355797217987	0.00101999809963759	0.00961233098181806
2.5	ENSG00000153823	-0.565182920325785	7.85512883133797e-05	0.00214526877639889
2.5	ENSG00000067066	-0.412428738920432	0.00599060466635391	0.0309766069166587
2.5	ENSG00000135916	-0.470192925166154	0.00146490708255137	0.012274326895092
2.5	ENSG00000156973	0.490957828718537	0.000829450771457261	0.00842932768320057
2.5	ENSG00000144524	-0.642352852800461	3.42469218574762e-06	0.000542685298343592
2.5	ENSG00000144535	0.472986748553202	0.00135977608028748	0.0116794713953283
2.5	ENSG00000130147	-0.532865179524257	0.000234452647519695	0.00382991148474812
2.5	ENSG00000124831	0.518896062589017	0.000363815986991177	0.00509797669143382
2.5	ENSG00000130414	0.601880168058361	1.96009761655302e-05	0.00109425318224048
2.5	ENSG00000142327	0.434477291056054	0.00360012571695473	0.0218222187282143
2.5	ENSG00000168395	-0.64688337721189	2.77263387569959e-06	0.000487864734957026
2.5	ENSG00000088876	-0.418544946875862	0.00521875408539891	0.0281927166973063
2.5	ENSG00000101361	-0.511194171089588	0.000459857696655683	0.00590622236674459
2.5	ENSG00000101365	0.408049231989384	0.00660239984346041	0.0330845235443051
2.5	ENSG00000185019	-0.47744176422444	0.00120594838866504	0.010693784235556
2.5	ENSG00000198171	-0.407747197028622	0.00664651731222595	0.0332649954224653
2.5	ENSG00000088836	-0.446634198226722	0.00267941259795399	0.0180537882762578
2.5	ENSG00000101236	-0.400724884190907	0.00774666991803432	0.036840051498235
2.5	ENSG00000088826	-0.421942840184434	0.00482852143790677	0.0269596094971431
2.5	ENSG00000101265	-0.499943368801205	0.000641199177278827	0.00721905874455513
2.5	ENSG00000125827	0.473062257293392	0.00135703015283264	0.0116640198132865
2.5	ENSG00000101247	0.418922490576814	0.0051740821676633	0.028049810765453
2.5	ENSG00000125844	-0.547513875121211	0.000144811795966509	0.00293362975480179
2.5	ENSG00000125871	0.380941594261	0.0117281736898937	0.0489681068943798
2.5	ENSG00000101310	-0.465586892014534	0.00165402944247835	0.0132204287105813
2.5	ENSG00000132669	-0.556197380243117	0.000107676062460841	0.00254070126691605
2.5	ENSG00000178726	-0.406765583406146	0.00679166563467467	0.0338265044974882
2.5	ENSG00000101463	0.550005663547497	0.000133118674560588	0.00280756683706598
2.5	ENSG00000100994	0.506437120457587	0.000529995560776617	0.00647614615286269
2.5	ENSG00000101294	-0.515196134319683	0.000407435332085875	0.00549057000580058
2.5	ENSG00000101337	-0.513761468256064	0.000425575925379298	0.00562426896233564
2.5	ENSG00000101346	-0.426850908296815	0.00430978290194425	0.0249452988737064
2.5	ENSG00000197183	-0.542530298268639	0.00017103149610898	0.00322602593809236
2.5	ENSG00000088305	-0.386453732294905	0.0104738125903946	0.045376697036894
2.5	ENSG00000101400	0.509155435104444	0.000488826157674109	0.00614374671844086
2.5	ENSG00000101412	0.481670253675108	0.00107445936233402	0.00999366907114917
2.5	ENSG00000101417	0.519500132510541	0.000357107922928883	0.0050268551848172
2.5	ENSG00000131061	-0.498282176517015	0.00067280967734988	0.00743895583116559
2.5	ENSG00000101421	0.577792879937596	4.9673686119251e-05	0.00167166883041206
2.5	ENSG00000078804	0.621210405547125	8.78361650277264e-06	0.000758641160367432
2.5	ENSG00000131069	0.562766640639689	8.55801656592016e-05	0.00225715396236485
2.5	ENSG00000101019	0.56442783292388	8.06892311151983e-05	0.00216997654944519
2.5	ENSG00000244462	0.399290218127288	0.00798979545211399	0.037546856384467
2.5	ENSG00000088367	0.397931060803859	0.00822616319488891	0.0383108892947264
2.5	ENSG00000080845	-0.489221127694156	0.000871062179503159	0.00870580411806726
2.5	ENSG00000101079	0.505757541795873	0.000540761948716162	0.00656213292841081
2.5	ENSG00000149636	0.568731831114738	6.91765680401946e-05	0.00200011217969736
2.5	ENSG00000149639	-0.443462831138722	0.00289702460658773	0.0189902352737313
2.5	ENSG00000197122	-0.593498697897217	2.73199708570203e-05	0.00125092966931569
2.5	ENSG00000166619	-0.458489070436629	0.0019878922674225	0.0148590517236867
2.5	ENSG00000198900	-0.435081360977578	0.0035485630764298	0.0216160491653738
2.5	ENSG00000124181	-0.577566353717024	5.00926632044763e-05	0.00167238197294161
2.5	ENSG00000101052	-0.444519953501389	0.00282282242986057	0.0186727732914032
2.5	ENSG00000124120	-0.501151508644253	0.000619051690494811	0.00707972114375542
2.5	ENSG00000196839	-0.390002643083858	0.00972853388195551	0.0432273996479243
2.5	ENSG00000101109	-0.397326990882335	0.00833313372227248	0.038658835426452
2.5	ENSG00000204070	-0.447464794368818	0.00262485099691078	0.0178030229784968
2.5	ENSG00000101470	0.440140446570341	0.00314150587532344	0.020017551922586
2.5	ENSG00000124104	0.51474308187854	0.000413087382725453	0.00551245643881842
2.5	ENSG00000100979	-0.508249330222159	0.00050221868272444	0.00624200556520376
2.5	ENSG00000198026	-0.414542983645766	0.00571328624810917	0.0299959704680139
2.5	ENSG00000124160	-0.501227017384443	0.000617690494590439	0.0070707191653071
2.5	ENSG00000172315	-0.544418016773401	0.00016063264531364	0.00311086838416368
2.5	ENSG00000124151	-0.510892136128826	0.000464049652151435	0.00594765823678379
2.5	ENSG00000196562	-0.472080643670916	0.00139311404184033	0.0118501282136376
2.5	ENSG00000124228	-0.614339110189791	1.17554747020785e-05	0.000869766998486026
2.5	ENSG00000124201	-0.599161853411503	2.1851971812977e-05	0.00113976938632222
2.5	ENSG00000197818	-0.575829652692643	5.34134581781073e-05	0.00173586692448482
2.5	ENSG00000158480	-0.407067618366908	0.00674671537546321	0.0336980102512491
2.5	ENSG00000101126	-0.483180428478917	0.00103068936081277	0.00969824358833526
2.5	ENSG00000026559	-0.48665383052768	0.00093598903316115	0.00907047751490628
2.5	ENSG00000020256	-0.458489070436629	0.0019878922674225	0.0148590517236867
2.5	ENSG00000101144	0.438328236805769	0.00328234298268381	0.0206434014911642
2.5	ENSG00000087460	0.381621172922714	0.0115669068634379	0.0484755331190761
2.5	ENSG00000179242	-0.407898214509003	0.00662442679254784	0.0331679125218747
2.5	ENSG00000130703	0.406841092146336	0.00678040385307962	0.0337977475752253
2.5	ENSG00000149679	0.565862498987499	7.66713329255658e-05	0.0021183635306127
2.5	ENSG00000060491	-0.633669347678555	5.08543160574811e-06	0.000637629502921722
2.5	ENSG00000101199	-0.68101332777799	5.01509492541388e-07	0.000247083696785291
2.5	ENSG00000130589	-0.555517801581403	0.000110234806694217	0.00257151915540279
2.5	ENSG00000101216	-0.523653113221018	0.000313923238409505	0.00462511067881564
2.5	ENSG00000171700	-0.505002454393968	0.000552954232739927	0.00668374610859439
2.5	ENSG00000280071	0.380790576780619	0.0117642703072337	0.049052307845023
2.5	ENSG00000154640	0.395288254897192	0.00870304982142923	0.0397904471605582
2.5	ENSG00000154719	0.421489787743291	0.00487903809807882	0.0270820695151135
2.5	ENSG00000154723	0.493600634625204	0.000769529251222869	0.00804608810467919
2.5	ENSG00000166265	-0.418091894434719	0.00527280279745276	0.0283727007672458
2.5	ENSG00000154734	-0.395061728676621	0.00874501046053109	0.0398639133391419
2.5	ENSG00000154736	-0.393476045132621	0.00904363671585201	0.0408622426372521
2.5	ENSG00000156265	-0.589874278368074	3.14484734120818e-05	0.00134965451922164
2.5	ENSG00000156273	-0.589572243407312	3.18170370169016e-05	0.00135134636185234
2.5	ENSG00000142207	-0.399290218127288	0.00798979545211399	0.037546856384467
2.5	ENSG00000241837	0.44942802161377	0.002499755727345	0.0172200734304856
2.5	ENSG00000243927	0.547664892601592	0.000144077471501181	0.00292838649584167
2.5	ENSG00000159216	-0.573413373006548	5.83679094978303e-05	0.00180226262554967
2.5	ENSG00000157557	-0.489372145174537	0.000867371255236936	0.00869276790134527
2.5	ENSG00000205581	-0.470494960126916	0.00145320418832173	0.0122178266126681
2.5	ENSG00000160179	0.455242194608438	0.00215952669871002	0.0156556152725199
2.5	ENSG00000160200	-0.478649904067488	0.00116699368689914	0.0104842168063725
2.5	ENSG00000160208	-0.599765923333027	2.13322229553496e-05	0.00112767806927485
2.5	ENSG00000160214	-0.571601163241976	6.23546554893117e-05	0.00188240757760258
2.5	ENSG00000160233	-0.413183826322337	0.0058902510824469	0.0306248301319116
2.5	ENSG00000186866	-0.528108128892256	0.000272879309104846	0.00425989157191937
2.5	ENSG00000173638	-0.547891418822164	0.000142982309830638	0.00292058558902813
2.5	ENSG00000160310	0.456374825711295	0.00209822471355564	0.0153832344028957
2.5	ENSG00000069998	0.561936044497594	8.81253512406284e-05	0.00227603339872474
2.5	ENSG00000093072	0.460603315161962	0.00188271660109775	0.0144123184435805
2.5	ENSG00000015475	-0.512855363373778	0.000437403814555079	0.00573748965268894
2.5	ENSG00000184979	-0.561634009536832	8.90678004534648e-05	0.00227603339872474
2.5	ENSG00000242259	0.559670782291879	9.54203739602918e-05	0.00236002559451589
2.5	ENSG00000184702	0.582776456790168	4.12276447996903e-05	0.00151453932193458
2.5	ENSG00000185838	-0.469815381465201	0.00147965319755036	0.0123307770190986
2.5	ENSG00000099899	-0.421867331444243	0.00483690911341852	0.0269677708094759
2.5	ENSG00000099904	-0.619775739483506	9.34002221316393e-06	0.000787952421914658
2.5	ENSG00000040608	-0.428285574360434	0.00416764838981064	0.0243514825509002
2.5	ENSG00000244486	-0.416959263331862	0.00541005883038597	0.0288959945785597
2.5	ENSG00000099917	-0.434099747355102	0.00363268439946752	0.0219439792781959
2.5	ENSG00000241973	0.514894099358921	0.000411195584655078	0.00549912705341651
2.5	ENSG00000099949	-0.496167931791681	0.000715054162565827	0.00768527235630304
2.5	ENSG00000100027	0.561785027017213	8.8595436776664e-05	0.00227603339872474
2.5	ENSG00000100030	0.469664363984821	0.00148558840315919	0.0123635083525079
2.5	ENSG00000100034	-0.452372862481199	0.00232195211330734	0.0163893892146742
2.5	ENSG00000250479	0.395363763637383	0.00868910148416493	0.0397561898144352
2.5	ENSG00000099958	0.559293238590927	9.66882068475486e-05	0.00238181728748251
2.5	ENSG00000133460	0.396873938441192	0.00841414566387062	0.0388881921733187
2.5	ENSG00000099994	-0.439309850428245	0.00320538409644244	0.0203403997505829
2.5	ENSG00000100014	-0.536187564092638	0.000210588906381845	0.00364129186239795
2.5	ENSG00000100099	-0.508324838962349	0.000501090196795741	0.00623427066053853
2.5	ENSG00000100109	-0.542152754567687	0.000173182957517007	0.0032566328057053
2.5	ENSG00000128294	-0.407218635847289	0.0067243369232188	0.0336134975175674
2.5	ENSG00000100219	-0.413787896243861	0.00581102147577467	0.0303409713934365
2.5	ENSG00000183762	0.493223090924252	0.000777845505072507	0.00811238195256398
2.5	ENSG00000185340	-0.571072602060643	6.3563304141258e-05	0.00190953467587286
2.5	ENSG00000100330	-0.511420697310159	0.000456736077382556	0.00588453793422692
2.5	ENSG00000128342	-0.525163288024827	0.000299426004946677	0.0044921194919954
2.5	ENSG00000099992	-0.397855552063669	0.00823946949271171	0.0383108892947264
2.5	ENSG00000099999	-0.445124023422913	0.00278117553502137	0.0184966193654742
2.5	ENSG00000184792	0.491033337458728	0.000827682533943462	0.00842932768320057
2.5	ENSG00000133422	-0.436667044521578	0.00341627571852602	0.0210918636717218
2.5	ENSG00000185133	0.518065466446922	0.000373224687860727	0.00519435986483681
2.5	ENSG00000182541	-0.443236304918151	0.0029131461812429	0.0190651878198532
2.5	ENSG00000198089	-0.494355722027109	0.000753134666904414	0.00791498267257821
[truncated: 3,933 more rows]
