# Supplementary material for: Determining the genetic basis of anthracycline-cardiotoxicity by molecular response QTL mapping in induced cardiomyocytes
Source: eLife. 2018 May 8;7:e33480. doi: 10.7554/eLife.33480 (PMC6010343; doi:10.7554/eLife.33480)
Supplement: Supplementary file 15. — gene: Ensembl gene id. beta: regression coefficient from lasso. [file elife-33480-supp15.txt]

gene	coef
ENSG00000049239	1.89783757147963
ENSG00000116663	-1.86507340900683
ENSG00000132768	-38.6363313410919
ENSG00000162601	0.14532347731493
ENSG00000142856	0.0153078296625088
ENSG00000143450	-1.37993512217204
ENSG00000165886	-0.0308270761912339
ENSG00000198018	1.17970927661569
ENSG00000166881	1.11000486637249
ENSG00000100968	1.72927233071101
ENSG00000081181	-0.18731452268372
ENSG00000181827	0.058913783748654
ENSG00000154945	2.87705982915091
ENSG00000125457	-3.15322002823564
ENSG00000189362	1.1317754783895
ENSG00000128274	-0.205730321449491
ENSG00000104205	-0.631679229595397
