# Supplementary material for: Determining the genetic basis of anthracycline-cardiotoxicity by molecular response QTL mapping in induced cardiomyocytes
Source: eLife. 2018 May 8;7:e33480. doi: 10.7554/eLife.33480 (PMC6010343; doi:10.7554/eLife.33480)
Supplement: Supplementary file 16. — gene: Ensembl gene id. snps: number of SNPs tested. PP.H0.abf: posterior probability of no association. PP.H1.abf: posterior probability of GWAS association only. PP.H2.abf posterior probability of reQTL only. PP.H3.abf: posterior probability of GWAS variant and reQTL being independent. PP.H4.abf: posterior probability of GWAS and reQTL colocalizing to the same variant.fa [file elife-33480-supp16.txt]

gene	nsnps	PP.H0.abf	PP.H1.abf	PP.H2.abf	PP.H3.abf	PP.H4.abf
ENSG00000123836	152	0.860027953	0.007814828	0.107472439	0.000952839	0.023731941
ENSG00000177868	166	0.446194922	0.009219822	0.418854944	0.008537698	0.117192613
ENSG00000203666	88	0.275049359	0.001536971	0.664551909	0.003658301	0.05520346
ENSG00000115761	364	0.071227577	0.130411109	0.093200946	0.170107265	0.535053103
ENSG00000143924	494	0.311873197	0.076296075	0.302490558	0.073765149	0.235575021
ENSG00000144369	160	0.002138601	2.33E-05	0.888731257	0.009602992	0.099503802
ENSG00000095002	333	0.798492932	0.025945455	0.153917443	0.004984584	0.016659585
ENSG00000144559	343	0.008663552	0.000668893	0.676816149	0.051993583	0.261857822
ENSG00000113971	81	0.696957192	0.003506322	0.282117349	0.001403289	0.016015848
ENSG00000163947	749	0.748538994	0.031025758	0.198203805	0.008201204	0.014030239
ENSG00000169862	688	0.85661568	0.03745054	0.095153579	0.00415341	0.006626791
ENSG00000066230	11	0.44671991	0.000831641	0.349706048	0.000448741	0.20229366
ENSG00000228716	330	0.471977178	0.135096125	0.266063163	0.076105684	0.05075785
ENSG00000113396	946	0.713480124	0.042479248	0.212393381	0.012626477	0.019020769
ENSG00000198677	283	0.359822876	0.003767366	0.608907851	0.006354152	0.021147755
ENSG00000213066	235	0.822476912	0.01898422	0.136288142	0.003126647	0.019124079
ENSG00000112796	115	0.824226007	0.008218423	0.153467045	0.001517661	0.012570864
ENSG00000132423	334	0.879647091	0.023718254	0.084690295	0.002273866	0.009670494
ENSG00000112304	148	0.930942193	0.016337549	0.047760343	0.000834043	0.004125871
ENSG00000185127	11	0.991896464	0.001406846	0.005869994	7.51E-06	0.000819189
ENSG00000066827	771	0.027233561	0.00206779	0.845124158	0.06410713	0.061467361
ENSG00000078674	184	0.896287486	0.011618101	0.086176262	0.001112251	0.0048059
ENSG00000169519	230	0.146012887	0.004653431	0.67437657	0.021338765	0.153618347
ENSG00000149084	427	0.896162125	0.03396582	0.061403731	0.002321142	0.006147182
ENSG00000123415	88	0.599758043	0.003589972	0.369979303	0.002190103	0.024482579
ENSG00000010219	194	0.302771797	0.005142291	0.599594273	0.010101147	0.082390492
ENSG00000276045	97	0.877275847	0.003941845	0.113296952	0.000504094	0.004981262
ENSG00000130177	15	0.917900347	0.004003564	0.055132665	0.000217724	0.0227457
ENSG00000023516	212	0.736624851	0.010977029	0.22167357	0.003275884	0.027448667
ENSG00000100577	275	0.840279269	0.020158861	0.12579151	0.003007059	0.0107633
ENSG00000198252	141	0.913252476	0.006513971	0.074957472	0.000529904	0.004746177
ENSG00000170776	519	0.231163689	0.02674334	0.542814827	0.06266166	0.136616484
ENSG00000140521	189	0.23915521	0.013210516	0.649498937	0.035814867	0.06232047
ENSG00000069974	281	0.63232773	0.01552515	0.324085606	0.007936948	0.020124566
ENSG00000028528	100	0.965816221	0.008413564	0.023204774	0.000199779	0.002365662
ENSG00000138600	416	0.837204372	0.019814489	0.133016185	0.00314133	0.006823625
ENSG00000103091	220	0.878792416	0.02682772	0.0769162	0.002332962	0.015130703
ENSG00000214087	233	0.720625102	0.016754146	0.232433306	0.005379141	0.024808304
ENSG00000196365	48	0.964441421	0.002691572	0.030421666	8.25E-05	0.002362802
ENSG00000124164	143	0.899014117	0.016266226	0.073135826	0.001313005	0.010270825
ENSG00000159110	345	0.741747269	0.049794441	0.116510001	0.007737254	0.084211035
ENSG00000243646	298	0.556486206	0.034007943	0.185917689	0.011149349	0.212438813
